# Supplementary material for: Plant hormone and peptide signaling converge in the genetic network regulating cambium activation in Arabidopsis roots
Source: Plant Cell. 2026 Mar 13;38(6):koag059. doi: 10.1093/plcell/koag059 (PMC13259593; doi:10.1093/plcell/koag059)
Supplement: koag059_Supplementary_Data [file koag059_supplementary_data.zip]

Archive with 10 entries (10 files):
- Supplementary Data.pdf
- Supplementary Table S1.xlsx
- Supplementary Table S2 GENIST.xlsx
- Supplementary Table S3_axr3 RNASeq.xlsx
- Supplementary Table S4_primers_plasmids_AGI.xlsx
- TPC-2025-0552-Supplementary Data Set S1.xlsx
- TPC-2025-0552-Supplementary Data Set S2.xlsx
- TPC-2025-0552-Supplementary Data Set S3.xlsx
- TPC-2025-0552-Supplementary Data Set S4.xlsx
- TPC-2025-0552-Supplementary Data Set S5.xlsx
