# Supplementary material for: Plant hormone and peptide signaling converge in the genetic network regulating cambium activation in Arabidopsis roots
Source: Plant Cell. 2026 Mar 13;38(6):koag059. doi: 10.1093/plcell/koag059 (PMC13259593; doi:10.1093/plcell/koag059)
Supplement: koag059_Supplementary_Data [file koag059_supplementary_data.zip › Supplementary Table S2 GENIST.xlsx]

## Sheet: GENIST_Cytoscape
source	target	width	sign	time_point
COL9	AT4G21620	0.831463	-1	3
COL9	HCAR	1	1	3
COL9	AT3G06390	1	1	3
COL9	AT4G21620_1	0.831463	-1	3
COL9	AT4G33980	1	1	3
COL9	AT4G33980_1	1	1	3
MYB77	COL9	0.0683248	0	3
MYB77	TIR	0.831463	-1	3
AT1G72920	AT1G72920	0	1	3
PCL1	PCL1_1	0.831463	1	3
PCL1	PCL1_1_2	0.831463	1	3
PCL1	PRR3	0.831463	1	3
AT1G72920_1	AT1G72920_1	0	1	3
PCL1_1	AT2G21100	0.831463	1	3
PCL1_1	AT1G31490	0.831463	1	3
PCL1_1	AT2G16365	0.831463	1	3
PCL1_1	AT1G11210	0.831463	1	3
PCL1_1	TOC1	0.831463	1	3
PCL1_1	AT1G49230	0.831463	1	3
PCL1_1	AT5G20860	0.831463	1	3
PCL1_1	PCL1	0.831463	1	3
PCL1_1	AT2G38465	0.831463	1	3
PCL1_1	RAB18	0.831463	1	3
PCL1_1	AT2G21100_1	0.831463	1	3
PCL1_1	AT5G20860_1	0.831463	1	3
PCL1_1	PCL1_1_2	0.831463	1	3
PCL1_1	PRR3	0.831463	1	3
PCL1_1_2	AT2G21100	0.831463	1	3
PCL1_1_2	AT1G31490	0.831463	1	3
PCL1_1_2	AT2G16365	0.831463	1	3
PCL1_1_2	AT1G11210	0.831463	1	3
PCL1_1_2	TOC1	0.831463	1	3
PCL1_1_2	AT1G49230	0.831463	1	3
PCL1_1_2	TCH4	0.831463	1	3
PCL1_1_2	AT5G20860	0.831463	1	3
PCL1_1_2	PCL1	0.831463	1	3
PCL1_1_2	AT2G38465	0.831463	1	3
PCL1_1_2	AT5G53486	0.831463	0	3
PCL1_1_2	RAB18	0.831463	1	3
PCL1_1_2	PCL1_1	0.831463	1	3
PCL1_1_2	AT2G21100_1	0.831463	1	3
PCL1_1_2	AT5G20860_1	0.831463	1	3
PCL1_1_2	PRR3	0.865625	1	3
PRR3	AT2G21100	0.865625	1	3
PRR3	AT1G31490	0.865625	1	3
PRR3	COL9	0.0683248	1	3
PRR3	AT2G16365	0.865625	1	3
PRR3	AT1G11210	0.865625	1	3
PRR3	TOC1	0.865625	1	3
PRR3	AT1G49230	0.865625	1	3
PRR3	TCH4	0.831463	1	3
PRR3	HCAR	0.168537	1	3
PRR3	AT3G06390	0.168537	1	3
PRR3	AT5G20860	0.865625	1	3
PRR3	PCL1	0.865625	1	3
PRR3	AT2G38465	0.865625	1	3
PRR3	AT5G53486	0.865625	1	3
PRR3	RAB18	0.865625	1	3
PRR3	PCL1_1	0.865625	1	3
PRR3	AT4G33980	0.168537	1	3
PRR3	AT2G21100_1	0.865625	1	3
PRR3	AT5G20860_1	0.865625	1	3
PRR3	PCL1_1_2	0.865625	1	3
PRR3	AT4G33980_1	0.168537	1	3
UMAMIT13	UMAMIT13	0	1	3
ESE3	SEX4	0.10135	1	3
ESE3	PAP3	1	1	3
ESE3	RPL15	0.10135	1	3
ESE3	KP1	0.10135	1	3
ESE3	AT5G44400	1	1	3
ESE3	AT5G16030	0.5	1	3
ESE3	AT1G14240	0.10135	1	3
ESE3	AT1G74010	0.10135	1	3
ESE3	SULTR2;1	0.10135	-1	3
ESE3	AT5G14920	1	0	3
ESE3	AT2G33830	0.10135	0	3
ESE3	AT4G16980	0.5	1	3
ESE3	PSBO2	1	1	3
ESE3	CCL	0.10135	1	3
ESE3	COR27	0.10135	1	3
ESE3	emb2394	0.10135	1	3
ESE3	AT2G33620	0.10135	1	3
ESE3	cycp3;1	0.10135	1	3
ESE3	AT4G24350	0.10135	1	3
ESE3	AT1G68570	1	1	3
ESE3	AT4G22730	1	1	3
ESE3	AT1G09370	0.5	1	3
ESE3	AT3G61210	0.10135	1	3
ESE3	AT1G10640	0.5	1	3
ESE3	ELF4	0.10135	1	3
ESE3	AT2G15960	0.10135	1	3
ESE3	AT1G22430	0.10135	1	3
ESE3	SNG1	0.5	1	3
ESE3	AT1G53070	0.5	1	3
ESE3	LTI78	0.10135	-1	3
ESE3	AT2G37660	0.10135	1	3
ESE3	AT4G00780	0.10135	1	3
ESE3	THIC	0.10135	1	3
ESE3	scpl10	0.10135	1	3
ESE3	PRXQ	0.10135	1	3
ESE3	AT3G62730	0.5	1	3
ESE3	AT5G14910	0.10135	1	3
ESE3	JMJD5	0.10135	0	3
ESE3	CEP3	0.10135	1	3
ESE3	MEE14	0.10135	1	3
ESE3	AT2G32550	0.10135	1	3
ESE3	AT2G28140	0.10135	1	3
ESE3	AT1G16960	0.10135	1	3
ESE3	AT3G22142	1	1	3
ESE3	AT4G16980_1	0.5	1	3
ESE3	AT2G32550_1	0.10135	1	3
ESE3	CCL_1	0.10135	1	3
ESE3	FED A_1_2_3	0.5	1	3
ESE3	AT2G33830_1	0.10135	-1	3
ESE3	AT2G33830_1_2	0.10135	-1	3
ESE3	AT2G33830_1_2_3	0.10135	-1	3
ESE3	DYL1_1	0.10135	1	3
ESE3	DYL1_1_2	0.10135	1	3
ESE3	MEE14_1	0.10135	0	3
ESE3	MEE14_1_2	0.10135	0	3
ESE3	AT3G15630	0.10135	0	3
ESE3	AT3G15630_1	0.10135	0	3
ESE3	AT4G32340	0.10135	1	3
ESE3	CCL_1_2	0.10135	1	3
ESE3	AT2G33830_1_2_3_4	0.10135	0	3
ESE3	AT3G13120_1_2	0.10135	1	3
ESE3	CCL_1_2_3	0.10135	1	3
ESE3	SEX4_1	0.10135	1	3
WLIM1	CSP41A	0.5	1	3
WLIM1	AT1G32470	0.5	1	3
WLIM1	AT2G26500	0.5	1	3
WLIM1	G6PD1	0.5	1	3
WLIM1	AT5G28500	0.5	1	3
WLIM1	SVP	0.5	1	3
WLIM1	AT3G10080	0.5	1	3
WLIM1	THI1	0.5	1	3
WLIM1	TLP18.3	0.5	1	3
WLIM1	SVP_1	0.5	1	3
WLIM1	FED A_1	0.5	1	3
WLIM1	GAPA_1	0.5	1	3
WLIM1	FED A_1_2	0.5	1	3
WLIM1	THI1_1	0.5	1	3
WLIM1	WLIM1_1	0.5	1	3
WLIM1	POR C_1_2	0.5	1	3
WLIM1	AT4G35750	0.5	1	3
AT2G26690	AT2G26690	0	1	3
SVP	AT1G64355	0.5	1	3
SVP	G6PD5	0.5	1	3
SVP	AT3G47160	0.5	1	3
SVP	AT5G17700	0.5	1	3
SVP	PXY	0.5	1	3
SVP	MT2A	0.5	1	3
SVP	QRT2	0.5	1	3
SVP	PSRP3/1	0.5	1	3
SVP	WLIM1	0.5	1	3
SVP	OEP16-1	0.5	1	3
SVP	PHS1	0.5	1	3
SVP	CYP78A9	0.5	1	3
SVP	PHS2	0.5	1	3
SVP	AT1G70720	0.5	1	3
SVP	ACD32.1	0.5	1	3
SVP	AT1G70880	0.5	1	3
SVP	AT4G17480	0.5	1	3
SVP	CLE41	0.5	1	3
SVP	FNR2	0.5	1	3
SVP	LHCB4.3	0.5	1	3
SVP	TL29	0.5	1	3
SVP	AT3G04550	0.5	1	3
SVP	AT1G65900	0.5	1	3
SVP	PSK3	0.5	-1	3
SVP	AT4G14270	0.5	1	3
SVP	SVP_1	0.5	1	3
SVP	MT2A_1	0.5	1	3
SVP	PRXQ_1	0.5	1	3
SVP	AT4G14270_1	0.5	1	3
SVP	FNR2_1	0.5	1	3
SVP	FNR2_1_2	0.5	1	3
SVP	ACD32.1_1	0.5	1	3
SVP	WLIM1_1	0.5	1	3
SVP	AT1G65900_1	0.5	1	3
SVP	AT5G52970	0.5	1	3
SVP	AIF1	0.5	1	3
AT1G47655	LSH10	0.5	1	3
AT1G47655	AT1G64355	0.5	1	3
AT1G47655	PSAN	0.5	1	3
AT1G47655	AT5G02160	0.5	1	3
AT1G47655	FXG1	0.5	1	3
AT1G47655	CSP41A	0.5	1	3
AT1G47655	AT5G17700	0.5	1	3
AT1G47655	PXY	0.5	1	3
AT1G47655	PAP3	0.5	1	3
AT1G47655	AT1G32470	0.5	1	3
AT1G47655	AT5G53830	0.5	1	3
AT1G47655	AT5G44400	0.5	1	3
AT1G47655	AT5G16030	0.5	1	3
AT1G47655	AT4G33660	0.5	1	3
AT1G47655	MT2A	0.5	1	3
AT1G47655	AT3G61870	0.5	1	3
AT1G47655	AT5G11420	0.5	1	3
AT1G47655	AT5G39530	0.5	1	3
AT1G47655	AT5G14920	0.5	0	3
AT1G47655	AT2G26500	0.5	1	3
AT1G47655	AT2G33830	0.2027	0	3
AT1G47655	GSTF12	0.5	1	3
AT1G47655	ESE3	0.520544	1	3
AT1G47655	PSRP3/1	0.5	1	3
AT1G47655	XYP1	0.5	1	3
AT1G47655	AT2G36145	0.5	1	3
AT1G47655	ADF5	0.5	1	3
AT1G47655	AT1G78020	0.5	1	3
AT1G47655	AT5G26220	0.5	1	3
AT1G47655	AT1G64370	0.5	1	3
AT1G47655	AT4G16980	0.5	1	3
AT1G47655	AT3G47070	0.5	1	3
AT1G47655	PSBO2	0.5	1	3
AT1G47655	AT4G37550	0.5	1	3
AT1G47655	AT1G19530	0.5	1	3
AT1G47655	FMO GS-OX2	0.5	1	3
AT1G47655	AT1G10140	0.5	1	3
AT1G47655	CCL	0.2027	1	3
AT1G47655	COR27	0.2027	1	3
AT1G47655	AT3G47650	0.5	1	3
AT1G47655	AT5G38520	0.5	1	3
AT1G47655	TSA1	0.5	1	3
AT1G47655	AT5G24490	0.5	1	3
AT1G47655	G6PD1	0.5	1	3
AT1G47655	AT5G43440	0.5	0	3
AT1G47655	AT4G17480	0.5	1	3
AT1G47655	ACP4	0.5	1	3
AT1G47655	AT1G68570	0.5	1	3
AT1G47655	TPS12	0.5	1	3
AT1G47655	GAPA	0.5	1	3
AT1G47655	ASN1	0.5	1	3
AT1G47655	AT5G66650	0.5	1	3
AT1G47655	AT4G22730	0.5	1	3
AT1G47655	XTH7	0.5	1	3
AT1G47655	AT1G67910	0.5	1	3
AT1G47655	CLE41	0.5	1	3
AT1G47655	CYP708A1	0.5	1	3
AT1G47655	PMI1	0.5	1	3
AT1G47655	AT5G65220	0.5	1	3
AT1G47655	AT1G51400	0.5	1	3
AT1G47655	AT1G09370	0.5	1	3
AT1G47655	PERK4	0.5	1	3
AT1G47655	LHCB4.3	0.5	1	3
AT1G47655	UGT88A1	0.5	1	3
AT1G47655	BGAL2	0.5	1	3
AT1G47655	PSBP-1	0.5	1	3
AT1G47655	TL29	0.5	1	3
AT1G47655	AT5G28500	0.5	1	3
AT1G47655	AT1G10640	0.5	1	3
AT1G47655	ELF4	0.10135	1	3
AT1G47655	PMAT2	0.10135	0	3
AT1G47655	AT1G69890	0.5	1	3
AT1G47655	POR C	0.5	1	3
AT1G47655	AT1G72940	0.5	1	3
AT1G47655	SNG1	0.5	1	3
AT1G47655	AT1G53070	0.5	1	3
AT1G47655	THIC	0.2027	1	3
AT1G47655	AT3G10080	0.5	1	3
AT1G47655	BGLU44	0.5	1	3
AT1G47655	THI1	0.5	1	3
AT1G47655	GDCH	0.5	1	3
AT1G47655	AT3G13120	0.5	1	3
AT1G47655	AT3G62730	0.5	1	3
AT1G47655	JMJD5	0.10135	1	3
AT1G47655	TLP18.3	0.5	1	3
AT1G47655	AT3G29240	0.5	1	3
AT1G47655	MEE14	0.2027	1	3
AT1G47655	AT5G53880	0.5	1	3
AT1G47655	AT2G01990	0.5	1	3
AT1G47655	AT4G24015	0.504164	-1	3
AT1G47655	AT3G54310	0.5	1	3
AT1G47655	DYL1	0.5	0	3
AT1G47655	UGT88A1_1	0.5	1	3
AT1G47655	AT2G01610	0.5	1	3
AT1G47655	GLYI7	0.5	1	3
AT1G47655	MRL1	0.5	1	3
AT1G47655	AT1G25422	0.5	-1	3
AT1G47655	AT1G62333	0.5	1	3
AT1G47655	AT3G22142	0.5	1	3
AT1G47655	AT5G44572	0.5	1	3
AT1G47655	AT4G16980_1	0.5	1	3
AT1G47655	MT2A_1	0.5	1	3
AT1G47655	emb2394_1	0.5	1	3
AT1G47655	FED A_1	0.5	1	3
AT1G47655	AT3G15450	0.5	0	3
AT1G47655	AT3G15450_1	0.5	0	3
AT1G47655	AT3G15450_1_2	0.5	0	3
AT1G47655	RBCS1A	0.5	1	3
AT1G47655	RBCS1A_1	0.5	1	3
AT1G47655	RBCS1A_1_2	0.5	1	3
AT1G47655	RBCS1A_1_2_3	0.5	1	3
AT1G47655	RBCS1A_1_2_3_4	0.5	1	3
AT1G47655	RBCS1A_1_2_3_4_5	0.5	1	3
AT1G47655	RBCS1A_1_2_3_4_5_6	0.5	1	3
AT1G47655	CAT3	0.5	1	3
AT1G47655	CAT3_1	0.5	1	3
AT1G47655	CAT3_1_2	0.5	1	3
AT1G47655	CCL_1	0.2027	1	3
AT1G47655	PSBP-1_1	0.5	1	3
AT1G47655	GAPA_1	0.5	1	3
AT1G47655	FED A_1_2	0.5	1	3
AT1G47655	FED A_1_2_3	0.5	1	3
AT1G47655	THI1_1	0.5	1	3
AT1G47655	AT2G33830_1	0.2027	0	3
AT1G47655	AT2G33830_1_2	0.2027	0	3
AT1G47655	AT2G33830_1_2_3	0.2027	-1	3
AT1G47655	DYL1_1	0.2027	1	3
AT1G47655	DYL1_1_2	0.2027	1	3
AT1G47655	MEE14_1	0.10135	1	3
AT1G47655	MEE14_1_2	0.10135	1	3
AT1G47655	AT3G15630	0.10135	1	3
AT1G47655	AT5G11420_1	0.5	1	3
AT1G47655	AT5G22920	0.5	1	3
AT1G47655	AT3G13120_1	0.5	1	3
AT1G47655	POR C_1	0.5	1	3
AT1G47655	BGLU44_1	0.5	1	3
AT1G47655	XYP1_1	0.5	1	3
AT1G47655	AT3G15630_1	0.10135	1	3
AT1G47655	AT4G32340	0.2027	1	3
AT1G47655	AT1G19330	0.5	1	3
AT1G47655	AT5G52970	0.5	1	3
AT1G47655	AT2G47010	0.5	1	3
AT1G47655	FMO GS-OX2_1	0.5	1	3
AT1G47655	POR C_1_2	0.5	1	3
AT1G47655	ASN1_1	0.5	1	3
AT1G47655	GH9B13	0.5	1	3
AT1G47655	AT5G53880_1	0.5	1	3
AT1G47655	CAT3_1_2_3	0.5	1	3
AT1G47655	ASN1_1_2	0.5	1	3
AT1G47655	CCL_1_2	0.2027	1	3
AT1G47655	AT4G35750	0.5	1	3
AT1G47655	RBCS1A_1_2_3_4_5_6_7	0.5	1	3
AT1G47655	AT2G33830_1_2_3_4	0.2027	0	3
AT1G47655	CCL_1_2_3	0.2027	1	3
AT1G47655	ABC4	0.5	1	3
AT1G47655	AT2G40130	0.5	1	3
CIA2	PSBR	0.0410871	0	3
CIA2	PSAG	0.520544	1	3
CIA2	LHCB3	0.0410871	-1	3
CIA2	FED A	0.5	1	3
CIA2	ENODL2	0.0410871	0	3
CIA2	AT2G15960	0.10135	1	3
CIA2	AT2G38790	0.0410871	1	3
CIA2	ARR15	0.5	1	3
CIA2	LHCB2.1	0.0410871	-1	3
CIA2	AT4G39795	0.520544	-1	3
CIA2	LHCB3_1	0.0410871	-1	3
CIA2	AT5G62360	0.0410871	0	3
CIA2	SNG1_1	0.5	1	3
SVP_1	LSH10	0.5	1	3
SVP_1	AT1G64355	0.5	1	3
SVP_1	PSAN	0.5	1	3
SVP_1	AT5G02160	0.5	1	3
SVP_1	FXG1	0.5	1	3
SVP_1	G6PD5	0.520544	1	3
SVP_1	AT3G47160	0.5	1	3
SVP_1	AT5G17700	0.5	1	3
SVP_1	PXY	0.5	1	3
SVP_1	AT5G53830	0.5	1	3
SVP_1	AT4G33660	0.5	1	3
SVP_1	MT2A	0.5	1	3
SVP_1	QRT2	0.5	1	3
SVP_1	AT3G61870	0.5	1	3
SVP_1	AT5G11420	0.5	1	3
SVP_1	AT5G39530	0.5	1	3
SVP_1	GSTF12	0.5	1	3
SVP_1	PSRP3/1	0.5	1	3
SVP_1	XYP1	0.5	1	3
SVP_1	WLIM1	0.5	1	3
SVP_1	AT2G36145	0.5	1	3
SVP_1	ADF5	0.5	1	3
SVP_1	OEP16-1	0.5	1	3
SVP_1	AT1G78020	0.5	1	3
SVP_1	PHS1	0.5	1	3
SVP_1	CYP78A9	0.520544	1	3
SVP_1	AT5G26220	0.5	1	3
SVP_1	AT1G64370	0.5	1	3
SVP_1	LAC3	0.5	-1	3
SVP_1	AT3G47070	0.5	1	3
SVP_1	PHS2	0.5	1	3
SVP_1	AT4G37550	0.5	1	3
SVP_1	AT1G19530	0.5	1	3
SVP_1	FMO GS-OX2	0.5	1	3
SVP_1	AT1G70720	0.520544	1	3
SVP_1	AT1G10140	0.5	1	3
SVP_1	AT3G47650	0.5	1	3
SVP_1	AT5G38520	0.5	1	3
SVP_1	ACD32.1	0.5	1	3
SVP_1	TSA1	0.5	1	3
SVP_1	AT1G70880	0.520544	1	3
SVP_1	AT5G24490	0.5	1	3
SVP_1	AT5G43440	0.5	0	3
SVP_1	AT4G17480	0.5	1	3
SVP_1	ACP4	0.5	1	3
SVP_1	TPS12	0.5	1	3
SVP_1	GAPA	0.5	1	3
SVP_1	ASN1	0.5	1	3
SVP_1	AT5G66650	0.5	1	3
SVP_1	XTH7	0.5	1	3
SVP_1	AT1G67910	0.5	1	3
SVP_1	CLE41	0.5	1	3
SVP_1	CYP708A1	0.5	1	3
SVP_1	PMI1	0.5	1	3
SVP_1	AT5G65220	0.5	1	3
SVP_1	AT1G51400	0.5	1	3
SVP_1	FNR2	0.5	1	3
SVP_1	PERK4	0.5	1	3
SVP_1	LHCB4.3	0.5	1	3
SVP_1	UGT88A1	0.5	1	3
SVP_1	BGAL2	0.5	1	3
SVP_1	PSBP-1	0.5	1	3
SVP_1	TL29	0.5	1	3
SVP_1	AT3G04550	0.5	1	3
SVP_1	AT1G69890	0.5	1	3
SVP_1	POR C	0.5	1	3
SVP_1	AT1G72940	0.5	1	3
SVP_1	SVP	0.5	1	3
SVP_1	BGLU44	0.5	1	3
SVP_1	GDCH	0.5	1	3
SVP_1	AT3G13120	0.5	1	3
SVP_1	AT1G47655	0.5	1	3
SVP_1	AT3G29240	0.5	1	3
SVP_1	AT1G65900	0.5	1	3
SVP_1	AT5G53880	0.5	1	3
SVP_1	AT2G01990	0.5	1	3
SVP_1	AT3G54310	0.5	1	3
SVP_1	DYL1	0.5	0	3
SVP_1	UGT88A1_1	0.5	1	3
SVP_1	AT2G01610	0.5	1	3
SVP_1	GLYI7	0.5	1	3
SVP_1	PSK3	0.5	-1	3
SVP_1	MRL1	0.5	1	3
SVP_1	AT1G25422	0.5	-1	3
SVP_1	AT1G62333	0.5	1	3
SVP_1	AT4G14270	0.5	1	3
SVP_1	AT5G44572	0.5	1	3
SVP_1	MT2A_1	0.5	1	3
SVP_1	emb2394_1	0.5	1	3
SVP_1	AT3G15450	0.5	0	3
SVP_1	AT3G15450_1	0.5	0	3
SVP_1	AT3G15450_1_2	0.5	0	3
SVP_1	RBCS1A	0.5	1	3
SVP_1	PRXQ_1	0.5	1	3
SVP_1	RBCS1A_1	0.5	1	3
SVP_1	RBCS1A_1_2	0.5	1	3
SVP_1	RBCS1A_1_2_3	0.5	1	3
SVP_1	RBCS1A_1_2_3_4	0.5	1	3
SVP_1	RBCS1A_1_2_3_4_5	0.5	1	3
SVP_1	RBCS1A_1_2_3_4_5_6	0.5	1	3
SVP_1	CAT3	0.5	1	3
SVP_1	CAT3_1	0.5	1	3
SVP_1	CAT3_1_2	0.5	1	3
SVP_1	PSBP-1_1	0.5	1	3
SVP_1	AT4G14270_1	0.5	1	3
SVP_1	FNR2_1	0.5	1	3
SVP_1	FNR2_1_2	0.5	1	3
SVP_1	AT5G11420_1	0.5	1	3
SVP_1	AT5G22920	0.5	1	3
SVP_1	AT3G13120_1	0.5	1	3
SVP_1	ACD32.1_1	0.5	1	3
SVP_1	POR C_1	0.5	1	3
SVP_1	BGLU44_1	0.5	1	3
SVP_1	WLIM1_1	0.520544	1	3
SVP_1	XYP1_1	0.5	1	3
SVP_1	AT1G19330	0.5	1	3
SVP_1	AT1G65900_1	0.5	1	3
SVP_1	AT5G52970	0.5	1	3
SVP_1	AT2G47010	0.5	1	3
SVP_1	FMO GS-OX2_1	0.5	1	3
SVP_1	ASN1_1	0.5	1	3
SVP_1	GH9B13	0.5	1	3
SVP_1	AT5G53880_1	0.5	1	3
SVP_1	CAT3_1_2_3	0.5	1	3
SVP_1	ASN1_1_2	0.5	1	3
SVP_1	RBCS1A_1_2_3_4_5_6_7	0.5	1	3
SVP_1	ABC4	0.5	1	3
SVP_1	AIF1	0.5	1	3
SVP_1	AT2G40130	0.5	1	3
WLIM1_1	LSH10	0.5	1	3
WLIM1_1	PSAN	0.5	1	3
WLIM1_1	AT5G02160	0.5	1	3
WLIM1_1	FXG1	0.5	1	3
WLIM1_1	G6PD5	0.5	1	3
WLIM1_1	AT3G47160	0.520544	1	3
WLIM1_1	CSP41A	0.5	1	3
WLIM1_1	SEX4	0.121893	1	3
WLIM1_1	RPL15	0.121893	1	3
WLIM1_1	AT1G32470	0.5	1	3
WLIM1_1	AT5G53830	0.5	1	3
WLIM1_1	KP1	0.121893	1	3
WLIM1_1	AT4G33660	0.5	1	3
WLIM1_1	AT1G14240	0.121893	1	3
WLIM1_1	AT1G74010	0.121893	1	3
WLIM1_1	QRT2	0.520544	1	3
WLIM1_1	AT3G61870	0.5	1	3
WLIM1_1	SULTR2;1	0.10135	-1	3
WLIM1_1	AT5G11420	0.5	1	3
WLIM1_1	AT5G39530	0.5	1	3
WLIM1_1	AT2G26500	0.5	1	3
WLIM1_1	AT2G33830	0.10135	0	3
WLIM1_1	GSTF12	0.5	1	3
WLIM1_1	XYP1	0.5	1	3
WLIM1_1	WLIM1	0.520544	1	3
WLIM1_1	AT2G36145	0.5	1	3
WLIM1_1	ADF5	0.5	1	3
WLIM1_1	OEP16-1	0.520544	1	3
WLIM1_1	AT1G78020	0.5	1	3
WLIM1_1	PHS1	0.520544	1	3
WLIM1_1	CYP78A9	0.5	1	3
WLIM1_1	AT5G26220	0.5	1	3
WLIM1_1	AT1G64370	0.5	1	3
WLIM1_1	LAC3	0.504164	0	3
WLIM1_1	AT3G47070	0.5	1	3
WLIM1_1	PHS2	0.520544	1	3
WLIM1_1	AT4G37550	0.5	1	3
WLIM1_1	LHCB3	0.0410871	-1	3
WLIM1_1	AT1G19530	0.5	1	3
WLIM1_1	FMO GS-OX2	0.5	1	3
WLIM1_1	AT1G70720	0.5	1	3
WLIM1_1	AT1G10140	0.5	1	3
WLIM1_1	CCL	0.10135	1	3
WLIM1_1	COR27	0.10135	1	3
WLIM1_1	AT3G47650	0.5	1	3
WLIM1_1	AT5G38520	0.5	1	3
WLIM1_1	ACD32.1	0.520544	1	3
WLIM1_1	TSA1	0.5	1	3
WLIM1_1	emb2394	0.10135	1	3
WLIM1_1	AT1G70880	0.5	1	3
WLIM1_1	AT2G33620	0.10135	1	3
WLIM1_1	cycp3;1	0.10135	1	3
WLIM1_1	AT5G24490	0.5	1	3
WLIM1_1	G6PD1	0.5	1	3
WLIM1_1	AT5G43440	0.5	0	3
WLIM1_1	AT4G24350	0.121893	1	3
WLIM1_1	ACP4	0.5	1	3
WLIM1_1	TPS12	0.5	1	3
WLIM1_1	GAPA	0.5	1	3
WLIM1_1	ASN1	0.5	1	3
WLIM1_1	AT5G66650	0.5	1	3
WLIM1_1	XTH7	0.5	1	3
WLIM1_1	AT1G67910	0.5	1	3
WLIM1_1	CYP708A1	0.5	1	3
WLIM1_1	PMI1	0.5	1	3
WLIM1_1	AT5G65220	0.5	1	3
WLIM1_1	AT1G51400	0.5	1	3
WLIM1_1	FNR2	0.520544	1	3
WLIM1_1	PERK4	0.5	1	3
WLIM1_1	UGT88A1	0.5	1	3
WLIM1_1	BGAL2	0.5	1	3
WLIM1_1	PSBP-1	0.5	1	3
WLIM1_1	AT3G61210	0.121893	1	3
WLIM1_1	AT5G28500	0.5	1	3
WLIM1_1	AT3G04550	0.520544	1	3
WLIM1_1	PMAT2	0.121893	1	3
WLIM1_1	AT1G69890	0.5	1	3
WLIM1_1	POR C	0.5	1	3
WLIM1_1	AT1G72940	0.5	1	3
WLIM1_1	AT1G22430	0.10135	1	3
WLIM1_1	AT2G38790	0.0410871	1	3
WLIM1_1	LTI78	0.121893	-1	3
WLIM1_1	AT2G37660	0.121893	1	3
WLIM1_1	AT4G00780	0.121893	1	3
WLIM1_1	THIC	0.10135	1	3
WLIM1_1	scpl10	0.121893	1	3
WLIM1_1	SVP	0.520544	1	3
WLIM1_1	AT3G10080	0.5	1	3
WLIM1_1	BGLU44	0.5	1	3
WLIM1_1	PRXQ	0.121893	1	3
WLIM1_1	THI1	0.5	1	3
WLIM1_1	GDCH	0.5	1	3
WLIM1_1	AT3G13120	0.5	1	3
WLIM1_1	LHCB2.1	0.0410871	-1	3
WLIM1_1	AT5G14910	0.121893	1	3
WLIM1_1	CEP3	0.121893	1	3
WLIM1_1	TLP18.3	0.5	1	3
WLIM1_1	AT1G47655	0.504164	1	3
WLIM1_1	AT3G29240	0.5	1	3
WLIM1_1	AT1G65900	0.520544	1	3
WLIM1_1	MEE14	0.10135	1	3
WLIM1_1	AT5G53880	0.5	1	3
WLIM1_1	AT2G32550	0.10135	1	3
WLIM1_1	AT2G01990	0.5	1	3
WLIM1_1	AT3G54310	0.5	1	3
WLIM1_1	DYL1	0.5	0	3
WLIM1_1	AT2G28140	0.10135	1	3
WLIM1_1	UGT88A1_1	0.5	1	3
WLIM1_1	AT2G01610	0.5	1	3
WLIM1_1	GLYI7	0.5	1	3
WLIM1_1	AT1G16960	0.10135	1	3
WLIM1_1	PSK3	0.520544	-1	3
WLIM1_1	MRL1	0.5	1	3
WLIM1_1	AT1G25422	0.5	-1	3
WLIM1_1	AT1G62333	0.5	1	3
WLIM1_1	AT4G14270	0.520544	1	3
WLIM1_1	AT5G44572	0.5	1	3
WLIM1_1	SVP_1	0.520544	1	3
WLIM1_1	AT2G32550_1	0.10135	1	3
WLIM1_1	emb2394_1	0.5	1	3
WLIM1_1	FED A_1	0.5	1	3
WLIM1_1	AT3G15450	0.5	0	3
WLIM1_1	AT3G15450_1	0.5	0	3
WLIM1_1	AT3G15450_1_2	0.5	0	3
WLIM1_1	RBCS1A	0.5	1	3
WLIM1_1	PRXQ_1	0.520544	1	3
WLIM1_1	RBCS1A_1	0.5	1	3
WLIM1_1	RBCS1A_1_2	0.5	1	3
WLIM1_1	RBCS1A_1_2_3	0.5	1	3
WLIM1_1	RBCS1A_1_2_3_4	0.5	1	3
WLIM1_1	RBCS1A_1_2_3_4_5	0.5	1	3
WLIM1_1	RBCS1A_1_2_3_4_5_6	0.5	1	3
WLIM1_1	CAT3	0.5	1	3
WLIM1_1	CAT3_1	0.5	1	3
WLIM1_1	CAT3_1_2	0.5	1	3
WLIM1_1	CCL_1	0.10135	1	3
WLIM1_1	LHCB3_1	0.0410871	-1	3
WLIM1_1	PSBP-1_1	0.5	1	3
WLIM1_1	GAPA_1	0.5	1	3
WLIM1_1	FED A_1_2	0.5	1	3
WLIM1_1	AT4G14270_1	0.520544	1	3
WLIM1_1	THI1_1	0.5	1	3
WLIM1_1	AT2G33830_1	0.10135	0	3
WLIM1_1	AT2G33830_1_2	0.10135	0	3
WLIM1_1	AT2G33830_1_2_3	0.10135	-1	3
WLIM1_1	DYL1_1	0.10135	1	3
WLIM1_1	DYL1_1_2	0.10135	1	3
WLIM1_1	FNR2_1	0.520544	1	3
WLIM1_1	FNR2_1_2	0.520544	1	3
WLIM1_1	AT5G11420_1	0.5	1	3
WLIM1_1	AT5G22920	0.5	1	3
WLIM1_1	AT3G13120_1	0.5	1	3
WLIM1_1	ACD32.1_1	0.520544	1	3
WLIM1_1	POR C_1	0.5	1	3
WLIM1_1	BGLU44_1	0.5	1	3
WLIM1_1	XYP1_1	0.5	1	3
WLIM1_1	AT5G62360	0.0410871	-1	3
WLIM1_1	AT4G32340	0.10135	1	3
WLIM1_1	AT1G19330	0.5	1	3
WLIM1_1	AT1G65900_1	0.520544	1	3
WLIM1_1	AT2G47010	0.5	1	3
WLIM1_1	FMO GS-OX2_1	0.5	1	3
WLIM1_1	POR C_1_2	0.5	1	3
WLIM1_1	ASN1_1	0.5	1	3
WLIM1_1	GH9B13	0.5	1	3
WLIM1_1	AT5G53880_1	0.5	1	3
WLIM1_1	CAT3_1_2_3	0.5	1	3
WLIM1_1	ASN1_1_2	0.5	1	3
WLIM1_1	CCL_1_2	0.10135	1	3
WLIM1_1	AT4G35750	0.5	1	3
WLIM1_1	RBCS1A_1_2_3_4_5_6_7	0.5	1	3
WLIM1_1	AT2G33830_1_2_3_4	0.10135	0	3
WLIM1_1	AT3G13120_1_2	0.121893	1	3
WLIM1_1	CCL_1_2_3	0.10135	1	3
WLIM1_1	SEX4_1	0.121893	1	3
WLIM1_1	ABC4	0.5	1	3
WLIM1_1	AIF1	0.520544	1	3
WLIM1_1	AT2G40130	0.5	1	3
WLIM1_1	EBP	1	1	3
GATA5	AT5G37960	0.2027	1	3
GATA5	GLP7	0.2027	1	3
GATA5	AT4G30650	0.2027	1	3
GATA5	AT4G30660	0.2027	1	3
GATA5	AT2G43550	0.2027	1	3
GATA5	ANT	0.2027	1	3
GATA5	AT3G61680	0.2027	1	3
GATA5	GH9B13_1	0.2027	1	3
GATA5	AT2G23540	0.2027	1	3
GATA5	SAMC1	0.2027	1	3
GATA5	AT2G28870	0.2027	1	3
GATA5	MT3	0.2027	1	3
GATA5	At17.1	0.2027	1	3
GATA5	AT4G16008	0.2027	1	3
GATA5	AT5G38000	0.2027	1	3
GATA5	SAMC1_1	0.2027	1	3
GATA5	SCPL13	0.2027	1	3
GATA5	SCPL7	0.2027	1	3
GATA5	KP1_1	0.2027	1	3
GATA5	At17.1_1	0.2027	1	3
GATA5	MT3_1	0.2027	1	3
GATA5	HIPL2	0.2027	1	3
ANT	AT5G37960	0.2027	1	3
ANT	GLP7	0.2027	1	3
ANT	NRT1.7	0.2027	1	3
ANT	AT4G14060	0.2027	1	3
ANT	AT1G49650	0.0410871	1	3
ANT	AT3G27400	0.2027	1	3
ANT	AT2G44230	0.0494155	1	3
ANT	GATA5	0.2027	1	3
ANT	ATMPK13	0.2027	1	3
ANT	AT4G30650	0.2027	1	3
ANT	scpl35	0.2027	1	3
ANT	AT4G30660	0.2027	1	3
ANT	AT2G35155	0.0410871	1	3
ANT	AT5G09480	0.2027	1	3
ANT	AT2G43550	0.2027	1	3
ANT	ICL	0.2027	1	3
ANT	ATGA2OX1	0.2027	1	3
ANT	AT5G53820	0.2027	1	3
ANT	AT3G61680	0.2027	1	3
ANT	AT2G18480	0.2027	1	3
ANT	PLP6	0.2027	1	3
ANT	CAT3_1_2_3_4	0.2027	1	3
ANT	AT2G36570	0.2027	1	3
ANT	CYP78A8	0.0410871	1	3
ANT	AT5G48800	0.2027	1	3
ANT	PIN6	0.2027	1	3
ANT	AT2G23540	0.2027	1	3
ANT	PAP2	0.2027	1	3
ANT	CYCD3;1	0.2027	1	3
ANT	SHY2	0.0494155	1	3
ANT	SAMC1	0.2027	1	3
ANT	HSP18.2	0.2027	1	3
ANT	PP2C52	0.2027	1	3
ANT	WDL1	0.2027	1	3
ANT	OFP7	0.2027	1	3
ANT	AT3G42725	0.2027	1	3
ANT	AT1G33170	0.2027	1	3
ANT	AT2G33850	0.2027	1	3
ANT	AT3G25130	0.2027	1	3
ANT	AT2G40480	0.2027	1	3
ANT	SAH7	0.2027	1	3
ANT	AT2G18590	0.2027	1	3
ANT	AT3G13980	0.2027	1	3
ANT	BAG5	0.2027	1	3
ANT	ROPGEF5	0.2027	1	3
ANT	AT5G59360	0.2027	1	3
ANT	NAC099	0.2027	1	3
ANT	AT5G01170	0.2027	1	3
ANT	AT1G77400	0.2027	1	3
ANT	At17.1	0.2027	1	3
ANT	pde191	0.2027	1	3
ANT	CAT3_1_2_3_4_5	0.2027	1	3
ANT	VSP1	0.2027	1	3
ANT	AT5G38000	0.211028	1	3
ANT	VSP1_1	0.2027	1	3
ANT	MEE9	0.2027	1	3
ANT	CAT3_1_2_3_4_5_6	0.2027	1	3
ANT	CAT3_1_2_3_4_5_6_7	0.2027	1	3
ANT	ICL_1	0.2027	1	3
ANT	MEE9_1	0.2027	1	3
ANT	SAMC1_1	0.2027	1	3
ANT	AT5G39410	0.0410871	1	3
ANT	SCPL13	0.2027	1	3
ANT	LAX2_1	0.2027	1	3
ANT	SCPL7	0.2027	1	3
ANT	AT2G36570_1	0.2027	1	3
ANT	PIN6_1	0.2027	1	3
ANT	KP1_1	0.2027	1	3
ANT	AT1G33170_1	0.2027	1	3
ANT	AT3G13980_1	0.2027	1	3
ANT	At17.1_1	0.2027	1	3
ANT	ABC4_1	0.2027	1	3
ANT	HIPL2	0.2027	1	3
AT1G68360	AT5G37960	0.2027	1	3
AT1G68360	GLP7	0.2027	1	3
AT1G68360	AT4G14060	0.2027	1	3
AT1G68360	GATA5	0.2027	1	3
AT1G68360	AT4G30660	0.2027	0	3
AT1G68360	AT2G43550	0.2027	0	3
AT1G68360	AT3G61680	0.2027	1	3
AT1G68360	EBP	0.405399	1	3
AT1G68360	AT2G23540	0.2027	1	3
AT1G68360	SAMC1	0.2027	1	3
AT1G68360	PP2C52	0.2027	1	3
AT1G68360	AT1G64625	0.2027	1	3
AT1G68360	AT3G13980	0.2027	1	3
AT1G68360	At17.1	0.2027	1	3
AT1G68360	pde191	0.2027	1	3
AT1G68360	SAMC1_1	0.2027	1	3
AT1G68360	SCPL13	0.2027	1	3
AT1G68360	AT3G16280	0.2027	1	3
AT1G68360	SCPL7	0.2027	1	3
AT1G68360	KP1_1	0.2027	1	3
AT1G68360	AT3G13980_1	0.2027	1	3
AT1G68360	ABC4_1	0.2027	1	3
AT1G68360	HIPL2	0.2027	1	3
EBP	WLIM1_1	1	1	3
EBP	AT5G37960	0.2027	1	3
EBP	NRT1.7	0.2027	1	3
EBP	BGLU7	0.405399	1	3
EBP	LAX2	0.405399	1	3
EBP	AT3G27400	0.2027	1	3
EBP	GATA5	0.2027	1	3
EBP	ATMPK13	0.2027	1	3
EBP	AT4G30650	0.2027	1	3
EBP	scpl35	0.2027	1	3
EBP	AT5G09480	0.2027	1	3
EBP	WIP3	0.405399	1	3
EBP	ANT	0.2027	1	3
EBP	AT1G12380	0.405399	1	3
EBP	RABA6a	0.405399	1	3
EBP	ICL	0.2027	1	3
EBP	ATGA2OX1	0.2027	1	3
EBP	AT1G68360	0.405399	1	3
EBP	AT5G53820	0.2027	1	3
EBP	AT3G61680	0.2027	1	3
EBP	GH9B13_1	0.2027	1	3
EBP	AT2G18480	0.2027	1	3
EBP	PLP6	0.2027	1	3
EBP	CAT3_1_2_3_4	0.2027	1	3
EBP	AT2G36570	0.2027	1	3
EBP	AT5G48800	0.2027	1	3
EBP	PIN6	0.2027	1	3
EBP	AT2G23540	0.2027	1	3
EBP	PAP2	0.2027	1	3
EBP	TH8	0.405399	1	3
EBP	CYCD3;1	0.2027	1	3
EBP	AT1G03620	0.405399	1	3
EBP	NCRK	0.2027	0	3
EBP	IDD2	1	1	3
EBP	HAE	0.405399	1	3
EBP	HSP18.2	0.2027	1	3
EBP	WDL1	0.2027	1	3
EBP	AT2G28870	0.2027	1	3
EBP	MT3	0.2027	1	3
EBP	OFP7	0.2027	1	3
EBP	AT3G42725	0.2027	1	3
EBP	AT1G33170	0.2027	1	3
EBP	AT2G33850	0.2027	1	3
EBP	AT3G58550	0.405399	1	3
EBP	ORS1	0.405399	1	3
EBP	TBL36	0.405399	1	3
EBP	AT3G25130	0.2027	1	3
EBP	AT1G64625	0.2027	1	3
EBP	AT2G40480	0.2027	1	3
EBP	AT2G39490	0.405399	1	3
EBP	SAH7	0.2027	1	3
EBP	AT2G18590	0.2027	1	3
EBP	BAG5	0.2027	1	3
EBP	AT1G54217	0.2027	0	3
EBP	ROPGEF5	0.2027	1	3
EBP	AT5G59360	0.2027	1	3
EBP	NAC099	0.2027	1	3
EBP	AT1G79520	0.405399	1	3
EBP	AT5G01170	0.2027	1	3
EBP	AT1G77400	0.2027	1	3
EBP	At17.1	0.2027	1	3
EBP	AT4G16008	0.2027	1	3
EBP	CAT3_1_2_3_4_5	0.2027	1	3
EBP	VSP1	0.2027	1	3
EBP	VSP1_1	0.2027	1	3
EBP	MEE9	0.2027	1	3
EBP	CAT3_1_2_3_4_5_6	0.2027	1	3
EBP	CAT3_1_2_3_4_5_6_7	0.2027	1	3
EBP	AT5G48800_1	0.405399	1	3
EBP	ICL_1	0.2027	1	3
EBP	MEE9_1	0.2027	1	3
EBP	LAX2_1	0.2027	1	3
EBP	AT3G16280	0.405399	1	3
EBP	AT1G17830	0.405399	1	3
EBP	AT2G36570_1	0.2027	1	3
EBP	RABA6a_1	0.405399	1	3
EBP	AT5G62960	0.405399	1	3
EBP	PIN6_1	0.2027	1	3
EBP	KP1_1	0.2027	1	3
EBP	AT1G54217_1	0.2027	0	3
EBP	AT1G33170_1	0.2027	1	3
EBP	At17.1_1	0.2027	1	3
EBP	AT1G54217_1_2	0.2027	1	3
EBP	MT3_1	0.2027	1	3
PAP2	NRT1.7	0.2027	1	3
PAP2	AT4G14060	0.2027	1	3
PAP2	LAX2	0.2027	1	3
PAP2	AT3G27400	0.2027	1	3
PAP2	ATMPK13	0.2027	1	3
PAP2	scpl35	0.2027	1	3
PAP2	AT2G35155	0.0410871	0	3
PAP2	AT5G09480	0.2027	0	3
PAP2	WIP3	0.2027	1	3
PAP2	AT1G12380	0.2027	1	3
PAP2	RABA6a	0.2027	1	3
PAP2	ICL	0.2027	1	3
PAP2	ATGA2OX1	0.2027	1	3
PAP2	AT1G68360	0.2027	1	3
PAP2	AT5G53820	0.2027	1	3
PAP2	GH9B13_1	0.2027	1	3
PAP2	AT2G18480	0.2027	1	3
PAP2	PLP6	0.2027	1	3
PAP2	EBP	0.2027	1	3
PAP2	CAT3_1_2_3_4	0.2027	1	3
PAP2	AT2G36570	0.2027	1	3
PAP2	AT5G48800	0.2027	1	3
PAP2	PIN6	0.2027	1	3
PAP2	TH8	0.2027	1	3
PAP2	CYCD3;1	0.2027	1	3
PAP2	AT1G03620	0.2027	0	3
PAP2	NCRK	0.2027	0	3
PAP2	HAE	0.2027	1	3
PAP2	HSP18.2	0.2027	1	3
PAP2	PP2C52	0.2027	1	3
PAP2	WDL1	0.2027	1	3
PAP2	AT2G28870	0.2027	1	3
PAP2	MT3	0.2027	1	3
PAP2	OFP7	0.2027	1	3
PAP2	AT3G42725	0.2027	1	3
PAP2	AT1G33170	0.2027	1	3
PAP2	AT2G33850	0.2027	1	3
PAP2	AT3G58550	0.2027	1	3
PAP2	ORS1	0.2027	1	3
PAP2	TBL36	0.2027	1	3
PAP2	AT3G25130	0.2027	1	3
PAP2	AT1G64625	0.2027	1	3
PAP2	AT2G40480	0.2027	1	3
PAP2	AT2G39490	0.2027	1	3
PAP2	SAH7	0.2027	1	3
PAP2	AT2G18590	0.2027	1	3
PAP2	AT3G13980	0.2027	1	3
PAP2	BAG5	0.2027	1	3
PAP2	AT1G54217	0.2027	-1	3
PAP2	ROPGEF5	0.2027	1	3
PAP2	AT5G59360	0.2027	1	3
PAP2	NAC099	0.2027	1	3
PAP2	AT1G79520	0.2027	1	3
PAP2	AT5G01170	0.2027	1	3
PAP2	AT1G77400	0.2027	1	3
PAP2	pde191	0.2027	1	3
PAP2	AT4G16008	0.2027	1	3
PAP2	CAT3_1_2_3_4_5	0.2027	1	3
PAP2	VSP1	0.2027	1	3
PAP2	VSP1_1	0.2027	1	3
PAP2	MEE9	0.2027	1	3
PAP2	CAT3_1_2_3_4_5_6	0.2027	1	3
PAP2	CAT3_1_2_3_4_5_6_7	0.2027	1	3
PAP2	AT5G48800_1	0.2027	1	3
PAP2	ICL_1	0.2027	1	3
PAP2	MEE9_1	0.2027	1	3
PAP2	LAX2_1	0.2027	1	3
PAP2	AT3G16280	0.2027	1	3
PAP2	AT1G17830	0.2027	1	3
PAP2	AT2G36570_1	0.2027	1	3
PAP2	RABA6a_1	0.2027	1	3
PAP2	AT5G62960	0.2027	1	3
PAP2	PIN6_1	0.2027	1	3
PAP2	AT1G54217_1	0.2027	-1	3
PAP2	AT1G33170_1	0.2027	1	3
PAP2	AT3G13980_1	0.2027	1	3
PAP2	AT1G54217_1_2	0.2027	0	3
PAP2	MT3_1	0.2027	1	3
PAP2	ABC4_1	0.2027	1	3
IDD2	AT5G37960	0.2027	1	3
IDD2	GLP7	0.2027	1	3
IDD2	AT1G49650	0.0410871	0	3
IDD2	GATA5	0.2027	1	3
IDD2	AT4G30650	0.2027	0	3
IDD2	AT4G30660	0.2027	0	3
IDD2	AT2G35155	0.0410871	0	3
IDD2	AT2G43550	0.2027	0	3
IDD2	ANT	0.2027	1	3
IDD2	AT3G61680	0.2027	1	3
IDD2	CYP78A8	0.0410871	0	3
IDD2	AT2G23540	0.2027	1	3
IDD2	SHY2	0.0494155	1	3
IDD2	NCRK	0.0410871	1	3
IDD2	SAMC1	0.2027	1	3
IDD2	AT1G54217	0.0410871	1	3
IDD2	At17.1	0.2027	1	3
IDD2	SAMC1_1	0.2027	1	3
IDD2	AT5G39410	0.0410871	0	3
IDD2	SCPL13	0.2027	1	3
IDD2	SCPL7	0.2027	1	3
IDD2	KP1_1	0.2027	0	3
IDD2	AT1G54217_1	0.0410871	1	3
IDD2	At17.1_1	0.2027	1	3
IDD2	AT1G54217_1_2	0.0410871	1	3
IDD2	HIPL2	0.2027	1	3
NAC099	NRT1.7	0.2027	1	3
NAC099	BGLU7	0.2027	1	3
NAC099	AT4G14060	0.2027	1	3
NAC099	AT1G49650	0.0410871	1	3
NAC099	LAX2	0.2027	1	3
NAC099	AT3G27400	0.2027	1	3
NAC099	ATMPK13	0.2027	0	3
NAC099	scpl35	0.2027	0	3
NAC099	AT5G09480	0.2027	1	3
NAC099	WIP3	0.2027	1	3
NAC099	AT1G12380	0.2027	1	3
NAC099	RABA6a	0.2027	1	3
NAC099	ICL	0.2027	1	3
NAC099	ATGA2OX1	0.2027	1	3
NAC099	AT1G68360	0.2027	1	3
NAC099	AT5G53820	0.2027	0	3
NAC099	GH9B13_1	0.2027	1	3
NAC099	AT2G18480	0.2027	1	3
NAC099	PLP6	0.2027	1	3
NAC099	EBP	0.2027	1	3
NAC099	CAT3_1_2_3_4	0.2027	1	3
NAC099	AT2G36570	0.2027	1	3
NAC099	CYP78A8	0.0410871	0	3
NAC099	AT5G48800	0.2027	1	3
NAC099	PIN6	0.2027	1	3
NAC099	PAP2	0.2027	1	3
NAC099	TH8	0.2027	1	3
NAC099	CYCD3;1	0.2027	1	3
NAC099	AT1G03620	0.2027	1	3
NAC099	NCRK	0.2027	0	3
NAC099	HAE	0.2027	1	3
NAC099	HSP18.2	0.2027	1	3
NAC099	PP2C52	0.2027	1	3
NAC099	WDL1	0.2027	1	3
NAC099	AT2G28870	0.2027	1	3
NAC099	MT3	0.2027	0	3
NAC099	OFP7	0.2027	1	3
NAC099	AT3G42725	0.2027	1	3
NAC099	AT1G33170	0.2027	1	3
NAC099	AT2G33850	0.2027	1	3
NAC099	AT3G58550	0.2027	1	3
NAC099	ORS1	0.2027	1	3
NAC099	TBL36	0.2027	1	3
NAC099	AT3G25130	0.2027	1	3
NAC099	AT2G40480	0.2027	1	3
NAC099	AT2G39490	0.2027	1	3
NAC099	SAH7	0.2027	1	3
NAC099	AT2G18590	0.2027	1	3
NAC099	AT3G13980	0.2027	1	3
NAC099	BAG5	0.2027	1	3
NAC099	AT1G54217	0.2027	0	3
NAC099	ROPGEF5	0.2027	1	3
NAC099	AT5G59360	0.2027	1	3
NAC099	AT1G79520	0.2027	0	3
NAC099	AT5G01170	0.2027	1	3
NAC099	AT1G77400	0.2027	1	3
NAC099	pde191	0.2027	1	3
NAC099	AT4G16008	0.2027	1	3
NAC099	CAT3_1_2_3_4_5	0.2027	0	3
NAC099	VSP1	0.2027	1	3
NAC099	VSP1_1	0.2027	1	3
NAC099	MEE9	0.2027	1	3
NAC099	CAT3_1_2_3_4_5_6	0.2027	0	3
NAC099	CAT3_1_2_3_4_5_6_7	0.2027	1	3
NAC099	AT5G48800_1	0.2027	1	3
NAC099	ICL_1	0.2027	1	3
NAC099	MEE9_1	0.2027	1	3
NAC099	AT5G39410	0.0410871	1	3
NAC099	LAX2_1	0.2027	1	3
NAC099	AT3G16280	0.2027	1	3
NAC099	AT1G17830	0.2027	1	3
NAC099	AT2G36570_1	0.2027	1	3
NAC099	RABA6a_1	0.2027	1	3
NAC099	AT5G62960	0.2027	1	3
NAC099	PIN6_1	0.2027	0	3
NAC099	AT1G54217_1	0.2027	0	3
NAC099	AT1G33170_1	0.2027	1	3
NAC099	AT3G13980_1	0.2027	1	3
NAC099	AT1G54217_1_2	0.2027	1	3
NAC099	MT3_1	0.2027	1	3
NAC099	ABC4_1	0.2027	1	3
AT3G16280	BGLU7	0.2027	1	3
AT3G16280	AT1G49650	0.0410871	1	3
AT3G16280	LAX2	0.2027	1	3
AT3G16280	AT2G44230	0.0410871	0	3
AT3G16280	AT2G35155	0.0410871	1	3
AT3G16280	WIP3	0.2027	1	3
AT3G16280	AT1G12380	0.2027	1	3
AT3G16280	RABA6a	0.2027	1	3
AT3G16280	AT1G68360	0.2027	1	3
AT3G16280	EBP	0.2027	1	3
AT3G16280	CYP78A8	0.0410871	0	3
AT3G16280	TH8	0.2027	1	3
AT3G16280	AT1G03620	0.2027	1	3
AT3G16280	NCRK	0.0410871	0	3
AT3G16280	HAE	0.2027	1	3
AT3G16280	AT3G58550	0.2027	1	3
AT3G16280	ORS1	0.2027	1	3
AT3G16280	TBL36	0.2027	1	3
AT3G16280	AT1G64625	0.2027	1	3
AT3G16280	AT2G39490	0.2027	1	3
AT3G16280	AT1G54217	0.0410871	0	3
AT3G16280	AT1G79520	0.2027	0	3
AT3G16280	AT5G48800_1	0.2027	1	3
AT3G16280	AT5G39410	0.0410871	1	3
AT3G16280	AT1G17830	0.2027	1	3
AT3G16280	RABA6a_1	0.2027	1	3
AT3G16280	AT5G62960	0.2027	1	3
AT3G16280	AT1G54217_1	0.0410871	0	3
AT3G16280	AT1G54217_1_2	0.0410871	1	3
CYP78A9	CYP78A9	0	1	2
AT1G70880	AT1G70880	0	1	2
PMAT2	PMAT2	0	1	2
AT2G40200	AT4G20840	1	1	2
AT2G40200	UMAMIT13	0.960534	1	2
AT2G40200	EXPA8	1	1	2
AT2G40200	AT2G46690	0.0394656	1	2
AT2G40200	cycp3;1	1	1	2
AT2G40200	GTR1	0.0394656	1	2
AT2G40200	AT1G69890	1	1	2
AT2G40200	AT1G66020	0.0394656	1	2
AT2G40200	LTI78	1	-1	2
AT2G40200	TPS11	1	1	2
AT2G40200	AT3G29240	0.0394656	1	2
AT2G40200	AT3G15450	0.0394656	-1	2
AT2G40200	PSK3	0.0394656	-1	2
AT2G40200	EXPA8_1	1	1	2
AT2G40200	AT3G15450_1	0.0394656	-1	2
AT2G40200	AT3G15450_1_2	0.0394656	-1	2
AT2G40200	AT3G15450_1_2_3	0.960534	0	2
AT2G40200	EXPA8_1_2	1	1	2
AT2G40200	AT3G29240_1	0.0394656	1	2
AT2G40200	AT3G15630	0.0394656	1	2
AT2G40200	AT5G22920	1	1	2
AT2G40200	AT3G15630_1	0.0394656	1	2
AT2G40200	TPS11_1	1	1	2
AT2G40200	AT3G49330	1	-1	2
AT2G40200	ABF1_1	1	1	2
AT2G21188	AT2G21188	0	1	2
CIA2	AT4G20840	0.0394656	1	2
CIA2	EXPA8	0.0394656	1	2
CIA2	AT2G46690	0.0394656	-1	2
CIA2	cycp3;1	0.0394656	1	2
CIA2	GTR1	0.0394656	-1	2
CIA2	AT1G69890	0.0394656	1	2
CIA2	AT1G66020	0.0394656	-1	2
CIA2	LTI78	0.0394656	0	2
CIA2	ARR15	0.960534	1	2
CIA2	TPS11	0.0394656	1	2
CIA2	AT3G29240	0.0394656	1	2
CIA2	AT3G15450	0.0394656	1	2
CIA2	PSK3	0.0394656	0	2
CIA2	EXPA8_1	0.0394656	1	2
CIA2	AT3G15450_1	0.0394656	1	2
CIA2	AT3G15450_1_2	0.0394656	1	2
CIA2	EXPA8_1_2	0.0394656	1	2
CIA2	AT3G29240_1	0.0394656	1	2
CIA2	AT3G15630	0.0394656	1	2
CIA2	AT5G22920	0.0394656	1	2
CIA2	AT3G15630_1	0.0394656	1	2
CIA2	TPS11_1	0.0394656	1	2
CIA2	AT3G49330	0.0394656	1	2
GATA5	SEX4	0.831463	1	2
GATA5	RPL15	0.831463	1	2
GATA5	KP1	0.831463	1	2
GATA5	AT1G14240	0.831463	1	2
GATA5	AT4G30650	0.831463	1	2
GATA5	CAD6	0.831463	-1	2
GATA5	emb2394	0.831463	1	2
GATA5	AT4G24350	0.831463	1	2
GATA5	AT3G61210	0.831463	1	2
GATA5	AT1G72920	0.831463	1	2
GATA5	AT2G37660	0.831463	1	2
GATA5	AT4G00780	0.831463	1	2
GATA5	PRXQ	0.831463	1	2
GATA5	AT5G14910	0.831463	1	2
GATA5	CEP3	0.831463	1	2
GATA5	AT2G32550	0.831463	1	2
GATA5	AT2G28140	0.831463	1	2
GATA5	AT1G16960	0.831463	1	2
GATA5	AT1G72920_1	0.831463	1	2
GATA5	AT3G13120_1_2	0.831463	1	2
GATA5	SEX4_1	0.831463	1	2
COL9	AT2G33830	1	1	2
COL9	CCL	1	1	2
COL9	COR27	1	1	2
COL9	HCAR	1	1	2
COL9	AT3G06390	1	1	2
COL9	AT4G09890	0.831463	1	2
COL9	ELF4	1	1	2
COL9	THIC	1	1	2
COL9	JMJD5	1	1	2
COL9	MEE14	1	1	2
COL9	CCL_1	1	1	2
COL9	AT2G33830_1	1	1	2
COL9	AT2G33830_1_2	1	1	2
COL9	AT2G33830_1_2_3	1	1	2
COL9	DYL1_1	1	1	2
COL9	DYL1_1_2	1	1	2
COL9	MEE14_1	1	1	2
COL9	MEE14_1_2	1	1	2
COL9	AT4G32340	1	1	2
COL9	AT4G33980	1	1	2
COL9	CCL_1_2	1	1	2
COL9	AT2G33830_1_2_3_4	1	1	2
COL9	CCL_1_2_3	1	1	2
COL9	AT4G33980_1	1	1	2
AT2G15960	AT2G15960	0	1	2
SVP	AT1G64355	0.831463	1	2
SVP	AT5G17700	0.831463	1	2
SVP	MT2A	0.831463	1	2
SVP	PSRP3/1	0.831463	1	2
SVP	AT4G17480	0.831463	1	2
SVP	LHCB4.3	0.831463	1	2
SVP	TL29	0.831463	1	2
SVP	MT2A_1	0.831463	1	2
SVP	AT5G52970	0.831463	1	2
SVP	AT3G13980	0.831463	1	2
SVP_1	AT1G64355	0.831463	1	2
SVP_1	AT5G17700	0.831463	1	2
SVP_1	MT2A	0.831463	1	2
SVP_1	PSRP3/1	0.831463	1	2
SVP_1	AT4G17480	0.831463	1	2
SVP_1	LHCB4.3	0.831463	1	2
SVP_1	TL29	0.831463	1	2
SVP_1	MT2A_1	0.831463	1	2
SVP_1	AT5G52970	0.831463	1	2
SVP_1	AT3G13980	0.831463	1	2
WLIM1_1	PCL1_1	0.831463	1	2
WLIM1_1	PCL1_1_2	0.831463	1	2
WLIM1_1	PRR3	0.831463	1	2
PCL1_1	AT2G21100	0.831463	1	2
PCL1_1	AT3G47160	0.831463	1	2
PCL1_1	AT1G31490	0.831463	1	2
PCL1_1	QRT2	0.831463	1	2
PCL1_1	AT2G16365	0.831463	1	2
PCL1_1	WLIM1	0.831463	1	2
PCL1_1	OEP16-1	0.831463	1	2
PCL1_1	PHS1	0.831463	1	2
PCL1_1	AT1G11210	0.831463	1	2
PCL1_1	PHS2	0.831463	1	2
PCL1_1	TOC1	0.831463	1	2
PCL1_1	AT1G49230	0.831463	1	2
PCL1_1	ACD32.1	0.831463	1	2
PCL1_1	FNR2	0.831463	1	2
PCL1_1	AT5G20860	0.831463	1	2
PCL1_1	AT3G04550	0.831463	1	2
PCL1_1	SVP	0.831463	1	2
PCL1_1	PCL1	0.831463	1	2
PCL1_1	AT1G65900	0.831463	1	2
PCL1_1	AT2G38465	0.831463	1	2
PCL1_1	AT4G14270	0.831463	1	2
PCL1_1	SVP_1	0.831463	1	2
PCL1_1	PRXQ_1	0.831463	1	2
PCL1_1	AT4G14270_1	0.831463	1	2
PCL1_1	RAB18	0.831463	1	2
PCL1_1	FNR2_1	0.831463	1	2
PCL1_1	FNR2_1_2	0.831463	1	2
PCL1_1	ACD32.1_1	0.831463	1	2
PCL1_1	WLIM1_1	0.831463	1	2
PCL1_1	AT1G65900_1	0.831463	1	2
PCL1_1	AT2G21100_1	0.831463	1	2
PCL1_1	AT5G20860_1	0.831463	1	2
PCL1_1	PCL1_1_2	0.831463	1	2
PCL1_1	AIF1	0.831463	1	2
PCL1_1	PRR3	0.831463	1	2
PCL1_1_2	AT5G02160	0.831463	0	2
PCL1_1_2	AT2G21100	0.831463	1	2
PCL1_1_2	AT3G47160	0.831463	1	2
PCL1_1_2	CSP41A	0.831463	1	2
PCL1_1_2	AT1G31490	0.831463	1	2
PCL1_1_2	AT1G32470	0.831463	1	2
PCL1_1_2	AT5G53830	0.831463	1	2
PCL1_1_2	QRT2	0.831463	1	2
PCL1_1_2	AT5G11420	0.831463	1	2
PCL1_1_2	AT2G26500	0.831463	1	2
PCL1_1_2	GSTF12	0.831463	1	2
PCL1_1_2	AT2G16365	0.831463	1	2
PCL1_1_2	WLIM1	0.831463	1	2
PCL1_1_2	OEP16-1	0.831463	1	2
PCL1_1_2	AT1G78020	0.831463	1	2
PCL1_1_2	PHS1	0.831463	1	2
PCL1_1_2	AT5G26220	0.831463	1	2
PCL1_1_2	AT1G11210	0.831463	1	2
PCL1_1_2	AT3G47070	0.831463	1	2
PCL1_1_2	PHS2	0.831463	1	2
PCL1_1_2	TOC1	0.831463	1	2
PCL1_1_2	AT1G49230	0.831463	1	2
PCL1_1_2	AT3G47650	0.831463	1	2
PCL1_1_2	ACD32.1	0.831463	1	2
PCL1_1_2	TSA1	0.831463	0	2
PCL1_1_2	AT5G24490	0.831463	0	2
PCL1_1_2	G6PD1	0.831463	1	2
PCL1_1_2	AT5G43440	0.831463	0	2
PCL1_1_2	ACP4	0.831463	1	2
PCL1_1_2	XTH7	0.831463	1	2
PCL1_1_2	AT5G65220	0.831463	1	2
PCL1_1_2	FNR2	0.831463	1	2
PCL1_1_2	BGAL2	0.831463	0	2
PCL1_1_2	AT5G20860	0.831463	1	2
PCL1_1_2	AT3G04550	0.831463	1	2
PCL1_1_2	POR C	0.831463	1	2
PCL1_1_2	SVP	0.831463	1	2
PCL1_1_2	BGLU44	0.831463	1	2
PCL1_1_2	THI1	0.831463	1	2
PCL1_1_2	GDCH	0.831463	0	2
PCL1_1_2	AT3G13120	0.831463	0	2
PCL1_1_2	PCL1	0.831463	1	2
PCL1_1_2	AT1G65900	0.831463	1	2
PCL1_1_2	AT2G01990	0.831463	1	2
PCL1_1_2	AT2G38465	0.831463	1	2
PCL1_1_2	AT3G54310	0.831463	0	2
PCL1_1_2	DYL1	0.831463	0	2
PCL1_1_2	AT3G49330_1	0.831463	-1	2
PCL1_1_2	MRL1	0.831463	0	2
PCL1_1_2	AT1G62333	0.831463	1	2
PCL1_1_2	AT4G14270	0.831463	1	2
PCL1_1_2	AT5G53486	0.831463	0	2
PCL1_1_2	SVP_1	0.831463	1	2
PCL1_1_2	emb2394_1	0.831463	1	2
PCL1_1_2	PRXQ_1	0.831463	1	2
PCL1_1_2	AT4G14270_1	0.831463	1	2
PCL1_1_2	THI1_1	0.831463	1	2
PCL1_1_2	RAB18	0.831463	1	2
PCL1_1_2	FNR2_1	0.831463	1	2
PCL1_1_2	FNR2_1_2	0.831463	1	2
PCL1_1_2	AT5G11420_1	0.831463	1	2
PCL1_1_2	AT3G13120_1	0.831463	0	2
PCL1_1_2	ACD32.1_1	0.831463	1	2
PCL1_1_2	BGLU44_1	0.831463	1	2
PCL1_1_2	WLIM1_1	0.831463	1	2
PCL1_1_2	PCL1_1	0.831463	1	2
PCL1_1_2	AT1G65900_1	0.831463	1	2
PCL1_1_2	AT2G21100_1	0.831463	1	2
PCL1_1_2	AT5G20860_1	0.831463	1	2
PCL1_1_2	ABC4	0.831463	1	2
PCL1_1_2	AIF1	0.831463	1	2
PCL1_1_2	PRR3	0.831463	1	2
PCL1_1_2	AT2G40130	0.831463	1	2
PRR3	AT5G02160	0.865625	1	2
PRR3	AT2G21100	0.831463	1	2
PRR3	AT3G47160	0.831463	1	2
PRR3	CSP41A	0.865625	1	2
PRR3	AT1G31490	0.831463	1	2
PRR3	AT1G32470	0.865625	1	2
PRR3	AT5G53830	0.865625	1	2
PRR3	QRT2	0.831463	1	2
PRR3	AT5G11420	0.865625	1	2
PRR3	AT2G26500	0.865625	1	2
PRR3	AT2G33830	0.168537	0	2
PRR3	GSTF12	0.865625	1	2
PRR3	AT2G16365	0.831463	1	2
PRR3	WLIM1	0.831463	1	2
PRR3	OEP16-1	0.831463	1	2
PRR3	AT1G78020	0.865625	1	2
PRR3	PHS1	0.831463	1	2
PRR3	AT5G26220	0.865625	1	2
PRR3	AT1G11210	0.831463	1	2
PRR3	AT3G47070	0.865625	1	2
PRR3	PHS2	0.831463	1	2
PRR3	TOC1	0.831463	1	2
PRR3	AT1G49230	0.831463	1	2
PRR3	CCL	0.168537	1	2
PRR3	COR27	0.168537	1	2
PRR3	AT3G47650	0.865625	1	2
PRR3	ACD32.1	0.831463	1	2
PRR3	TSA1	0.865625	1	2
PRR3	AT5G24490	0.865625	1	2
PRR3	G6PD1	0.865625	1	2
PRR3	AT5G43440	0.865625	1	2
PRR3	HCAR	0.168537	1	2
PRR3	ACP4	0.865625	1	2
PRR3	AT3G06390	0.168537	1	2
PRR3	XTH7	0.865625	1	2
PRR3	AT5G65220	0.865625	1	2
PRR3	FNR2	0.831463	1	2
PRR3	BGAL2	0.865625	1	2
PRR3	AT5G20860	0.831463	1	2
PRR3	AT3G04550	0.831463	1	2
PRR3	ELF4	0.168537	1	2
PRR3	POR C	0.865625	1	2
PRR3	THIC	0.168537	1	2
PRR3	SVP	0.831463	1	2
PRR3	BGLU44	0.865625	1	2
PRR3	THI1	0.865625	1	2
PRR3	GDCH	0.865625	1	2
PRR3	AT3G13120	0.865625	1	2
PRR3	JMJD5	0.168537	1	2
PRR3	PCL1	0.831463	1	2
PRR3	AT1G65900	0.831463	1	2
PRR3	MEE14	0.168537	1	2
PRR3	AT2G01990	0.865625	1	2
PRR3	AT2G38465	0.831463	1	2
PRR3	AT3G54310	0.865625	1	2
PRR3	DYL1	0.865625	1	2
PRR3	AT3G49330_1	0.831463	-1	2
PRR3	MRL1	0.865625	1	2
PRR3	AT1G62333	0.865625	1	2
PRR3	AT4G14270	0.831463	1	2
PRR3	AT5G53486	0.831463	0	2
PRR3	SVP_1	0.831463	1	2
PRR3	emb2394_1	0.865625	1	2
PRR3	PRXQ_1	0.831463	1	2
PRR3	CCL_1	0.168537	1	2
PRR3	AT4G14270_1	0.831463	1	2
PRR3	THI1_1	0.865625	1	2
PRR3	AT2G33830_1	0.168537	0	2
PRR3	AT2G33830_1_2	0.168537	0	2
PRR3	AT2G33830_1_2_3	0.168537	-1	2
PRR3	RAB18	0.831463	1	2
PRR3	DYL1_1	0.168537	1	2
PRR3	DYL1_1_2	0.168537	1	2
PRR3	MEE14_1	0.168537	1	2
PRR3	MEE14_1_2	0.168537	1	2
PRR3	FNR2_1	0.831463	1	2
PRR3	FNR2_1_2	0.831463	1	2
PRR3	AT5G11420_1	0.865625	1	2
PRR3	AT3G13120_1	0.865625	1	2
PRR3	ACD32.1_1	0.831463	1	2
PRR3	BGLU44_1	0.865625	1	2
PRR3	WLIM1_1	0.831463	1	2
PRR3	PCL1_1	0.831463	1	2
PRR3	AT4G32340	0.168537	1	2
PRR3	AT1G65900_1	0.831463	1	2
PRR3	AT4G33980	0.168537	1	2
PRR3	AT2G21100_1	0.831463	1	2
PRR3	AT5G20860_1	0.831463	1	2
PRR3	PCL1_1_2	0.831463	1	2
PRR3	CCL_1_2	0.168537	1	2
PRR3	AT2G33830_1_2_3_4	0.168537	0	2
PRR3	CCL_1_2_3	0.168537	1	2
PRR3	ABC4	0.865625	1	2
PRR3	AIF1	0.831463	1	2
PRR3	AT4G33980_1	0.168537	1	2
PRR3	AT2G40130	0.865625	1	2
PRR3	ASL9_1_2	1	1	2
AT1G68360	FD	0.10135	1	2
AT1G68360	MYB14	0.10135	1	2
AT1G68360	TBL36	1	1	2
ABF1	PRR5	0.5	1	2
ABF1	BBX8	0.5	1	2
ABF1	AT1G14260	0.5	1	2
ABF1	ABF1_1	0.5	1	2
PRR5	AT1G56300	0.5	1	2
PRR5	AT2G44230	0.5	1	2
PRR5	AT3G15680	0.5	1	2
PRR5	AT2G35155	0.5	1	2
PRR5	AGL102	0.5	1	2
PRR5	AT4G26370	0.5	1	2
PRR5	ADS2	0.5	1	2
PRR5	ABF1	0.5	1	2
PRR5	AT3G52790	0.5	1	2
PRR5	BBX8	0.5	1	2
PRR5	AT2G37220	0.5	1	2
PRR5	AT4G16146	0.5	1	2
PRR5	CP29	0.5	1	2
PRR5	AT2G32280	0.5	1	2
PRR5	AT4G14103	0.5	1	2
PRR5	GRP7	0.5	1	2
PRR5	AT1G56300_1	0.5	1	2
PRR5	ABF1_1	0.5	1	2
PRR5	PTAC6	0.5	1	2
PRR5	GRP7_1	0.5	1	2
PRR5	AT4G16146_1	0.5	1	2
PRR5	AT4G14103_1	0.5	1	2
BBX8	AT1G56300	0.5	1	2
BBX8	AT2G44230	0.5	1	2
BBX8	AT3G15680	0.5	1	2
BBX8	AT2G35155	0.5	1	2
BBX8	AGL102	0.5	1	2
BBX8	AT4G26370	0.5	1	2
BBX8	ADS2	0.5	1	2
BBX8	ABF1	0.5	1	2
BBX8	AT3G52790	0.5	1	2
BBX8	PRR5	0.5	1	2
BBX8	AT2G37220	0.5	1	2
BBX8	AT4G16146	0.5	1	2
BBX8	CP29	0.5	1	2
BBX8	AT2G32280	0.5	1	2
BBX8	AT4G14103	0.5	1	2
BBX8	GRP7	0.5	1	2
BBX8	AT1G56300_1	0.5	1	2
BBX8	ABF1_1	0.5	1	2
BBX8	PTAC6	0.5	1	2
BBX8	GRP7_1	0.5	1	2
BBX8	AT4G16146_1	0.5	1	2
BBX8	AT4G14103_1	0.5	1	2
BBX8	AT1G64890_1_2	0.5	-1	2
SHY2	APT3_1	0.0410871	1	2
MYB14	AT5G06330	0.5	0	2
MYB14	ABCG2	0.5	0	2
MYB14	AT4G30660	0.5	1	2
MYB14	AT5G09480	0.5	1	2
MYB14	AT3G08030	0.5	1	2
MYB14	AT1G68360	0.10135	1	2
MYB14	AT2G33620	0.5	1	2
MYB14	XTH31	0.5	1	2
MYB14	CYCD3;1	0.5	1	2
MYB14	AT2G40480	0.5	1	2
MYB14	AT2G18210	0.5	1	2
MYB14	AT4G01390	0.5	-1	2
MYB14	ROPGEF5	0.5	1	2
MYB14	NAC099	0.520544	1	2
MYB14	At17.1	0.5	1	2
MYB14	pde191	0.5	1	2
MYB14	AT3G08030_1	0.5	1	2
MYB14	AT3G08030_1_2	0.5	1	2
MYB14	AT2G18210_1	0.5	1	2
MYB14	AT2G18210_1_2	0.5	1	2
MYB14	AT2G18200	0.5	1	2
MYB14	HIPL2	0.5	1	2
AT5G52330	AT5G52330	0	1	2
NAC099	AT1G58170	0.10135	0	2
NAC099	APT3	0.10135	-1	2
NAC099	AT5G09480	0.5	1	2
NAC099	RR17	0.10135	0	2
NAC099	AT3G08030	0.5	1	2
NAC099	AT1G68360	0.5	1	2
NAC099	FD	0.2027	1	2
NAC099	CYCD3;1	0.5	1	2
NAC099	NCRK	0.504164	1	2
NAC099	TBL36	0.5	1	2
NAC099	AT1G14260	0.5	1	2
NAC099	AT2G40480	0.5	1	2
NAC099	AT1G54217	0.504164	1	2
NAC099	ROPGEF5	0.5	1	2
NAC099	pde191	0.5	1	2
NAC099	AT3G08030_1	0.5	1	2
NAC099	AT3G08030_1_2	0.5	1	2
NAC099	AT1G64890	0.504164	0	2
NAC099	AT1G54217_1	0.504164	1	2
NAC099	AT1G54217_1_2	0.504164	1	2
NAC099	AT1G64890_1	0.504164	0	2
ABF1_1	AT2G40200	1	1	2
ABF1_1	AT1G56300	0.520544	1	2
ABF1_1	AT2G44230	0.520544	1	2
ABF1_1	AT1G58170	0.121893	-1	2
ABF1_1	AT3G15680	0.5	1	2
ABF1_1	APT3	0.121893	-1	2
ABF1_1	AT2G35155	0.520544	1	2
ABF1_1	AT5G09480	0.5	1	2
ABF1_1	RR17	0.121893	-1	2
ABF1_1	AGL102	0.520544	1	2
ABF1_1	AT3G08030	0.5	1	2
ABF1_1	AT4G26370	0.520544	1	2
ABF1_1	AT1G68360	0.10135	1	2
ABF1_1	ADS2	0.520544	1	2
ABF1_1	ABF1	0.520544	1	2
ABF1_1	AT3G52790	0.520544	1	2
ABF1_1	PRR5	0.520544	1	2
ABF1_1	FD	0.10135	1	2
ABF1_1	BBX8	0.520544	1	2
ABF1_1	AT2G37220	0.520544	1	2
ABF1_1	AT4G16146	0.520544	1	2
ABF1_1	CYCD3;1	0.5	1	2
ABF1_1	CP29	0.520544	1	2
ABF1_1	MYB14	0.121893	1	2
ABF1_1	AT1G14260	0.5	1	2
ABF1_1	AT2G32280	0.520544	1	2
ABF1_1	AT2G40480	0.5	1	2
ABF1_1	AT4G14103	0.520544	1	2
ABF1_1	ROPGEF5	0.5	1	2
ABF1_1	NAC099	0.5	1	2
ABF1_1	GRP7	0.520544	1	2
ABF1_1	pde191	0.5	1	2
ABF1_1	AT3G08030_1	0.5	1	2
ABF1_1	AT1G56300_1	0.520544	1	2
ABF1_1	PTAC6	0.520544	1	2
ABF1_1	GRP7_1	0.520544	1	2
ABF1_1	AT4G16146_1	0.520544	1	2
ABF1_1	AT3G08030_1_2	0.5	1	2
ABF1_1	APT3_1	0.0410871	-1	2
ABF1_1	AT4G14103_1	0.520544	1	2
ABF1_1	AT1G64890_1_2	0.5	-1	2
ARR7	ARR7	0	1	2
TINY2	G6PD5	0.2027	1	2
TINY2	AT5G37970	0.2027	1	2
TINY2	AT1G49650	0.2027	1	2
TINY2	AT5G37990	0.2027	0	2
TINY2	GLR3.4	0.2027	1	2
TINY2	AT4G39970	0.2027	1	2
TINY2	RCI2A	0.2027	1	2
TINY2	AT1G70720	0.2027	1	2
TINY2	EBP	0.0410871	1	2
TINY2	CYP78A8	0.2027	1	2
TINY2	CIPK21	0.2027	1	2
TINY2	AT3G13980_1	0.2027	1	2
TINY2	AT5G39410	0.2027	1	2
AT5G44390	AT5G44390	0	1	2
AT3G21600	AT3G21600	0	1	2
ANT	AT5G37970	0.2027	1	2
ANT	AT5G37990	0.2027	1	2
ANT	AT3G13980_1	0.2027	1	2
LBD4	ASL9	0.2027	1	2
LBD4	ASL9_1	0.2027	1	2
LBD4	ASL9_1_2	0.2027	1	2
EBP	AT5G37960	0.2027	1	2
EBP	BGLU7	0.2027	1	2
EBP	TINY2	0.0410871	1	2
EBP	ICS2	0.2027	1	2
EBP	AT5G37980	0.2027	1	2
EBP	JAL22	0.2027	1	2
EBP	ANT	0.2027	1	2
EBP	JR1	0.2027	1	2
EBP	AT3G61680	0.2027	1	2
EBP	XYL1	0.2027	1	2
EBP	NIP6;1	1	-1	2
EBP	AT2G23540	0.2027	1	2
EBP	NAMT1	0.2027	1	2
EBP	AT1G08890	0.2027	1	2
EBP	IDD2	1	1	2
EBP	AT1G08890_1	0.2027	1	2
EBP	TLL1	0.2027	1	2
EBP	AT3G14395	0.2027	-1	2
EBP	AT4G24015	0.0410871	1	2
EBP	EXPB3	0.2027	1	2
EBP	EXL7	0.2027	1	2
EBP	AT5G62960	0.2027	1	2
EBP	KP1_1	0.2027	1	2
EBP	At17.1_1	0.2027	1	2
EBP	AT1G08890_1_2_3	0.2027	1	2
CYP71A19	CYP71A19	0	1	2
AT1G19190	AT1G19190	0	1	2
AT1G77520	AT1G77520	0	1	2
AT3G45680	AT3G45680	0	1	2
IDD2	FdC1	0.2027	1	2
IDD2	AT5G37960	0.2027	1	2
IDD2	AT3G26460	0.2027	1	2
IDD2	AT3G45070	0.2027	1	2
IDD2	SCPL12	0.2027	1	2
IDD2	AT5G37980	0.2027	1	2
IDD2	AT3G46170	0.2027	1	2
IDD2	AT1G31710	0.2027	1	2
IDD2	AT2G43550	0.2027	0	2
IDD2	AT4G24780	0.2027	1	2
IDD2	ANT	0.2027	1	2
IDD2	JR1	0.2027	1	2
IDD2	AT3G61680	0.2027	1	2
IDD2	AT5G07030	0.2027	1	2
IDD2	LBD4	0.2027	1	2
IDD2	XYL1	0.2027	1	2
IDD2	NIP6;1	0.2027	-1	2
IDD2	AT2G23540	0.2027	1	2
IDD2	AT1G08890	0.2027	0	2
IDD2	AT1G22430	0.2027	1	2
IDD2	AT5G12270	0.2027	1	2
IDD2	AT4G27560	0.2027	1	2
IDD2	AT1G13930	0.2027	1	2
IDD2	AT1G08890_1	0.2027	0	2
IDD2	ASL9	0.2027	1	2
IDD2	AT3G14395	0.243787	0	2
IDD2	AT4G24015	0.0410871	1	2
IDD2	EXPB3	0.2027	1	2
IDD2	TPR12	0.2027	1	2
IDD2	AT1G54660	0.2027	1	2
IDD2	EXL7	0.2027	1	2
IDD2	SCPL12_1	0.2027	1	2
IDD2	AT1G13930_1	0.2027	1	2
IDD2	AT1G13930_1_2	0.2027	1	2
IDD2	SAMC1	0.2027	1	2
IDD2	AT4G27560_1	0.2027	1	2
IDD2	AT1G08890_1_2	0.2027	0	2
IDD2	SCPL7	0.2027	1	2
IDD2	AT5G12270_1	0.2027	1	2
IDD2	ASL9_1	0.2027	1	2
IDD2	ASL9_1_2	0.2027	1	2
IDD2	KP1_1	0.2027	0	2
IDD2	At17.1_1	0.2027	1	2
IDD2	AT1G08890_1_2_3	0.2027	0	2
IDD2	JR1_1	0.2027	1	2
IDD2	SCPL12_1_2	0.2027	1	2
KIN2	KIN2	0	1	2
ASL9	FdC1	0.2027	1	2
ASL9	AT5G37960	0.2027	1	2
ASL9	AT3G26460	0.2027	1	2
ASL9	AT3G45070	0.2027	1	2
ASL9	SCPL12	0.2027	1	2
ASL9	AT5G37980	0.2027	1	2
ASL9	AT3G46170	0.2027	1	2
ASL9	XTH28	0.2027	1	2
ASL9	AT1G31710	0.2027	1	2
ASL9	AT2G43550	0.2027	1	2
ASL9	AT4G24780	0.2027	1	2
ASL9	ANT	0.2027	1	2
ASL9	JR1	0.2027	1	2
ASL9	AT3G61680	0.2027	1	2
ASL9	AT5G07030	0.2027	1	2
ASL9	LBD4	0.2027	1	2
ASL9	MLP43	0.2027	1	2
ASL9	XYL1	0.2027	1	2
ASL9	AT2G23540	0.2027	1	2
ASL9	AT1G08890	0.2027	1	2
ASL9	AT1G22430	0.2027	1	2
ASL9	AT5G12270	0.2027	1	2
ASL9	AT4G27560	0.2027	1	2
ASL9	AT1G13930	0.2027	1	2
ASL9	AT1G08890_1	0.2027	1	2
ASL9	EXPB3	0.2027	1	2
ASL9	AT1G28100	0.2027	1	2
ASL9	AT1G70885	0.2027	1	2
ASL9	AT1G54660	0.2027	1	2
ASL9	RTFL7	0.2027	1	2
ASL9	EXL7	0.2027	1	2
ASL9	AT5G38000	0.2027	1	2
ASL9	SCPL12_1	0.2027	1	2
ASL9	AT1G13930_1	0.2027	1	2
ASL9	AT1G13930_1_2	0.2027	1	2
ASL9	SAMC1	0.2027	1	2
ASL9	AT4G27560_1	0.2027	1	2
ASL9	AT1G08890_1_2	0.2027	1	2
ASL9	SCPL7	0.2027	1	2
ASL9	AT5G12270_1	0.2027	1	2
ASL9	ASL9_1	0.2027	1	2
ASL9	ASL9_1_2	0.2027	1	2
ASL9	KP1_1	0.2027	0	2
ASL9	At17.1_1	0.2027	1	2
ASL9	AT1G08890_1_2_3	0.2027	1	2
ASL9	JR1_1	0.2027	1	2
ASL9	SCPL12_1_2	0.2027	1	2
AT4G13680	AT4G13680	0	1	2
GDU5	GDU5	0	1	2
KIN1	KIN1	0	1	2
ASL9_1	FdC1	0.2027	1	2
ASL9_1	AT5G37960	0.2027	1	2
ASL9_1	AT3G26460	0.2027	1	2
ASL9_1	AT3G45070	0.2027	1	2
ASL9_1	AT3G55290	0.2027	1	2
ASL9_1	AT4G14060	0.2027	1	2
ASL9_1	PXY	0.2027	1	2
ASL9_1	SCPL12	0.2027	1	2
ASL9_1	AT3G27400	0.2027	1	2
ASL9_1	AT3G45080	0.2027	0	2
ASL9_1	AT5G37980	0.2027	1	2
ASL9_1	AT4G33660	0.2027	1	2
ASL9_1	ATMPK13	0.2027	1	2
ASL9_1	AT3G46170	0.2027	1	2
ASL9_1	AT2G34060	0.2027	1	2
ASL9_1	XTH28	0.2027	1	2
ASL9_1	AT1G31710	0.2027	1	2
ASL9_1	AT2G43550	0.2027	1	2
ASL9_1	AT4G24780	0.2027	1	2
ASL9_1	ANT	0.2027	1	2
ASL9_1	JR1	0.2027	1	2
ASL9_1	ACI1	0.2027	1	2
ASL9_1	ATGA2OX1	0.2027	1	2
ASL9_1	HA4	0.2027	1	2
ASL9_1	AT3G61680	0.2027	1	2
ASL9_1	AT4G29270	0.2027	1	2
ASL9_1	AT5G07030	0.2027	1	2
ASL9_1	LBD4	0.2027	1	2
ASL9_1	CYP86A1	0.2027	1	2
ASL9_1	AT5G37690	0.2027	1	2
ASL9_1	AT2G18480	0.2027	1	2
ASL9_1	PLP6	0.2027	1	2
ASL9_1	MLP43	0.2027	1	2
ASL9_1	AT2G36570	0.2027	1	2
ASL9_1	AT4G11310	0.2027	1	2
ASL9_1	XYL1	0.2027	1	2
ASL9_1	AT2G23540	0.2027	1	2
ASL9_1	CYP710A2	0.2027	1	2
ASL9_1	AT4G35750	0.2027	1	2
ASL9_1	AT1G08890	0.2027	1	2
ASL9_1	SUC2	0.2027	1	2
ASL9_1	AT1G22430	0.2027	1	2
ASL9_1	AT4G16000	0.2027	1	2
ASL9_1	AT3G62930	0.2027	1	2
ASL9_1	PG1	0.2027	1	2
ASL9_1	AT5G12270	0.2027	1	2
ASL9_1	PP2C52	0.2027	1	2
ASL9_1	WDL1	0.2027	1	2
ASL9_1	AT4G27560	0.2027	1	2
ASL9_1	AT3G42725	0.2027	1	2
ASL9_1	AT5G44550	0.2027	1	2
ASL9_1	AT4G15700	0.2027	0	2
ASL9_1	AT2G33850	0.2027	1	2
ASL9_1	AT1G13930	0.2027	1	2
ASL9_1	AT4G20390	0.2027	1	2
ASL9_1	GPAT6	0.2027	1	2
ASL9_1	AT1G08890_1	0.2027	1	2
ASL9_1	ASL9	0.2027	1	2
ASL9_1	RTFL8	0.2027	1	2
ASL9_1	EXPB3	0.2027	1	2
ASL9_1	AT1G14630	0.2027	1	2
ASL9_1	AT3G44960	0.2027	1	2
ASL9_1	AT1G28100	0.2027	1	2
ASL9_1	AT1G77400	0.2027	1	2
ASL9_1	AT1G70885	0.2027	1	2
ASL9_1	AT1G54660	0.2027	1	2
ASL9_1	AT1G24405	0.2027	1	2
ASL9_1	RTFL7	0.2027	1	2
ASL9_1	AT4G16008	0.2027	1	2
ASL9_1	EXL7	0.2027	1	2
ASL9_1	VSP1	0.2027	1	2
ASL9_1	AT5G38000	0.2027	1	2
ASL9_1	VSP1_1	0.2027	1	2
ASL9_1	SCPL12_1	0.2027	1	2
ASL9_1	AT1G13930_1	0.2027	1	2
ASL9_1	AT1G13930_1_2	0.2027	1	2
ASL9_1	ICL	0.2027	1	2
ASL9_1	SAMC1	0.2027	1	2
ASL9_1	AT4G27560_1	0.2027	1	2
ASL9_1	AT1G08890_1_2	0.2027	1	2
ASL9_1	SCPL7	0.2027	1	2
ASL9_1	AT3G18900	0.2027	1	2
ASL9_1	AT5G12270_1	0.2027	1	2
ASL9_1	ACI1_1	0.2027	1	2
ASL9_1	ASL9_1_2	0.2027	1	2
ASL9_1	KP1_1	0.2027	0	2
ASL9_1	At17.1_1	0.2027	1	2
ASL9_1	AT1G08890_1_2_3	0.2027	1	2
ASL9_1	AT5G07030_1	0.2027	1	2
ASL9_1	JR1_1	0.2027	1	2
ASL9_1	AT4G35750_1	0.2027	1	2
ASL9_1	SCPL12_1_2	0.2027	1	2
ASL9_1	AT5G44550_1	0.2027	1	2
ASL9_1	AT2G05910	0.2027	1	2
ASL9_1	ABC4_1	0.2027	1	2
ASL9_1	VSP1_1_2	0.2027	1	2
ASL9_1_2	PRR3	1	1	2
ASL9_1_2	FdC1	0.2027	1	2
ASL9_1_2	AT5G37960	0.2027	1	2
ASL9_1_2	AT3G26460	0.2027	1	2
ASL9_1_2	AT3G45070	0.2027	1	2
ASL9_1_2	AT3G55290	0.2027	1	2
ASL9_1_2	AT4G14060	0.2027	1	2
ASL9_1_2	TINY2	0.0410871	1	2
ASL9_1_2	PXY	0.2027	1	2
ASL9_1_2	SCPL12	0.2027	1	2
ASL9_1_2	AT3G27400	0.2027	1	2
ASL9_1_2	AT3G45080	0.2027	0	2
ASL9_1_2	AT5G37980	0.2027	1	2
ASL9_1_2	AT4G33660	0.2027	1	2
ASL9_1_2	ATMPK13	0.2027	1	2
ASL9_1_2	AT3G46170	0.2027	1	2
ASL9_1_2	AT2G34060	0.2027	1	2
ASL9_1_2	XTH28	0.2027	1	2
ASL9_1_2	AT1G31710	0.2027	1	2
ASL9_1_2	AT2G43550	0.2027	1	2
ASL9_1_2	AT4G24780	0.2027	1	2
ASL9_1_2	ANT	0.2027	1	2
ASL9_1_2	JR1	0.2027	1	2
ASL9_1_2	ACI1	0.2027	1	2
ASL9_1_2	ATGA2OX1	0.2027	1	2
ASL9_1_2	HA4	0.2027	1	2
ASL9_1_2	AT3G61680	0.2027	1	2
ASL9_1_2	AT4G29270	0.2027	1	2
ASL9_1_2	AT5G07030	0.2027	1	2
ASL9_1_2	LBD4	0.2027	1	2
ASL9_1_2	CYP86A1	0.2027	1	2
ASL9_1_2	AT5G37690	0.2027	1	2
ASL9_1_2	AT2G18480	0.2027	1	2
ASL9_1_2	PLP6	0.2027	1	2
ASL9_1_2	EBP	0.0410871	1	2
ASL9_1_2	MLP43	0.2027	1	2
ASL9_1_2	AT2G36570	0.2027	1	2
ASL9_1_2	AT4G11310	0.2027	1	2
ASL9_1_2	XYL1	0.2027	1	2
ASL9_1_2	AT2G23540	0.2027	1	2
ASL9_1_2	CYP710A2	0.2027	1	2
ASL9_1_2	AT4G35750	0.2027	1	2
ASL9_1_2	AT1G08890	0.2027	1	2
ASL9_1_2	SUC2	0.2027	1	2
ASL9_1_2	AT1G22430	0.2027	1	2
ASL9_1_2	AT4G16000	0.2027	1	2
ASL9_1_2	AT3G62930	0.2027	1	2
ASL9_1_2	PG1	0.2027	1	2
ASL9_1_2	AT5G12270	0.2027	1	2
ASL9_1_2	PP2C52	0.2027	1	2
ASL9_1_2	WDL1	0.2027	1	2
ASL9_1_2	AT4G27560	0.2027	1	2
ASL9_1_2	AT3G42725	0.2027	1	2
ASL9_1_2	AT5G44550	0.2027	1	2
ASL9_1_2	AT4G15700	0.2027	-1	2
ASL9_1_2	AT2G33850	0.2027	1	2
ASL9_1_2	AT1G13930	0.2027	1	2
ASL9_1_2	AT4G20390	0.2027	1	2
ASL9_1_2	GPAT6	0.2027	1	2
ASL9_1_2	AT1G08890_1	0.2027	1	2
ASL9_1_2	ASL9	0.2027	1	2
ASL9_1_2	AT3G14395	0.0410871	1	2
ASL9_1_2	RTFL8	0.2027	1	2
ASL9_1_2	EXPB3	0.2027	1	2
ASL9_1_2	AT1G14630	0.2027	1	2
ASL9_1_2	AT3G44960	0.2027	1	2
ASL9_1_2	AT1G28100	0.2027	1	2
ASL9_1_2	AT1G77400	0.2027	1	2
ASL9_1_2	AT1G70885	0.2027	1	2
ASL9_1_2	AT1G54660	0.2027	1	2
ASL9_1_2	AT1G24405	0.2027	1	2
ASL9_1_2	RTFL7	0.2027	1	2
ASL9_1_2	AT4G16008	0.2027	1	2
ASL9_1_2	EXL7	0.2027	1	2
ASL9_1_2	VSP1	0.2027	1	2
ASL9_1_2	AT5G38000	0.2027	1	2
ASL9_1_2	VSP1_1	0.2027	1	2
ASL9_1_2	SCPL12_1	0.2027	1	2
ASL9_1_2	AT1G13930_1	0.2027	1	2
ASL9_1_2	AT1G13930_1_2	0.2027	1	2
ASL9_1_2	ICL	0.2027	1	2
ASL9_1_2	SAMC1	0.2027	1	2
ASL9_1_2	AT4G27560_1	0.2027	1	2
ASL9_1_2	AT1G08890_1_2	0.2027	1	2
ASL9_1_2	SCPL7	0.2027	1	2
ASL9_1_2	AT3G18900	0.2027	1	2
ASL9_1_2	AT5G12270_1	0.2027	1	2
ASL9_1_2	ACI1_1	0.2027	1	2
ASL9_1_2	ASL9_1	0.2027	1	2
ASL9_1_2	KP1_1	0.2027	0	2
ASL9_1_2	At17.1_1	0.2027	1	2
ASL9_1_2	AT1G08890_1_2_3	0.2027	1	2
ASL9_1_2	AT5G07030_1	0.2027	1	2
ASL9_1_2	JR1_1	0.2027	1	2
ASL9_1_2	AT4G35750_1	0.2027	1	2
ASL9_1_2	SCPL12_1_2	0.2027	1	2
ASL9_1_2	AT5G44550_1	0.2027	1	2
ASL9_1_2	AT2G05910	0.2027	1	2
ASL9_1_2	ABC4_1	0.2027	1	2
ASL9_1_2	VSP1_1_2	0.2027	1	2
AT2G46690	AT2G46690	0	1	1
ANT	AT4G20840	0.831463	1	1
ANT	AT5G37960	0.831463	1	1
ANT	UMAMIT13	0.831463	1	1
ANT	AT5G37970	0.831463	1	1
ANT	AT1G14240	0.831463	1	1
ANT	AT4G30650	0.831463	1	1
ANT	AT5G11420	0.831463	1	1
ANT	AT2G43550	0.831463	1	1
ANT	CAD6	0.831463	0	1
ANT	AT4G24350	0.831463	1	1
ANT	XTH7	0.831463	1	1
ANT	CEP3	0.831463	1	1
ANT	AT2G32550	0.831463	1	1
ANT	AT2G28140	0.831463	1	1
ANT	AT3G13980	0.831463	1	1
ANT	AT1G16960	0.831463	1	1
ANT	AT2G40200	0.831463	1	1
ANT	AT1G54660	0.831463	1	1
ANT	AT5G38000	0.831463	1	1
ANT	AT5G11420_1	0.831463	1	1
ANT	SCPL7	0.831463	1	1
ANT	SEX4	0.831463	1	1
AT1G77520	AT1G77520	0	1	1
ELF4	ELF4	0	1	1
PMAT2	PMAT2	0	1	1
AT2G15960	AT2G15960	0	1	1
AT1G66020	AT1G66020	0	1	1
SVP	AT5G37970	0.831463	1	1
SVP	QRT2	0.831463	1	1
SVP	AT5G11420	0.831463	1	1
SVP	CYP78A9	0.831463	1	1
SVP	AT1G70880	0.831463	1	1
SVP	PLP6	0.831463	1	1
SVP	CYP78A8	0.831463	1	1
SVP	XTH7	0.831463	1	1
SVP	NIP6;1	0.831463	-1	1
SVP	AT3G13980	0.831463	1	1
SVP	AT3G49330	0.831463	-1	1
SVP	VSP1	0.831463	1	1
SVP	AT5G11420_1	0.831463	1	1
SVP	ACD32.1	0.831463	1	1
SVP	AT5G62960	0.168537	0	1
SVP	AT3G49330_1	0.831463	-1	1
SVP	VSP1_1	0.831463	1	1
SVP	AT2G40130	0.831463	1	1
IDD2	AT4G20840	0.831463	1	1
IDD2	AT5G37960	0.831463	1	1
IDD2	AT1G14240	0.831463	1	1
IDD2	AT4G30650	0.831463	0	1
IDD2	AT2G43550	0.831463	0	1
IDD2	ANT	0.831463	1	1
IDD2	CAD6	0.831463	0	1
IDD2	XTH33	1	0	1
IDD2	AT4G24350	0.831463	0	1
IDD2	NIP6;1	0.831463	-1	1
IDD2	CEP3	0.831463	0	1
IDD2	AT2G32550	0.831463	1	1
IDD2	AT1G16960	0.831463	1	1
IDD2	AT2G40200	0.831463	1	1
IDD2	AT1G54660	0.831463	1	1
IDD2	SCPL7	0.831463	1	1
IDD2	SEX4	0.831463	0	1
AT2G40200	AT4G20840	0.831463	1	1
AT2G40200	AT5G37960	0.831463	1	1
AT2G40200	UMAMIT13	0.831463	1	1
AT2G40200	AT1G14240	0.831463	1	1
AT2G40200	AT4G30650	0.831463	1	1
AT2G40200	AT2G43550	0.831463	1	1
AT2G40200	ANT	0.831463	1	1
AT2G40200	CAD6	0.831463	0	1
AT2G40200	XTH33	0.168537	0	1
AT2G40200	PLP6	0.831463	1	1
AT2G40200	AT4G24350	0.831463	1	1
AT2G40200	NIP6;1	0.831463	-1	1
AT2G40200	IDD2	0.831463	1	1
AT2G40200	CEP3	0.831463	1	1
AT2G40200	AT2G32550	0.831463	1	1
AT2G40200	AT2G28140	0.831463	1	1
AT2G40200	AT3G49330	0.831463	-1	1
AT2G40200	AT1G16960	0.831463	1	1
AT2G40200	AT1G54660	0.831463	1	1
AT2G40200	AT4G16008	0.831463	1	1
AT2G40200	AT5G38000	0.831463	1	1
AT2G40200	VSP1	0.831463	1	1
AT2G40200	SCPL7	0.831463	1	1
AT2G40200	AT5G62960	0.168537	1	1
AT2G40200	AT3G49330_1	0.831463	-1	1
AT2G40200	SEX4	0.831463	1	1
AT2G40200	VSP1_1	0.831463	1	1
AT2G40200	AT2G40130	0.831463	1	1
GDU3	GDU3	0	1	1
EXL4	EXL4	0	1	1
TINY2	AT5G37990	0.831463	0	1
TINY2	GLR3.4	0.831463	1	1
TINY2	AT4G39970	0.831463	1	1
TINY2	RCI2A	0.831463	1	1
TINY2	HB-12	0.831463	-1	1
TINY2	AT1G70720	0.831463	1	1
TINY2	CIPK21	0.831463	1	1
TINY2	AT1G49500	0.168537	-1	1
TINY2	AT4G22230	0.831463	0	1
TINY2	HB-12_1	0.831463	-1	1
MYB34	ARR7	0.831463	1	1
MYB34	ST4B	0.831463	1	1
MYB34	AT1G58170	0.865625	0	1
MYB34	AT3G21600	0.831463	1	1
MYB34	RR17	0.865625	0	1
MYB34	AT5G10970	0.831463	1	1
MYB34	AT1G19190	0.831463	1	1
HB-12	TINY2	0.831463	-1	1
HB-12	GLR3.4	0.831463	-1	1
HB-12	AT4G39970	0.831463	-1	1
HB-12	RCI2A	0.831463	-1	1
HB-12	AT1G70720	0.831463	-1	1
[truncated: 300 more rows]

## Sheet: GENIST_probes_AGI
source	target	width	sign	time_point		source_AGI	target_AGI
A_84_P13573	A_84_P156085	0.831463	-1	3		AT3G07650	AT4G21620
A_84_P13573	A_84_P18003	1	1	3		AT3G07650	AT1G04620
A_84_P13573	A_84_P188714	1	1	3		AT3G07650	AT3G06390
A_84_P13573	A_84_P156085_1	0.831463	-1	3		AT3G07650	AT4G21620
A_84_P13573	A_84_P827473	1	1	3		AT3G07650	AT4G33980
A_84_P13573	A_84_P827473_1	1	1	3		AT3G07650	AT4G33980
A_84_P20325	A_84_P13573	0.0683248	0	3		AT3G50060	AT3G07650
A_84_P20325	A_84_P157715	0.831463	-1	3		AT3G50060	AT1G72930
A_84_P20890	A_84_P20890	0	1	3		AT1G72920	AT1G72920
A_84_P281300	A_84_P281300_1	0.831463	1	3		AT3G46640	AT3G46640
A_84_P281300	A_84_P281300_1_2	0.831463	1	3		AT3G46640	AT3G46640
A_84_P281300	A_84_P96276	0.831463	1	3		AT3G46640	AT5G60100
A_84_P20890_1	A_84_P20890_1	0	1	3		AT1G72920	AT1G72920
A_84_P281300_1	A_84_P107712	0.831463	1	3		AT3G46640	AT2G21100
A_84_P281300_1	A_84_P11538	0.831463	1	3		AT3G46640	AT1G31490
A_84_P281300_1	A_84_P140919	0.831463	1	3		AT3G46640	AT2G16365
A_84_P281300_1	A_84_P15366	0.831463	1	3		AT3G46640	AT1G11210
A_84_P281300_1	A_84_P15984	0.831463	1	3		AT3G46640	AT5G61380
A_84_P281300_1	A_84_P16258	0.831463	1	3		AT3G46640	AT1G49230
A_84_P281300_1	A_84_P20749	0.831463	1	3		AT3G46640	AT5G20860
A_84_P281300_1	A_84_P281300	0.831463	1	3		AT3G46640	AT3G46640
A_84_P281300_1	A_84_P539392	0.831463	1	3		AT3G46640	AT2G38465
A_84_P281300_1	A_84_P811911	0.831463	1	3		AT3G46640	AT5G66400
A_84_P281300_1	A_84_P107712_1	0.831463	1	3		AT3G46640	AT2G21100
A_84_P281300_1	A_84_P20749_1	0.831463	1	3		AT3G46640	AT5G20860
A_84_P281300_1	A_84_P281300_1_2	0.831463	1	3		AT3G46640	AT3G46640
A_84_P281300_1	A_84_P96276	0.831463	1	3		AT3G46640	AT5G60100
A_84_P281300_1_2	A_84_P107712	0.831463	1	3		AT3G46640	AT2G21100
A_84_P281300_1_2	A_84_P11538	0.831463	1	3		AT3G46640	AT1G31490
A_84_P281300_1_2	A_84_P140919	0.831463	1	3		AT3G46640	AT2G16365
A_84_P281300_1_2	A_84_P15366	0.831463	1	3		AT3G46640	AT1G11210
A_84_P281300_1_2	A_84_P15984	0.831463	1	3		AT3G46640	AT5G61380
A_84_P281300_1_2	A_84_P16258	0.831463	1	3		AT3G46640	AT1G49230
A_84_P281300_1_2	A_84_P17859	0.831463	1	3		AT3G46640	AT5G57560
A_84_P281300_1_2	A_84_P20749	0.831463	1	3		AT3G46640	AT5G20860
A_84_P281300_1_2	A_84_P281300	0.831463	1	3		AT3G46640	AT3G46640
A_84_P281300_1_2	A_84_P539392	0.831463	1	3		AT3G46640	AT2G38465
A_84_P281300_1_2	A_84_P768727	0.831463	0	3		AT3G46640	AT5G53486
A_84_P281300_1_2	A_84_P811911	0.831463	1	3		AT3G46640	AT5G66400
A_84_P281300_1_2	A_84_P281300_1	0.831463	1	3		AT3G46640	AT3G46640
A_84_P281300_1_2	A_84_P107712_1	0.831463	1	3		AT3G46640	AT2G21100
A_84_P281300_1_2	A_84_P20749_1	0.831463	1	3		AT3G46640	AT5G20860
A_84_P281300_1_2	A_84_P96276	0.865625	1	3		AT3G46640	AT5G60100
A_84_P96276	A_84_P107712	0.865625	1	3		AT5G60100	AT2G21100
A_84_P96276	A_84_P11538	0.865625	1	3		AT5G60100	AT1G31490
A_84_P96276	A_84_P13573	0.0683248	1	3		AT5G60100	AT3G07650
A_84_P96276	A_84_P140919	0.865625	1	3		AT5G60100	AT2G16365
A_84_P96276	A_84_P15366	0.865625	1	3		AT5G60100	AT1G11210
A_84_P96276	A_84_P15984	0.865625	1	3		AT5G60100	AT5G61380
A_84_P96276	A_84_P16258	0.865625	1	3		AT5G60100	AT1G49230
A_84_P96276	A_84_P17859	0.831463	1	3		AT5G60100	AT5G57560
A_84_P96276	A_84_P18003	0.168537	1	3		AT5G60100	AT1G04620
A_84_P96276	A_84_P188714	0.168537	1	3		AT5G60100	AT3G06390
A_84_P96276	A_84_P20749	0.865625	1	3		AT5G60100	AT5G20860
A_84_P96276	A_84_P281300	0.865625	1	3		AT5G60100	AT3G46640
A_84_P96276	A_84_P539392	0.865625	1	3		AT5G60100	AT2G38465
A_84_P96276	A_84_P768727	0.865625	1	3		AT5G60100	AT5G53486
A_84_P96276	A_84_P811911	0.865625	1	3		AT5G60100	AT5G66400
A_84_P96276	A_84_P281300_1	0.865625	1	3		AT5G60100	AT3G46640
A_84_P96276	A_84_P827473	0.168537	1	3		AT5G60100	AT4G33980
A_84_P96276	A_84_P107712_1	0.865625	1	3		AT5G60100	AT2G21100
A_84_P96276	A_84_P20749_1	0.865625	1	3		AT5G60100	AT5G20860
A_84_P96276	A_84_P281300_1_2	0.865625	1	3		AT5G60100	AT3G46640
A_84_P96276	A_84_P827473_1	0.168537	1	3		AT5G60100	AT4G33980
A_84_P10698	A_84_P10698	0	1	3		AT2G37450	AT2G37450
A_84_P13987	A_84_P109442	0.10135	1	3		AT5G25190	AT3G52180
A_84_P13987	A_84_P11475	1	1	3		AT5G25190	AT1G14700
A_84_P13987	A_84_P11734	0.10135	1	3		AT5G25190	AT3G25920
A_84_P13987	A_84_P121162	0.10135	1	3		AT5G25190	AT3G44730
A_84_P13987	A_84_P12139	1	1	3		AT5G25190	AT5G44400
A_84_P13987	A_84_P12234	0.5	1	3		AT5G25190	AT5G16030
A_84_P13987	A_84_P12373	0.10135	1	3		AT5G25190	AT1G14240
A_84_P13987	A_84_P12428	0.10135	1	3		AT5G25190	AT1G74010
A_84_P13987	A_84_P13006	0.10135	-1	3		AT5G25190	AT5G10180
A_84_P13987	A_84_P131456	1	0	3		AT5G25190	AT5G14920
A_84_P13987	A_84_P13568	0.10135	0	3		AT5G25190	AT2G33830
A_84_P13987	A_84_P153128	0.5	1	3		AT5G25190	AT4G16980
A_84_P13987	A_84_P15599	1	1	3		AT5G25190	AT3G50820
A_84_P13987	A_84_P16468	0.10135	1	3		AT5G25190	AT3G26740
A_84_P13987	A_84_P164883	0.10135	1	3		AT5G25190	AT5G42900
A_84_P13987	A_84_P17059	0.10135	1	3		AT5G25190	AT1G05190
A_84_P13987	A_84_P17244	0.10135	1	3		AT5G25190	AT2G33620
A_84_P13987	A_84_P17298	0.10135	1	3		AT5G25190	AT2G45080
A_84_P13987	A_84_P18565	0.10135	1	3		AT5G25190	AT4G24350
A_84_P13987	A_84_P18751	1	1	3		AT5G25190	AT1G68570
A_84_P13987	A_84_P19504	1	1	3		AT5G25190	AT4G22730
A_84_P13987	A_84_P19899	0.5	1	3		AT5G25190	AT1G09370
A_84_P13987	A_84_P20373	0.10135	1	3		AT5G25190	AT3G61210
A_84_P13987	A_84_P20899	0.5	1	3		AT5G25190	AT1G10640
A_84_P13987	A_84_P211628	0.10135	1	3		AT5G25190	AT2G40080
A_84_P13987	A_84_P216988	0.10135	1	3		AT5G25190	AT2G15960
A_84_P13987	A_84_P21843	0.10135	1	3		AT5G25190	AT1G22430
A_84_P13987	A_84_P22031	0.5	1	3		AT5G25190	AT2G22990
A_84_P13987	A_84_P22112	0.5	1	3		AT5G25190	AT1G53070
A_84_P13987	A_84_P22571	0.10135	-1	3		AT5G25190	AT5G52310
A_84_P13987	A_84_P225759	0.10135	1	3		AT5G25190	AT2G37660
A_84_P13987	A_84_P225839	0.10135	1	3		AT5G25190	AT4G00780
A_84_P13987	A_84_P22907	0.10135	1	3		AT5G25190	AT2G29630
A_84_P13987	A_84_P22977	0.10135	1	3		AT5G25190	AT2G23000
A_84_P13987	A_84_P23081	0.10135	1	3		AT5G25190	AT3G26060
A_84_P13987	A_84_P24163	0.5	1	3		AT5G25190	AT3G62730
A_84_P13987	A_84_P244185	0.10135	1	3		AT5G25190	AT5G14910
A_84_P13987	A_84_P244235	0.10135	0	3		AT5G25190	AT3G20810
A_84_P13987	A_84_P257990	0.10135	1	3		AT5G25190	AT3G48350
A_84_P13987	A_84_P289354	0.10135	1	3		AT5G25190	AT2G15890
A_84_P13987	A_84_P511862	0.10135	1	3		AT5G25190	AT2G32550
A_84_P13987	A_84_P559716	0.10135	1	3		AT5G25190	AT2G28140
A_84_P13987	A_84_P581722	0.10135	1	3		AT5G25190	AT1G16960
A_84_P13987	A_84_P761538	1	1	3		AT5G25190	AT3G22142
A_84_P13987	A_84_P153128_1	0.5	1	3		AT5G25190	AT4G16980
A_84_P13987	A_84_P511862_1	0.10135	1	3		AT5G25190	AT2G32550
A_84_P13987	A_84_P16468_1	0.10135	1	3		AT5G25190	AT3G26740
A_84_P13987	A_84_P18085_1_2_3	0.5	1	3		AT5G25190	AT1G60950
A_84_P13987	A_84_P13568_1	0.10135	-1	3		AT5G25190	AT2G33830
A_84_P13987	A_84_P13568_1_2	0.10135	-1	3		AT5G25190	AT2G33830
A_84_P13987	A_84_P13568_1_2_3	0.10135	-1	3		AT5G25190	AT2G33830
A_84_P13987	A_84_P559517_1	0.10135	1	3		AT5G25190	AT1G28330
A_84_P13987	A_84_P559517_1_2	0.10135	1	3		AT5G25190	AT1G28330
A_84_P13987	A_84_P289354_1	0.10135	0	3		AT5G25190	AT2G15890
A_84_P13987	A_84_P289354_1_2	0.10135	0	3		AT5G25190	AT2G15890
A_84_P13987	A_84_P81409	0.10135	0	3		AT5G25190	AT3G15630
A_84_P13987	A_84_P81409_1	0.10135	0	3		AT5G25190	AT3G15630
A_84_P13987	A_84_P819992	0.10135	1	3		AT5G25190	AT4G32340
A_84_P13987	A_84_P16468_1_2	0.10135	1	3		AT5G25190	AT3G26740
A_84_P13987	A_84_P13568_1_2_3_4	0.10135	0	3		AT5G25190	AT2G33830
A_84_P13987	A_84_P24051_1_2	0.10135	1	3		AT5G25190	AT3G13120
A_84_P13987	A_84_P16468_1_2_3	0.10135	1	3		AT5G25190	AT3G26740
A_84_P13987	A_84_P109442_1	0.10135	1	3		AT5G25190	AT3G52180
A_84_P14230	A_84_P10926	0.5	1	3		AT1G10200	AT3G63140
A_84_P14230	A_84_P11949	0.5	1	3		AT1G10200	AT1G32470
A_84_P14230	A_84_P13483	0.5	1	3		AT1G10200	AT2G26500
A_84_P14230	A_84_P17783	0.5	1	3		AT1G10200	AT5G35790
A_84_P14230	A_84_P20759	0.5	1	3		AT1G10200	AT5G28500
A_84_P14230	A_84_P230339	0.5	1	3		AT1G10200	AT2G22540
A_84_P14230	A_84_P23045	0.5	1	3		AT1G10200	AT3G10080
A_84_P14230	A_84_P23525	0.5	1	3		AT1G10200	AT5G54770
A_84_P14230	A_84_P259390	0.5	1	3		AT1G10200	AT1G54780
A_84_P14230	A_84_P230339_1	0.5	1	3		AT1G10200	AT2G22540
A_84_P14230	A_84_P18085_1	0.5	1	3		AT1G10200	AT1G60950
A_84_P14230	A_84_P19306_1	0.5	1	3		AT1G10200	AT3G26650
A_84_P14230	A_84_P18085_1_2	0.5	1	3		AT1G10200	AT1G60950
A_84_P14230	A_84_P23525_1	0.5	1	3		AT1G10200	AT5G54770
A_84_P14230	A_84_P14230_1	0.5	1	3		AT1G10200	AT1G10200
A_84_P14230	A_84_P21773_1_2	0.5	1	3		AT1G10200	AT1G03630
A_84_P14230	A_84_P853798	0.5	1	3		AT1G10200	AT4G35750
A_84_P21055	A_84_P21055	0	1	3		AT2G26690	AT2G26690
A_84_P230339	A_84_P10274	0.5	1	3		AT2G22540	AT1G64355
A_84_P230339	A_84_P10813	0.5	1	3		AT2G22540	AT3G27300
A_84_P230339	A_84_P10858	0.5	1	3		AT2G22540	AT3G47160
A_84_P230339	A_84_P11135	0.5	1	3		AT2G22540	AT5G17700
A_84_P230339	A_84_P11259	0.5	1	3		AT2G22540	AT5G61480
A_84_P230339	A_84_P12637	0.5	1	3		AT2G22540	AT3G09390
A_84_P230339	A_84_P12655	0.5	1	3		AT2G22540	AT3G07970
A_84_P230339	A_84_P14009	0.5	1	3		AT2G22540	AT1G68590
A_84_P230339	A_84_P14230	0.5	1	3		AT2G22540	AT1G10200
A_84_P230339	A_84_P14450	0.5	1	3		AT2G22540	AT2G28900
A_84_P230339	A_84_P14611	0.5	1	3		AT2G22540	AT3G29320
A_84_P230339	A_84_P14701	0.5	1	3		AT2G22540	AT3G61880
A_84_P230339	A_84_P15583	0.5	1	3		AT2G22540	AT3G46970
A_84_P230339	A_84_P161013	0.5	1	3		AT2G22540	AT1G70720
A_84_P230339	A_84_P16781	0.5	1	3		AT2G22540	AT1G06460
A_84_P230339	A_84_P17194	0.5	1	3		AT2G22540	AT1G70880
A_84_P230339	A_84_P183974	0.5	1	3		AT2G22540	AT4G17480
A_84_P230339	A_84_P196424	0.5	1	3		AT2G22540	AT3G24770
A_84_P230339	A_84_P20031	0.5	1	3		AT2G22540	AT1G20020
A_84_P230339	A_84_P20179	0.5	1	3		AT2G22540	AT2G40100
A_84_P230339	A_84_P20411	0.5	1	3		AT2G22540	AT4G09010
A_84_P230339	A_84_P21158	0.5	1	3		AT2G22540	AT3G04550
A_84_P230339	A_84_P281820	0.5	1	3		AT2G22540	AT1G65900
A_84_P230339	A_84_P588374	0.5	-1	3		AT2G22540	AT3G44735
A_84_P230339	A_84_P76134	0.5	1	3		AT2G22540	AT4G14270
A_84_P230339	A_84_P230339_1	0.5	1	3		AT2G22540	AT2G22540
A_84_P230339	A_84_P12637_1	0.5	1	3		AT2G22540	AT3G09390
A_84_P230339	A_84_P23081_1	0.5	1	3		AT2G22540	AT3G26060
A_84_P230339	A_84_P76134_1	0.5	1	3		AT2G22540	AT4G14270
A_84_P230339	A_84_P20031_1	0.5	1	3		AT2G22540	AT1G20020
A_84_P230339	A_84_P20031_1_2	0.5	1	3		AT2G22540	AT1G20020
A_84_P230339	A_84_P16781_1	0.5	1	3		AT2G22540	AT1G06460
A_84_P230339	A_84_P14230_1	0.5	1	3		AT2G22540	AT1G10200
A_84_P230339	A_84_P281820_1	0.5	1	3		AT2G22540	AT1G65900
A_84_P230339	A_84_P826132	0.5	1	3		AT2G22540	AT5G52970
A_84_P230339	A_84_P90109	0.5	1	3		AT2G22540	AT3G05800
A_84_P266910	A_84_P102416	0.5	1	3		AT1G47655	AT2G42610
A_84_P266910	A_84_P10274	0.5	1	3		AT1G47655	AT1G64355
A_84_P266910	A_84_P10324	0.5	1	3		AT1G47655	AT5G64040
A_84_P266910	A_84_P103276	0.5	1	3		AT1G47655	AT5G02160
A_84_P266910	A_84_P10695	0.5	1	3		AT1G47655	AT1G67830
A_84_P266910	A_84_P10926	0.5	1	3		AT1G47655	AT3G63140
A_84_P266910	A_84_P11135	0.5	1	3		AT1G47655	AT5G17700
A_84_P266910	A_84_P11259	0.5	1	3		AT1G47655	AT5G61480
A_84_P266910	A_84_P11475	0.5	1	3		AT1G47655	AT1G14700
A_84_P266910	A_84_P11949	0.5	1	3		AT1G47655	AT1G32470
A_84_P266910	A_84_P119672	0.5	1	3		AT1G47655	AT5G53830
A_84_P266910	A_84_P12139	0.5	1	3		AT1G47655	AT5G44400
A_84_P266910	A_84_P12234	0.5	1	3		AT1G47655	AT5G16030
A_84_P266910	A_84_P122622	0.5	1	3		AT1G47655	AT4G33660
A_84_P266910	A_84_P12637	0.5	1	3		AT1G47655	AT3G09390
A_84_P266910	A_84_P12811	0.5	1	3		AT1G47655	AT3G61870
A_84_P266910	A_84_P13011	0.5	1	3		AT1G47655	AT5G11420
A_84_P266910	A_84_P13066	0.5	1	3		AT1G47655	AT5G39530
A_84_P266910	A_84_P131456	0.5	0	3		AT1G47655	AT5G14920
A_84_P266910	A_84_P13483	0.5	1	3		AT1G47655	AT2G26500
A_84_P266910	A_84_P13568	0.2027	0	3		AT1G47655	AT2G33830
A_84_P266910	A_84_P13969	0.5	1	3		AT1G47655	AT5G17220
A_84_P266910	A_84_P13987	0.520544	1	3		AT1G47655	AT5G25190
A_84_P266910	A_84_P14009	0.5	1	3		AT1G47655	AT1G68590
A_84_P266910	A_84_P14105	0.5	1	3		AT1G47655	AT5G64080
A_84_P266910	A_84_P143889	0.5	1	3		AT1G47655	AT2G36145
A_84_P266910	A_84_P14413	0.5	1	3		AT1G47655	AT2G16700
A_84_P266910	A_84_P145909	0.5	1	3		AT1G47655	AT1G78020
A_84_P266910	A_84_P14936	0.5	1	3		AT1G47655	AT5G26220
A_84_P266910	A_84_P14999	0.5	1	3		AT1G47655	AT1G64370
A_84_P266910	A_84_P153128	0.5	1	3		AT1G47655	AT4G16980
A_84_P266910	A_84_P154325	0.5	1	3		AT1G47655	AT3G47070
A_84_P266910	A_84_P15599	0.5	1	3		AT1G47655	AT3G50820
A_84_P266910	A_84_P15782	0.5	1	3		AT1G47655	AT4G37550
A_84_P266910	A_84_P159795	0.5	1	3		AT1G47655	AT1G19530
A_84_P266910	A_84_P16082	0.5	1	3		AT1G47655	AT1G62540
A_84_P266910	A_84_P16120	0.5	1	3		AT1G47655	AT1G10140
A_84_P266910	A_84_P16468	0.2027	1	3		AT1G47655	AT3G26740
A_84_P266910	A_84_P164883	0.2027	1	3		AT1G47655	AT5G42900
A_84_P266910	A_84_P16532	0.5	1	3		AT1G47655	AT3G47650
A_84_P266910	A_84_P166753	0.5	1	3		AT1G47655	AT5G38520
A_84_P266910	A_84_P16943	0.5	1	3		AT1G47655	AT1G52410
A_84_P266910	A_84_P17767	0.5	1	3		AT1G47655	AT5G24490
A_84_P266910	A_84_P17783	0.5	1	3		AT1G47655	AT5G35790
A_84_P266910	A_84_P17808	0.5	0	3		AT1G47655	AT5G43440
A_84_P266910	A_84_P183974	0.5	1	3		AT1G47655	AT4G17480
A_84_P266910	A_84_P18568	0.5	1	3		AT1G47655	AT4G25050
A_84_P266910	A_84_P18751	0.5	1	3		AT1G47655	AT1G68570
A_84_P266910	A_84_P189924	0.5	1	3		AT1G47655	AT4G13280
A_84_P266910	A_84_P19306	0.5	1	3		AT1G47655	AT3G26650
A_84_P266910	A_84_P19368	0.5	1	3		AT1G47655	AT3G47340
A_84_P266910	A_84_P193944	0.5	1	3		AT1G47655	AT5G66650
A_84_P266910	A_84_P19504	0.5	1	3		AT1G47655	AT4G22730
A_84_P266910	A_84_P19567	0.5	1	3		AT1G47655	AT4G37800
A_84_P266910	A_84_P195714	0.5	1	3		AT1G47655	AT1G67910
A_84_P266910	A_84_P196424	0.5	1	3		AT1G47655	AT3G24770
A_84_P266910	A_84_P19680	0.5	1	3		AT1G47655	AT1G55940
A_84_P266910	A_84_P197004	0.5	1	3		AT1G47655	AT1G42550
A_84_P266910	A_84_P19784	0.5	1	3		AT1G47655	AT5G65220
A_84_P266910	A_84_P19893	0.5	1	3		AT1G47655	AT1G51400
A_84_P266910	A_84_P19899	0.5	1	3		AT1G47655	AT1G09370
A_84_P266910	A_84_P20157	0.5	1	3		AT1G47655	AT2G18470
A_84_P266910	A_84_P20179	0.5	1	3		AT1G47655	AT2G40100
A_84_P266910	A_84_P20266	0.5	1	3		AT1G47655	AT3G16520
A_84_P266910	A_84_P20337	0.5	1	3		AT1G47655	AT3G52840
A_84_P266910	A_84_P20343	0.5	1	3		AT1G47655	AT1G06680
A_84_P266910	A_84_P20411	0.5	1	3		AT1G47655	AT4G09010
A_84_P266910	A_84_P20759	0.5	1	3		AT1G47655	AT5G28500
A_84_P266910	A_84_P20899	0.5	1	3		AT1G47655	AT1G10640
A_84_P266910	A_84_P211628	0.10135	1	3		AT1G47655	AT2G40080
A_84_P266910	A_84_P21208	0.10135	0	3		AT1G47655	AT3G29670
A_84_P266910	A_84_P216248	0.5	1	3		AT1G47655	AT1G69890
A_84_P266910	A_84_P21773	0.5	1	3		AT1G47655	AT1G03630
A_84_P266910	A_84_P21836	0.5	1	3		AT1G47655	AT1G72940
A_84_P266910	A_84_P22031	0.5	1	3		AT1G47655	AT2G22990
A_84_P266910	A_84_P22112	0.5	1	3		AT1G47655	AT1G53070
A_84_P266910	A_84_P22907	0.2027	1	3		AT1G47655	AT2G29630
A_84_P266910	A_84_P23045	0.5	1	3		AT1G47655	AT3G10080
A_84_P266910	A_84_P23079	0.5	1	3		AT1G47655	AT3G18080
A_84_P266910	A_84_P23525	0.5	1	3		AT1G47655	AT5G54770
A_84_P266910	A_84_P23855	0.5	1	3		AT1G47655	AT2G35370
A_84_P266910	A_84_P24051	0.5	1	3		AT1G47655	AT3G13120
A_84_P266910	A_84_P24163	0.5	1	3		AT1G47655	AT3G62730
A_84_P266910	A_84_P244235	0.10135	1	3		AT1G47655	AT3G20810
A_84_P266910	A_84_P259390	0.5	1	3		AT1G47655	AT1G54780
A_84_P266910	A_84_P276860	0.5	1	3		AT1G47655	AT3G29240
A_84_P266910	A_84_P289354	0.2027	1	3		AT1G47655	AT2G15890
A_84_P266910	A_84_P311683	0.5	1	3		AT1G47655	AT5G53880
A_84_P266910	A_84_P530419	0.5	1	3		AT1G47655	AT2G01990
A_84_P266910	A_84_P538776	0.504164	-1	3		AT1G47655	AT4G24015
A_84_P266910	A_84_P541319	0.5	1	3		AT1G47655	AT3G54310
A_84_P266910	A_84_P559517	0.5	0	3		AT1G47655	AT1G28330
A_84_P266910	A_84_P20266_1	0.5	1	3		AT1G47655	AT3G16520
A_84_P266910	A_84_P569414	0.5	1	3		AT1G47655	AT2G01610
A_84_P266910	A_84_P57250	0.5	1	3		AT1G47655	AT1G80160
A_84_P266910	A_84_P591238	0.5	1	3		AT1G47655	AT4G34830
A_84_P266910	A_84_P723830	0.5	-1	3		AT1G47655	AT1G25422
A_84_P266910	A_84_P754502	0.5	1	3		AT1G47655	AT1G62333
A_84_P266910	A_84_P761538	0.5	1	3		AT1G47655	AT3G22142
A_84_P266910	A_84_P768857	0.5	1	3		AT1G47655	AT5G44572
A_84_P266910	A_84_P153128_1	0.5	1	3		AT1G47655	AT4G16980
A_84_P266910	A_84_P12637_1	0.5	1	3		AT1G47655	AT3G09390
A_84_P266910	A_84_P17059_1	0.5	1	3		AT1G47655	AT1G05190
A_84_P266910	A_84_P18085_1	0.5	1	3		AT1G47655	AT1G60950
A_84_P266910	A_84_P805073	0.5	0	3		AT1G47655	AT3G15450
A_84_P266910	A_84_P805073_1	0.5	0	3		AT1G47655	AT3G15450
A_84_P266910	A_84_P805073_1_2	0.5	0	3		AT1G47655	AT3G15450
A_84_P266910	A_84_P805476	0.5	1	3		AT1G47655	AT1G67090
A_84_P266910	A_84_P805476_1	0.5	1	3		AT1G47655	AT1G67090
A_84_P266910	A_84_P805476_1_2	0.5	1	3		AT1G47655	AT1G67090
A_84_P266910	A_84_P805476_1_2_3	0.5	1	3		AT1G47655	AT1G67090
A_84_P266910	A_84_P805476_1_2_3_4	0.5	1	3		AT1G47655	AT1G67090
A_84_P266910	A_84_P805476_1_2_3_4_5	0.5	1	3		AT1G47655	AT1G67090
A_84_P266910	A_84_P805476_1_2_3_4_5_6	0.5	1	3		AT1G47655	AT1G67090
A_84_P266910	A_84_P18886	0.5	1	3		AT1G47655	AT1G20620
A_84_P266910	A_84_P18886_1	0.5	1	3		AT1G47655	AT1G20620
A_84_P266910	A_84_P18886_1_2	0.5	1	3		AT1G47655	AT1G20620
A_84_P266910	A_84_P16468_1	0.2027	1	3		AT1G47655	AT3G26740
A_84_P266910	A_84_P20343_1	0.5	1	3		AT1G47655	AT1G06680
A_84_P266910	A_84_P19306_1	0.5	1	3		AT1G47655	AT3G26650
A_84_P266910	A_84_P18085_1_2	0.5	1	3		AT1G47655	AT1G60950
A_84_P266910	A_84_P18085_1_2_3	0.5	1	3		AT1G47655	AT1G60950
A_84_P266910	A_84_P23525_1	0.5	1	3		AT1G47655	AT5G54770
A_84_P266910	A_84_P13568_1	0.2027	0	3		AT1G47655	AT2G33830
A_84_P266910	A_84_P13568_1_2	0.2027	0	3		AT1G47655	AT2G33830
A_84_P266910	A_84_P13568_1_2_3	0.2027	-1	3		AT1G47655	AT2G33830
A_84_P266910	A_84_P559517_1	0.2027	1	3		AT1G47655	AT1G28330
A_84_P266910	A_84_P559517_1_2	0.2027	1	3		AT1G47655	AT1G28330
A_84_P266910	A_84_P289354_1	0.10135	1	3		AT1G47655	AT2G15890
A_84_P266910	A_84_P289354_1_2	0.10135	1	3		AT1G47655	AT2G15890
A_84_P266910	A_84_P81409	0.10135	1	3		AT1G47655	AT3G15630
A_84_P266910	A_84_P13011_1	0.5	1	3		AT1G47655	AT5G11420
A_84_P266910	A_84_P814618	0.5	1	3		AT1G47655	AT5G22920
A_84_P266910	A_84_P24051_1	0.5	1	3		AT1G47655	AT3G13120
A_84_P266910	A_84_P21773_1	0.5	1	3		AT1G47655	AT1G03630
A_84_P266910	A_84_P23079_1	0.5	1	3		AT1G47655	AT3G18080
A_84_P266910	A_84_P14105_1	0.5	1	3		AT1G47655	AT5G64080
A_84_P266910	A_84_P81409_1	0.10135	1	3		AT1G47655	AT3G15630
A_84_P266910	A_84_P819992	0.2027	1	3		AT1G47655	AT4G32340
A_84_P266910	A_84_P820025	0.5	1	3		AT1G47655	AT1G19330
A_84_P266910	A_84_P826132	0.5	1	3		AT1G47655	AT5G52970
A_84_P266910	A_84_P827485	0.5	1	3		AT1G47655	AT2G47010
A_84_P266910	A_84_P16082_1	0.5	1	3		AT1G47655	AT1G62540
A_84_P266910	A_84_P21773_1_2	0.5	1	3		AT1G47655	AT1G03630
A_84_P266910	A_84_P19368_1	0.5	1	3		AT1G47655	AT3G47340
A_84_P266910	A_84_P17557	0.5	1	3		AT1G47655	AT4G02290
A_84_P266910	A_84_P311683_1	0.5	1	3		AT1G47655	AT5G53880
A_84_P266910	A_84_P18886_1_2_3	0.5	1	3		AT1G47655	AT1G20620
A_84_P266910	A_84_P19368_1_2	0.5	1	3		AT1G47655	AT3G47340
A_84_P266910	A_84_P16468_1_2	0.2027	1	3		AT1G47655	AT3G26740
A_84_P266910	A_84_P853798	0.5	1	3		AT1G47655	AT4G35750
A_84_P266910	A_84_P805476_1_2_3_4_5_6_7	0.5	1	3		AT1G47655	AT1G67090
A_84_P266910	A_84_P13568_1_2_3_4	0.2027	0	3		AT1G47655	AT2G33830
A_84_P266910	A_84_P16468_1_2_3	0.2027	1	3		AT1G47655	AT3G26740
A_84_P266910	A_84_P869849	0.5	1	3		AT1G47655	AT1G60600
A_84_P266910	A_84_P97886	0.5	1	3		AT1G47655	AT2G40130
A_84_P767894	A_84_P11525	0.0410871	0	3		AT5G57180	AT1G79040
A_84_P767894	A_84_P14291	0.520544	1	3		AT5G57180	AT1G55670
A_84_P767894	A_84_P15956	0.0410871	-1	3		AT5G57180	AT5G54270
A_84_P767894	A_84_P18085	0.5	1	3		AT5G57180	AT1G60950
A_84_P767894	A_84_P20472	0.0410871	0	3		AT5G57180	AT4G27520
A_84_P767894	A_84_P216988	0.10135	1	3		AT5G57180	AT2G15960
A_84_P767894	A_84_P224809	0.0410871	1	3		AT5G57180	AT2G38790
A_84_P767894	A_84_P22812	0.5	1	3		AT5G57180	AT1G74890
A_84_P767894	A_84_P240805	0.0410871	-1	3		AT5G57180	AT2G05100
A_84_P767894	A_84_P545036	0.520544	-1	3		AT5G57180	AT4G39795
A_84_P767894	A_84_P15956_1	0.0410871	-1	3		AT5G57180	AT5G54270
A_84_P767894	A_84_P816405	0.0410871	0	3		AT5G57180	AT5G62360
A_84_P767894	A_84_P22031_1	0.5	1	3		AT5G57180	AT2G22990
A_84_P230339_1	A_84_P102416	0.5	1	3		AT2G22540	AT2G42610
A_84_P230339_1	A_84_P10274	0.5	1	3		AT2G22540	AT1G64355
A_84_P230339_1	A_84_P10324	0.5	1	3		AT2G22540	AT5G64040
A_84_P230339_1	A_84_P103276	0.5	1	3		AT2G22540	AT5G02160
A_84_P230339_1	A_84_P10695	0.5	1	3		AT2G22540	AT1G67830
A_84_P230339_1	A_84_P10813	0.520544	1	3		AT2G22540	AT3G27300
A_84_P230339_1	A_84_P10858	0.5	1	3		AT2G22540	AT3G47160
A_84_P230339_1	A_84_P11135	0.5	1	3		AT2G22540	AT5G17700
A_84_P230339_1	A_84_P11259	0.5	1	3		AT2G22540	AT5G61480
A_84_P230339_1	A_84_P119672	0.5	1	3		AT2G22540	AT5G53830
A_84_P230339_1	A_84_P122622	0.5	1	3		AT2G22540	AT4G33660
A_84_P230339_1	A_84_P12637	0.5	1	3		AT2G22540	AT3G09390
A_84_P230339_1	A_84_P12655	0.5	1	3		AT2G22540	AT3G07970
A_84_P230339_1	A_84_P12811	0.5	1	3		AT2G22540	AT3G61870
A_84_P230339_1	A_84_P13011	0.5	1	3		AT2G22540	AT5G11420
A_84_P230339_1	A_84_P13066	0.5	1	3		AT2G22540	AT5G39530
A_84_P230339_1	A_84_P13969	0.5	1	3		AT2G22540	AT5G17220
A_84_P230339_1	A_84_P14009	0.5	1	3		AT2G22540	AT1G68590
A_84_P230339_1	A_84_P14105	0.5	1	3		AT2G22540	AT5G64080
A_84_P230339_1	A_84_P14230	0.5	1	3		AT2G22540	AT1G10200
A_84_P230339_1	A_84_P143889	0.5	1	3		AT2G22540	AT2G36145
A_84_P230339_1	A_84_P14413	0.5	1	3		AT2G22540	AT2G16700
A_84_P230339_1	A_84_P14450	0.5	1	3		AT2G22540	AT2G28900
A_84_P230339_1	A_84_P145909	0.5	1	3		AT2G22540	AT1G78020
A_84_P230339_1	A_84_P14611	0.5	1	3		AT2G22540	AT3G29320
A_84_P230339_1	A_84_P14701	0.520544	1	3		AT2G22540	AT3G61880
A_84_P230339_1	A_84_P14936	0.5	1	3		AT2G22540	AT5G26220
A_84_P230339_1	A_84_P14999	0.5	1	3		AT2G22540	AT1G64370
A_84_P230339_1	A_84_P15345	0.5	-1	3		AT2G22540	AT2G30210
A_84_P230339_1	A_84_P154325	0.5	1	3		AT2G22540	AT3G47070
A_84_P230339_1	A_84_P15583	0.5	1	3		AT2G22540	AT3G46970
A_84_P230339_1	A_84_P15782	0.5	1	3		AT2G22540	AT4G37550
A_84_P230339_1	A_84_P159795	0.5	1	3		AT2G22540	AT1G19530
A_84_P230339_1	A_84_P16082	0.5	1	3		AT2G22540	AT1G62540
A_84_P230339_1	A_84_P161013	0.520544	1	3		AT2G22540	AT1G70720
A_84_P230339_1	A_84_P16120	0.5	1	3		AT2G22540	AT1G10140
A_84_P230339_1	A_84_P16532	0.5	1	3		AT2G22540	AT3G47650
A_84_P230339_1	A_84_P166753	0.5	1	3		AT2G22540	AT5G38520
A_84_P230339_1	A_84_P16781	0.5	1	3		AT2G22540	AT1G06460
A_84_P230339_1	A_84_P16943	0.5	1	3		AT2G22540	AT1G52410
A_84_P230339_1	A_84_P17194	0.520544	1	3		AT2G22540	AT1G70880
A_84_P230339_1	A_84_P17767	0.5	1	3		AT2G22540	AT5G24490
A_84_P230339_1	A_84_P17808	0.5	0	3		AT2G22540	AT5G43440
A_84_P230339_1	A_84_P183974	0.5	1	3		AT2G22540	AT4G17480
A_84_P230339_1	A_84_P18568	0.5	1	3		AT2G22540	AT4G25050
A_84_P230339_1	A_84_P189924	0.5	1	3		AT2G22540	AT4G13280
A_84_P230339_1	A_84_P19306	0.5	1	3		AT2G22540	AT3G26650
A_84_P230339_1	A_84_P19368	0.5	1	3		AT2G22540	AT3G47340
A_84_P230339_1	A_84_P193944	0.5	1	3		AT2G22540	AT5G66650
A_84_P230339_1	A_84_P19567	0.5	1	3		AT2G22540	AT4G37800
A_84_P230339_1	A_84_P195714	0.5	1	3		AT2G22540	AT1G67910
A_84_P230339_1	A_84_P196424	0.5	1	3		AT2G22540	AT3G24770
A_84_P230339_1	A_84_P19680	0.5	1	3		AT2G22540	AT1G55940
A_84_P230339_1	A_84_P197004	0.5	1	3		AT2G22540	AT1G42550
A_84_P230339_1	A_84_P19784	0.5	1	3		AT2G22540	AT5G65220
A_84_P230339_1	A_84_P19893	0.5	1	3		AT2G22540	AT1G51400
A_84_P230339_1	A_84_P20031	0.5	1	3		AT2G22540	AT1G20020
A_84_P230339_1	A_84_P20157	0.5	1	3		AT2G22540	AT2G18470
A_84_P230339_1	A_84_P20179	0.5	1	3		AT2G22540	AT2G40100
A_84_P230339_1	A_84_P20266	0.5	1	3		AT2G22540	AT3G16520
A_84_P230339_1	A_84_P20337	0.5	1	3		AT2G22540	AT3G52840
A_84_P230339_1	A_84_P20343	0.5	1	3		AT2G22540	AT1G06680
A_84_P230339_1	A_84_P20411	0.5	1	3		AT2G22540	AT4G09010
A_84_P230339_1	A_84_P21158	0.5	1	3		AT2G22540	AT3G04550
A_84_P230339_1	A_84_P216248	0.5	1	3		AT2G22540	AT1G69890
A_84_P230339_1	A_84_P21773	0.5	1	3		AT2G22540	AT1G03630
A_84_P230339_1	A_84_P21836	0.5	1	3		AT2G22540	AT1G72940
A_84_P230339_1	A_84_P230339	0.5	1	3		AT2G22540	AT2G22540
A_84_P230339_1	A_84_P23079	0.5	1	3		AT2G22540	AT3G18080
A_84_P230339_1	A_84_P23855	0.5	1	3		AT2G22540	AT2G35370
A_84_P230339_1	A_84_P24051	0.5	1	3		AT2G22540	AT3G13120
A_84_P230339_1	A_84_P266910	0.5	1	3		AT2G22540	AT1G47655
A_84_P230339_1	A_84_P276860	0.5	1	3		AT2G22540	AT3G29240
A_84_P230339_1	A_84_P281820	0.5	1	3		AT2G22540	AT1G65900
A_84_P230339_1	A_84_P311683	0.5	1	3		AT2G22540	AT5G53880
A_84_P230339_1	A_84_P530419	0.5	1	3		AT2G22540	AT2G01990
A_84_P230339_1	A_84_P541319	0.5	1	3		AT2G22540	AT3G54310
A_84_P230339_1	A_84_P559517	0.5	0	3		AT2G22540	AT1G28330
A_84_P230339_1	A_84_P20266_1	0.5	1	3		AT2G22540	AT3G16520
A_84_P230339_1	A_84_P569414	0.5	1	3		AT2G22540	AT2G01610
A_84_P230339_1	A_84_P57250	0.5	1	3		AT2G22540	AT1G80160
A_84_P230339_1	A_84_P588374	0.5	-1	3		AT2G22540	AT3G44735
A_84_P230339_1	A_84_P591238	0.5	1	3		AT2G22540	AT4G34830
A_84_P230339_1	A_84_P723830	0.5	-1	3		AT2G22540	AT1G25422
A_84_P230339_1	A_84_P754502	0.5	1	3		AT2G22540	AT1G62333
A_84_P230339_1	A_84_P76134	0.5	1	3		AT2G22540	AT4G14270
A_84_P230339_1	A_84_P768857	0.5	1	3		AT2G22540	AT5G44572
A_84_P230339_1	A_84_P12637_1	0.5	1	3		AT2G22540	AT3G09390
A_84_P230339_1	A_84_P17059_1	0.5	1	3		AT2G22540	AT1G05190
A_84_P230339_1	A_84_P805073	0.5	0	3		AT2G22540	AT3G15450
A_84_P230339_1	A_84_P805073_1	0.5	0	3		AT2G22540	AT3G15450
A_84_P230339_1	A_84_P805073_1_2	0.5	0	3		AT2G22540	AT3G15450
A_84_P230339_1	A_84_P805476	0.5	1	3		AT2G22540	AT1G67090
A_84_P230339_1	A_84_P23081_1	0.5	1	3		AT2G22540	AT3G26060
A_84_P230339_1	A_84_P805476_1	0.5	1	3		AT2G22540	AT1G67090
A_84_P230339_1	A_84_P805476_1_2	0.5	1	3		AT2G22540	AT1G67090
A_84_P230339_1	A_84_P805476_1_2_3	0.5	1	3		AT2G22540	AT1G67090
A_84_P230339_1	A_84_P805476_1_2_3_4	0.5	1	3		AT2G22540	AT1G67090
A_84_P230339_1	A_84_P805476_1_2_3_4_5	0.5	1	3		AT2G22540	AT1G67090
A_84_P230339_1	A_84_P805476_1_2_3_4_5_6	0.5	1	3		AT2G22540	AT1G67090
A_84_P230339_1	A_84_P18886	0.5	1	3		AT2G22540	AT1G20620
A_84_P230339_1	A_84_P18886_1	0.5	1	3		AT2G22540	AT1G20620
A_84_P230339_1	A_84_P18886_1_2	0.5	1	3		AT2G22540	AT1G20620
A_84_P230339_1	A_84_P20343_1	0.5	1	3		AT2G22540	AT1G06680
A_84_P230339_1	A_84_P76134_1	0.5	1	3		AT2G22540	AT4G14270
A_84_P230339_1	A_84_P20031_1	0.5	1	3		AT2G22540	AT1G20020
A_84_P230339_1	A_84_P20031_1_2	0.5	1	3		AT2G22540	AT1G20020
A_84_P230339_1	A_84_P13011_1	0.5	1	3		AT2G22540	AT5G11420
A_84_P230339_1	A_84_P814618	0.5	1	3		AT2G22540	AT5G22920
A_84_P230339_1	A_84_P24051_1	0.5	1	3		AT2G22540	AT3G13120
A_84_P230339_1	A_84_P16781_1	0.5	1	3		AT2G22540	AT1G06460
A_84_P230339_1	A_84_P21773_1	0.5	1	3		AT2G22540	AT1G03630
A_84_P230339_1	A_84_P23079_1	0.5	1	3		AT2G22540	AT3G18080
A_84_P230339_1	A_84_P14230_1	0.520544	1	3		AT2G22540	AT1G10200
A_84_P230339_1	A_84_P14105_1	0.5	1	3		AT2G22540	AT5G64080
A_84_P230339_1	A_84_P820025	0.5	1	3		AT2G22540	AT1G19330
A_84_P230339_1	A_84_P281820_1	0.5	1	3		AT2G22540	AT1G65900
A_84_P230339_1	A_84_P826132	0.5	1	3		AT2G22540	AT5G52970
A_84_P230339_1	A_84_P827485	0.5	1	3		AT2G22540	AT2G47010
A_84_P230339_1	A_84_P16082_1	0.5	1	3		AT2G22540	AT1G62540
A_84_P230339_1	A_84_P19368_1	0.5	1	3		AT2G22540	AT3G47340
A_84_P230339_1	A_84_P17557	0.5	1	3		AT2G22540	AT4G02290
A_84_P230339_1	A_84_P311683_1	0.5	1	3		AT2G22540	AT5G53880
A_84_P230339_1	A_84_P18886_1_2_3	0.5	1	3		AT2G22540	AT1G20620
A_84_P230339_1	A_84_P19368_1_2	0.5	1	3		AT2G22540	AT3G47340
A_84_P230339_1	A_84_P805476_1_2_3_4_5_6_7	0.5	1	3		AT2G22540	AT1G67090
A_84_P230339_1	A_84_P869849	0.5	1	3		AT2G22540	AT1G60600
A_84_P230339_1	A_84_P90109	0.5	1	3		AT2G22540	AT3G05800
A_84_P230339_1	A_84_P97886	0.5	1	3		AT2G22540	AT2G40130
A_84_P14230_1	A_84_P102416	0.5	1	3		AT1G10200	AT2G42610
A_84_P14230_1	A_84_P10324	0.5	1	3		AT1G10200	AT5G64040
A_84_P14230_1	A_84_P103276	0.5	1	3		AT1G10200	AT5G02160
A_84_P14230_1	A_84_P10695	0.5	1	3		AT1G10200	AT1G67830
A_84_P14230_1	A_84_P10813	0.5	1	3		AT1G10200	AT3G27300
A_84_P14230_1	A_84_P10858	0.520544	1	3		AT1G10200	AT3G47160
A_84_P14230_1	A_84_P10926	0.5	1	3		AT1G10200	AT3G63140
A_84_P14230_1	A_84_P109442	0.121893	1	3		AT1G10200	AT3G52180
A_84_P14230_1	A_84_P11734	0.121893	1	3		AT1G10200	AT3G25920
A_84_P14230_1	A_84_P11949	0.5	1	3		AT1G10200	AT1G32470
A_84_P14230_1	A_84_P119672	0.5	1	3		AT1G10200	AT5G53830
A_84_P14230_1	A_84_P121162	0.121893	1	3		AT1G10200	AT3G44730
A_84_P14230_1	A_84_P122622	0.5	1	3		AT1G10200	AT4G33660
A_84_P14230_1	A_84_P12373	0.121893	1	3		AT1G10200	AT1G14240
A_84_P14230_1	A_84_P12428	0.121893	1	3		AT1G10200	AT1G74010
A_84_P14230_1	A_84_P12655	0.520544	1	3		AT1G10200	AT3G07970
A_84_P14230_1	A_84_P12811	0.5	1	3		AT1G10200	AT3G61870
A_84_P14230_1	A_84_P13006	0.10135	-1	3		AT1G10200	AT5G10180
A_84_P14230_1	A_84_P13011	0.5	1	3		AT1G10200	AT5G11420
A_84_P14230_1	A_84_P13066	0.5	1	3		AT1G10200	AT5G39530
A_84_P14230_1	A_84_P13483	0.5	1	3		AT1G10200	AT2G26500
A_84_P14230_1	A_84_P13568	0.10135	0	3		AT1G10200	AT2G33830
A_84_P14230_1	A_84_P13969	0.5	1	3		AT1G10200	AT5G17220
A_84_P14230_1	A_84_P14105	0.5	1	3		AT1G10200	AT5G64080
A_84_P14230_1	A_84_P14230	0.520544	1	3		AT1G10200	AT1G10200
A_84_P14230_1	A_84_P143889	0.5	1	3		AT1G10200	AT2G36145
A_84_P14230_1	A_84_P14413	0.5	1	3		AT1G10200	AT2G16700
A_84_P14230_1	A_84_P14450	0.520544	1	3		AT1G10200	AT2G28900
A_84_P14230_1	A_84_P145909	0.5	1	3		AT1G10200	AT1G78020
A_84_P14230_1	A_84_P14611	0.520544	1	3		AT1G10200	AT3G29320
A_84_P14230_1	A_84_P14701	0.5	1	3		AT1G10200	AT3G61880
A_84_P14230_1	A_84_P14936	0.5	1	3		AT1G10200	AT5G26220
A_84_P14230_1	A_84_P14999	0.5	1	3		AT1G10200	AT1G64370
A_84_P14230_1	A_84_P15345	0.504164	0	3		AT1G10200	AT2G30210
A_84_P14230_1	A_84_P154325	0.5	1	3		AT1G10200	AT3G47070
A_84_P14230_1	A_84_P15583	0.520544	1	3		AT1G10200	AT3G46970
A_84_P14230_1	A_84_P15782	0.5	1	3		AT1G10200	AT4G37550
A_84_P14230_1	A_84_P15956	0.0410871	-1	3		AT1G10200	AT5G54270
A_84_P14230_1	A_84_P159795	0.5	1	3		AT1G10200	AT1G19530
A_84_P14230_1	A_84_P16082	0.5	1	3		AT1G10200	AT1G62540
A_84_P14230_1	A_84_P161013	0.5	1	3		AT1G10200	AT1G70720
A_84_P14230_1	A_84_P16120	0.5	1	3		AT1G10200	AT1G10140
A_84_P14230_1	A_84_P16468	0.10135	1	3		AT1G10200	AT3G26740
A_84_P14230_1	A_84_P164883	0.10135	1	3		AT1G10200	AT5G42900
A_84_P14230_1	A_84_P16532	0.5	1	3		AT1G10200	AT3G47650
A_84_P14230_1	A_84_P166753	0.5	1	3		AT1G10200	AT5G38520
A_84_P14230_1	A_84_P16781	0.520544	1	3		AT1G10200	AT1G06460
A_84_P14230_1	A_84_P16943	0.5	1	3		AT1G10200	AT1G52410
A_84_P14230_1	A_84_P17059	0.10135	1	3		AT1G10200	AT1G05190
A_84_P14230_1	A_84_P17194	0.5	1	3		AT1G10200	AT1G70880
A_84_P14230_1	A_84_P17244	0.10135	1	3		AT1G10200	AT2G33620
A_84_P14230_1	A_84_P17298	0.10135	1	3		AT1G10200	AT2G45080
A_84_P14230_1	A_84_P17767	0.5	1	3		AT1G10200	AT5G24490
A_84_P14230_1	A_84_P17783	0.5	1	3		AT1G10200	AT5G35790
A_84_P14230_1	A_84_P17808	0.5	0	3		AT1G10200	AT5G43440
A_84_P14230_1	A_84_P18565	0.121893	1	3		AT1G10200	AT4G24350
A_84_P14230_1	A_84_P18568	0.5	1	3		AT1G10200	AT4G25050
A_84_P14230_1	A_84_P189924	0.5	1	3		AT1G10200	AT4G13280
A_84_P14230_1	A_84_P19306	0.5	1	3		AT1G10200	AT3G26650
A_84_P14230_1	A_84_P19368	0.5	1	3		AT1G10200	AT3G47340
A_84_P14230_1	A_84_P193944	0.5	1	3		AT1G10200	AT5G66650
A_84_P14230_1	A_84_P19567	0.5	1	3		AT1G10200	AT4G37800
A_84_P14230_1	A_84_P195714	0.5	1	3		AT1G10200	AT1G67910
A_84_P14230_1	A_84_P19680	0.5	1	3		AT1G10200	AT1G55940
A_84_P14230_1	A_84_P197004	0.5	1	3		AT1G10200	AT1G42550
A_84_P14230_1	A_84_P19784	0.5	1	3		AT1G10200	AT5G65220
A_84_P14230_1	A_84_P19893	0.5	1	3		AT1G10200	AT1G51400
A_84_P14230_1	A_84_P20031	0.520544	1	3		AT1G10200	AT1G20020
A_84_P14230_1	A_84_P20157	0.5	1	3		AT1G10200	AT2G18470
A_84_P14230_1	A_84_P20266	0.5	1	3		AT1G10200	AT3G16520
A_84_P14230_1	A_84_P20337	0.5	1	3		AT1G10200	AT3G52840
A_84_P14230_1	A_84_P20343	0.5	1	3		AT1G10200	AT1G06680
A_84_P14230_1	A_84_P20373	0.121893	1	3		AT1G10200	AT3G61210
A_84_P14230_1	A_84_P20759	0.5	1	3		AT1G10200	AT5G28500
A_84_P14230_1	A_84_P21158	0.520544	1	3		AT1G10200	AT3G04550
A_84_P14230_1	A_84_P21208	0.121893	1	3		AT1G10200	AT3G29670
A_84_P14230_1	A_84_P216248	0.5	1	3		AT1G10200	AT1G69890
A_84_P14230_1	A_84_P21773	0.5	1	3		AT1G10200	AT1G03630
A_84_P14230_1	A_84_P21836	0.5	1	3		AT1G10200	AT1G72940
A_84_P14230_1	A_84_P21843	0.10135	1	3		AT1G10200	AT1G22430
A_84_P14230_1	A_84_P224809	0.0410871	1	3		AT1G10200	AT2G38790
A_84_P14230_1	A_84_P22571	0.121893	-1	3		AT1G10200	AT5G52310
A_84_P14230_1	A_84_P225759	0.121893	1	3		AT1G10200	AT2G37660
A_84_P14230_1	A_84_P225839	0.121893	1	3		AT1G10200	AT4G00780
A_84_P14230_1	A_84_P22907	0.10135	1	3		AT1G10200	AT2G29630
A_84_P14230_1	A_84_P22977	0.121893	1	3		AT1G10200	AT2G23000
A_84_P14230_1	A_84_P230339	0.520544	1	3		AT1G10200	AT2G22540
A_84_P14230_1	A_84_P23045	0.5	1	3		AT1G10200	AT3G10080
A_84_P14230_1	A_84_P23079	0.5	1	3		AT1G10200	AT3G18080
A_84_P14230_1	A_84_P23081	0.121893	1	3		AT1G10200	AT3G26060
A_84_P14230_1	A_84_P23525	0.5	1	3		AT1G10200	AT5G54770
A_84_P14230_1	A_84_P23855	0.5	1	3		AT1G10200	AT2G35370
A_84_P14230_1	A_84_P24051	0.5	1	3		AT1G10200	AT3G13120
A_84_P14230_1	A_84_P240805	0.0410871	-1	3		AT1G10200	AT2G05100
A_84_P14230_1	A_84_P244185	0.121893	1	3		AT1G10200	AT5G14910
A_84_P14230_1	A_84_P257990	0.121893	1	3		AT1G10200	AT3G48350
A_84_P14230_1	A_84_P259390	0.5	1	3		AT1G10200	AT1G54780
A_84_P14230_1	A_84_P266910	0.504164	1	3		AT1G10200	AT1G47655
A_84_P14230_1	A_84_P276860	0.5	1	3		AT1G10200	AT3G29240
A_84_P14230_1	A_84_P281820	0.520544	1	3		AT1G10200	AT1G65900
A_84_P14230_1	A_84_P289354	0.10135	1	3		AT1G10200	AT2G15890
A_84_P14230_1	A_84_P311683	0.5	1	3		AT1G10200	AT5G53880
A_84_P14230_1	A_84_P511862	0.10135	1	3		AT1G10200	AT2G32550
A_84_P14230_1	A_84_P530419	0.5	1	3		AT1G10200	AT2G01990
A_84_P14230_1	A_84_P541319	0.5	1	3		AT1G10200	AT3G54310
A_84_P14230_1	A_84_P559517	0.5	0	3		AT1G10200	AT1G28330
A_84_P14230_1	A_84_P559716	0.10135	1	3		AT1G10200	AT2G28140
A_84_P14230_1	A_84_P20266_1	0.5	1	3		AT1G10200	AT3G16520
A_84_P14230_1	A_84_P569414	0.5	1	3		AT1G10200	AT2G01610
A_84_P14230_1	A_84_P57250	0.5	1	3		AT1G10200	AT1G80160
A_84_P14230_1	A_84_P581722	0.10135	1	3		AT1G10200	AT1G16960
A_84_P14230_1	A_84_P588374	0.520544	-1	3		AT1G10200	AT3G44735
A_84_P14230_1	A_84_P591238	0.5	1	3		AT1G10200	AT4G34830
A_84_P14230_1	A_84_P723830	0.5	-1	3		AT1G10200	AT1G25422
A_84_P14230_1	A_84_P754502	0.5	1	3		AT1G10200	AT1G62333
A_84_P14230_1	A_84_P76134	0.520544	1	3		AT1G10200	AT4G14270
A_84_P14230_1	A_84_P768857	0.5	1	3		AT1G10200	AT5G44572
A_84_P14230_1	A_84_P230339_1	0.520544	1	3		AT1G10200	AT2G22540
A_84_P14230_1	A_84_P511862_1	0.10135	1	3		AT1G10200	AT2G32550
A_84_P14230_1	A_84_P17059_1	0.5	1	3		AT1G10200	AT1G05190
A_84_P14230_1	A_84_P18085_1	0.5	1	3		AT1G10200	AT1G60950
A_84_P14230_1	A_84_P805073	0.5	0	3		AT1G10200	AT3G15450
A_84_P14230_1	A_84_P805073_1	0.5	0	3		AT1G10200	AT3G15450
A_84_P14230_1	A_84_P805073_1_2	0.5	0	3		AT1G10200	AT3G15450
A_84_P14230_1	A_84_P805476	0.5	1	3		AT1G10200	AT1G67090
A_84_P14230_1	A_84_P23081_1	0.520544	1	3		AT1G10200	AT3G26060
A_84_P14230_1	A_84_P805476_1	0.5	1	3		AT1G10200	AT1G67090
A_84_P14230_1	A_84_P805476_1_2	0.5	1	3		AT1G10200	AT1G67090
A_84_P14230_1	A_84_P805476_1_2_3	0.5	1	3		AT1G10200	AT1G67090
A_84_P14230_1	A_84_P805476_1_2_3_4	0.5	1	3		AT1G10200	AT1G67090
A_84_P14230_1	A_84_P805476_1_2_3_4_5	0.5	1	3		AT1G10200	AT1G67090
A_84_P14230_1	A_84_P805476_1_2_3_4_5_6	0.5	1	3		AT1G10200	AT1G67090
A_84_P14230_1	A_84_P18886	0.5	1	3		AT1G10200	AT1G20620
A_84_P14230_1	A_84_P18886_1	0.5	1	3		AT1G10200	AT1G20620
A_84_P14230_1	A_84_P18886_1_2	0.5	1	3		AT1G10200	AT1G20620
A_84_P14230_1	A_84_P16468_1	0.10135	1	3		AT1G10200	AT3G26740
A_84_P14230_1	A_84_P15956_1	0.0410871	-1	3		AT1G10200	AT5G54270
A_84_P14230_1	A_84_P20343_1	0.5	1	3		AT1G10200	AT1G06680
A_84_P14230_1	A_84_P19306_1	0.5	1	3		AT1G10200	AT3G26650
A_84_P14230_1	A_84_P18085_1_2	0.5	1	3		AT1G10200	AT1G60950
A_84_P14230_1	A_84_P76134_1	0.520544	1	3		AT1G10200	AT4G14270
A_84_P14230_1	A_84_P23525_1	0.5	1	3		AT1G10200	AT5G54770
A_84_P14230_1	A_84_P13568_1	0.10135	0	3		AT1G10200	AT2G33830
A_84_P14230_1	A_84_P13568_1_2	0.10135	0	3		AT1G10200	AT2G33830
A_84_P14230_1	A_84_P13568_1_2_3	0.10135	-1	3		AT1G10200	AT2G33830
A_84_P14230_1	A_84_P559517_1	0.10135	1	3		AT1G10200	AT1G28330
A_84_P14230_1	A_84_P559517_1_2	0.10135	1	3		AT1G10200	AT1G28330
A_84_P14230_1	A_84_P20031_1	0.520544	1	3		AT1G10200	AT1G20020
A_84_P14230_1	A_84_P20031_1_2	0.520544	1	3		AT1G10200	AT1G20020
A_84_P14230_1	A_84_P13011_1	0.5	1	3		AT1G10200	AT5G11420
A_84_P14230_1	A_84_P814618	0.5	1	3		AT1G10200	AT5G22920
A_84_P14230_1	A_84_P24051_1	0.5	1	3		AT1G10200	AT3G13120
A_84_P14230_1	A_84_P16781_1	0.520544	1	3		AT1G10200	AT1G06460
A_84_P14230_1	A_84_P21773_1	0.5	1	3		AT1G10200	AT1G03630
A_84_P14230_1	A_84_P23079_1	0.5	1	3		AT1G10200	AT3G18080
A_84_P14230_1	A_84_P14105_1	0.5	1	3		AT1G10200	AT5G64080
A_84_P14230_1	A_84_P816405	0.0410871	-1	3		AT1G10200	AT5G62360
A_84_P14230_1	A_84_P819992	0.10135	1	3		AT1G10200	AT4G32340
A_84_P14230_1	A_84_P820025	0.5	1	3		AT1G10200	AT1G19330
A_84_P14230_1	A_84_P281820_1	0.520544	1	3		AT1G10200	AT1G65900
A_84_P14230_1	A_84_P827485	0.5	1	3		AT1G10200	AT2G47010
A_84_P14230_1	A_84_P16082_1	0.5	1	3		AT1G10200	AT1G62540
A_84_P14230_1	A_84_P21773_1_2	0.5	1	3		AT1G10200	AT1G03630
A_84_P14230_1	A_84_P19368_1	0.5	1	3		AT1G10200	AT3G47340
A_84_P14230_1	A_84_P17557	0.5	1	3		AT1G10200	AT4G02290
A_84_P14230_1	A_84_P311683_1	0.5	1	3		AT1G10200	AT5G53880
A_84_P14230_1	A_84_P18886_1_2_3	0.5	1	3		AT1G10200	AT1G20620
A_84_P14230_1	A_84_P19368_1_2	0.5	1	3		AT1G10200	AT3G47340
A_84_P14230_1	A_84_P16468_1_2	0.10135	1	3		AT1G10200	AT3G26740
A_84_P14230_1	A_84_P853798	0.5	1	3		AT1G10200	AT4G35750
A_84_P14230_1	A_84_P805476_1_2_3_4_5_6_7	0.5	1	3		AT1G10200	AT1G67090
A_84_P14230_1	A_84_P13568_1_2_3_4	0.10135	0	3		AT1G10200	AT2G33830
A_84_P14230_1	A_84_P24051_1_2	0.121893	1	3		AT1G10200	AT3G13120
A_84_P14230_1	A_84_P16468_1_2_3	0.10135	1	3		AT1G10200	AT3G26740
A_84_P14230_1	A_84_P109442_1	0.121893	1	3		AT1G10200	AT3G52180
A_84_P14230_1	A_84_P869849	0.5	1	3		AT1G10200	AT1G60600
A_84_P14230_1	A_84_P90109	0.520544	1	3		AT1G10200	AT3G05800
A_84_P14230_1	A_84_P97886	0.5	1	3		AT1G10200	AT2G40130
A_84_P14230_1	A_84_P18338	1	1	3		AT1G10200	AT3G16770
A_84_P12224	A_84_P10225	0.2027	1	3		AT5G66320	AT5G37960
A_84_P12224	A_84_P10466	0.2027	1	3		AT5G66320	AT1G10460
A_84_P12224	A_84_P12921	0.2027	1	3		AT5G66320	AT4G30650
A_84_P12224	A_84_P13866	0.2027	1	3		AT5G66320	AT4G30660
A_84_P12224	A_84_P14392	0.2027	1	3		AT5G66320	AT2G43550
A_84_P12224	A_84_P14837	0.2027	1	3		AT5G66320	AT4G37750
A_84_P12224	A_84_P17537	0.2027	1	3		AT5G66320	AT3G61680
A_84_P12224	A_84_P17557_1	0.2027	1	3		AT5G66320	AT4G02290
A_84_P12224	A_84_P20152	0.2027	1	3		AT5G66320	AT2G23540
A_84_P12224	A_84_P23358	0.2027	1	3		AT5G66320	AT4G39460
A_84_P12224	A_84_P267550	0.2027	1	3		AT5G66320	AT2G28870
A_84_P12224	A_84_P267840	0.2027	1	3		AT5G66320	AT3G15353
A_84_P12224	A_84_P756116	0.2027	1	3		AT5G66320	AT2G01340
A_84_P12224	A_84_P765533	0.2027	1	3		AT5G66320	AT4G16008
A_84_P12224	A_84_P790159	0.2027	1	3		AT5G66320	AT5G38000
A_84_P12224	A_84_P23358_1	0.2027	1	3		AT5G66320	AT4G39460
A_84_P12224	A_84_P820550	0.2027	1	3		AT5G66320	AT2G22980
A_84_P12224	A_84_P828477	0.2027	1	3		AT5G66320	AT3G10450
A_84_P12224	A_84_P121162_1	0.2027	1	3		AT5G66320	AT3G44730
A_84_P12224	A_84_P756116_1	0.2027	1	3		AT5G66320	AT2G01340
A_84_P12224	A_84_P267840_1	0.2027	1	3		AT5G66320	AT3G15353
A_84_P12224	A_84_P97676	0.2027	1	3		AT5G66320	AT5G62630
A_84_P14837	A_84_P10225	0.2027	1	3		AT4G37750	AT5G37960
A_84_P14837	A_84_P10466	0.2027	1	3		AT4G37750	AT1G10460
A_84_P14837	A_84_P10536	0.2027	1	3		AT4G37750	AT1G69870
A_84_P14837	A_84_P11068	0.2027	1	3		AT4G37750	AT4G14060
A_84_P14837	A_84_P11473	0.0410871	1	3		AT4G37750	AT1G49650
A_84_P14837	A_84_P11746	0.2027	1	3		AT4G37750	AT3G27400
A_84_P14837	A_84_P120482	0.0494155	1	3		AT4G37750	AT2G44230
A_84_P14837	A_84_P12224	0.2027	1	3		AT4G37750	AT5G66320
A_84_P14837	A_84_P12549	0.2027	1	3		AT4G37750	AT1G07880
A_84_P14837	A_84_P12921	0.2027	1	3		AT4G37750	AT4G30650
A_84_P14837	A_84_P13002	0.2027	1	3		AT4G37750	AT5G08260
A_84_P14837	A_84_P13866	0.2027	1	3		AT4G37750	AT4G30660
A_84_P14837	A_84_P139599	0.0410871	1	3		AT4G37750	AT2G35155
A_84_P14837	A_84_P14142	0.2027	1	3		AT4G37750	AT5G09480
A_84_P14837	A_84_P14392	0.2027	1	3		AT4G37750	AT2G43550
A_84_P14837	A_84_P15517	0.2027	1	3		AT4G37750	AT3G21720
A_84_P14837	A_84_P16177	0.2027	1	3		AT4G37750	AT1G78440
A_84_P14837	A_84_P16900	0.2027	1	3		AT4G37750	AT5G53820
A_84_P14837	A_84_P17537	0.2027	1	3		AT4G37750	AT3G61680
A_84_P14837	A_84_P18265	0.2027	1	3		AT4G37750	AT2G18480
A_84_P14837	A_84_P18274	0.2027	1	3		AT4G37750	AT2G39220
A_84_P14837	A_84_P18886_1_2_3_4	0.2027	1	3		AT4G37750	AT1G20620
A_84_P14837	A_84_P19195	0.2027	1	3		AT4G37750	AT2G36570
A_84_P14837	A_84_P19255	0.0410871	1	3		AT4G37750	AT1G01190
A_84_P14837	A_84_P19721	0.2027	1	3		AT4G37750	AT5G48800
A_84_P14837	A_84_P20033	0.2027	1	3		AT4G37750	AT1G77110
A_84_P14837	A_84_P20152	0.2027	1	3		AT4G37750	AT2G23540
A_84_P14837	A_84_P20479	0.2027	1	3		AT4G37750	AT4G29080
A_84_P14837	A_84_P21446	0.2027	1	3		AT4G37750	AT4G34160
A_84_P14837	A_84_P21812	0.0494155	1	3		AT4G37750	AT1G04240
A_84_P14837	A_84_P23358	0.2027	1	3		AT4G37750	AT4G39460
A_84_P14837	A_84_P23544	0.2027	1	3		AT4G37750	AT5G59720
A_84_P14837	A_84_P255640	0.2027	1	3		AT4G37750	AT4G03415
A_84_P14837	A_84_P267260	0.2027	1	3		AT4G37750	AT3G04630
A_84_P14837	A_84_P269540	0.2027	1	3		AT4G37750	AT2G18500
A_84_P14837	A_84_P272660	0.2027	1	3		AT4G37750	AT3G42725
A_84_P14837	A_84_P278270	0.2027	1	3		AT4G37750	AT1G33170
A_84_P14837	A_84_P284670	0.2027	1	3		AT4G37750	AT2G33850
A_84_P14837	A_84_P507571	0.2027	1	3		AT4G37750	AT3G25130
A_84_P14837	A_84_P518112	0.2027	1	3		AT4G37750	AT2G40480
A_84_P14837	A_84_P54180	0.2027	1	3		AT4G37750	AT4G08685
A_84_P14837	A_84_P559684	0.2027	1	3		AT4G37750	AT2G18590
A_84_P14837	A_84_P560726	0.2027	1	3		AT4G37750	AT3G13980
A_84_P14837	A_84_P593312	0.2027	1	3		AT4G37750	AT1G12060
A_84_P14837	A_84_P601063	0.2027	1	3		AT4G37750	AT5G05940
A_84_P14837	A_84_P603012	0.2027	1	3		AT4G37750	AT5G59360
A_84_P14837	A_84_P603958	0.2027	1	3		AT4G37750	AT5G56620
A_84_P14837	A_84_P67594	0.2027	1	3		AT4G37750	AT5G01170
A_84_P14837	A_84_P72554	0.2027	1	3		AT4G37750	AT1G77400
A_84_P14837	A_84_P756116	0.2027	1	3		AT4G37750	AT2G01340
A_84_P14837	A_84_P764524	0.2027	1	3		AT4G37750	AT4G38160
A_84_P14837	A_84_P18886_1_2_3_4_5	0.2027	1	3		AT4G37750	AT1G20620
A_84_P14837	A_84_P784216	0.2027	1	3		AT4G37750	AT5G24780
A_84_P14837	A_84_P790159	0.211028	1	3		AT4G37750	AT5G38000
A_84_P14837	A_84_P784216_1	0.2027	1	3		AT4G37750	AT5G24780
A_84_P14837	A_84_P80599	0.2027	1	3		AT4G37750	AT1G60870
A_84_P14837	A_84_P18886_1_2_3_4_5_6	0.2027	1	3		AT4G37750	AT1G20620
A_84_P14837	A_84_P18886_1_2_3_4_5_6_7	0.2027	1	3		AT4G37750	AT1G20620
A_84_P14837	A_84_P15517_1	0.2027	1	3		AT4G37750	AT3G21720
A_84_P14837	A_84_P80599_1	0.2027	1	3		AT4G37750	AT1G60870
A_84_P14837	A_84_P23358_1	0.2027	1	3		AT4G37750	AT4G39460
A_84_P14837	A_84_P817922	0.0410871	1	3		AT4G37750	AT5G39410
A_84_P14837	A_84_P820550	0.2027	1	3		AT4G37750	AT2G22980
A_84_P14837	A_84_P11622_1	0.2027	1	3		AT4G37750	AT2G21050
A_84_P14837	A_84_P828477	0.2027	1	3		AT4G37750	AT3G10450
A_84_P14837	A_84_P19195_1	0.2027	1	3		AT4G37750	AT2G36570
A_84_P14837	A_84_P20033_1	0.2027	1	3		AT4G37750	AT1G77110
A_84_P14837	A_84_P121162_1	0.2027	1	3		AT4G37750	AT3G44730
A_84_P14837	A_84_P278270_1	0.2027	1	3		AT4G37750	AT1G33170
A_84_P14837	A_84_P560726_1	0.2027	1	3		AT4G37750	AT3G13980
A_84_P14837	A_84_P756116_1	0.2027	1	3		AT4G37750	AT2G01340
A_84_P14837	A_84_P869849_1	0.2027	1	3		AT4G37750	AT1G60600
A_84_P14837	A_84_P97676	0.2027	1	3		AT4G37750	AT5G62630
A_84_P16207	A_84_P10225	0.2027	1	3		AT1G68360	AT5G37960
A_84_P16207	A_84_P10466	0.2027	1	3		AT1G68360	AT1G10460
A_84_P16207	A_84_P11068	0.2027	1	3		AT1G68360	AT4G14060
A_84_P16207	A_84_P12224	0.2027	1	3		AT1G68360	AT5G66320
A_84_P16207	A_84_P13866	0.2027	0	3		AT1G68360	AT4G30660
A_84_P16207	A_84_P14392	0.2027	0	3		AT1G68360	AT2G43550
A_84_P16207	A_84_P17537	0.2027	1	3		AT1G68360	AT3G61680
A_84_P16207	A_84_P18338	0.405399	1	3		AT1G68360	AT3G16770
A_84_P16207	A_84_P20152	0.2027	1	3		AT1G68360	AT2G23540
A_84_P16207	A_84_P23358	0.2027	1	3		AT1G68360	AT4G39460
A_84_P16207	A_84_P255640	0.2027	1	3		AT1G68360	AT4G03415
A_84_P16207	A_84_P516878	0.2027	1	3		AT1G68360	AT1G64625
A_84_P16207	A_84_P560726	0.2027	1	3		AT1G68360	AT3G13980
A_84_P16207	A_84_P756116	0.2027	1	3		AT1G68360	AT2G01340
A_84_P16207	A_84_P764524	0.2027	1	3		AT1G68360	AT4G38160
A_84_P16207	A_84_P23358_1	0.2027	1	3		AT1G68360	AT4G39460
A_84_P16207	A_84_P820550	0.2027	1	3		AT1G68360	AT2G22980
A_84_P16207	A_84_P827852	0.2027	1	3		AT1G68360	AT3G16280
A_84_P16207	A_84_P828477	0.2027	1	3		AT1G68360	AT3G10450
A_84_P16207	A_84_P121162_1	0.2027	1	3		AT1G68360	AT3G44730
A_84_P16207	A_84_P560726_1	0.2027	1	3		AT1G68360	AT3G13980
A_84_P16207	A_84_P869849_1	0.2027	1	3		AT1G68360	AT1G60600
A_84_P16207	A_84_P97676	0.2027	1	3		AT1G68360	AT5G62630
A_84_P18338	A_84_P14230_1	1	1	3		AT3G16770	AT1G10200
A_84_P18338	A_84_P10225	0.2027	1	3		AT3G16770	AT5G37960
A_84_P18338	A_84_P10536	0.2027	1	3		AT3G16770	AT1G69870
A_84_P18338	A_84_P10924	0.405399	1	3		AT3G16770	AT3G62740
A_84_P18338	A_84_P11622	0.405399	1	3		AT3G16770	AT2G21050
A_84_P18338	A_84_P11746	0.2027	1	3		AT3G16770	AT3G27400
A_84_P18338	A_84_P12224	0.2027	1	3		AT3G16770	AT5G66320
A_84_P18338	A_84_P12549	0.2027	1	3		AT3G16770	AT1G07880
A_84_P18338	A_84_P12921	0.2027	1	3		AT3G16770	AT4G30650
A_84_P18338	A_84_P13002	0.2027	1	3		AT3G16770	AT5G08260
A_84_P18338	A_84_P14142	0.2027	1	3		AT3G16770	AT5G09480
A_84_P18338	A_84_P14280	0.405399	1	3		AT3G16770	AT1G08290
A_84_P18338	A_84_P14837	0.2027	1	3		AT3G16770	AT4G37750
A_84_P18338	A_84_P15114	0.405399	1	3		AT3G16770	AT1G12380
A_84_P18338	A_84_P15243	0.405399	1	3		AT3G16770	AT1G73640
A_84_P18338	A_84_P15517	0.2027	1	3		AT3G16770	AT3G21720
A_84_P18338	A_84_P16177	0.2027	1	3		AT3G16770	AT1G78440
A_84_P18338	A_84_P16207	0.405399	1	3		AT3G16770	AT1G68360
A_84_P18338	A_84_P16900	0.2027	1	3		AT3G16770	AT5G53820
A_84_P18338	A_84_P17537	0.2027	1	3		AT3G16770	AT3G61680
A_84_P18338	A_84_P17557_1	0.2027	1	3		AT3G16770	AT4G02290
A_84_P18338	A_84_P18265	0.2027	1	3		AT3G16770	AT2G18480
A_84_P18338	A_84_P18274	0.2027	1	3		AT3G16770	AT2G39220
A_84_P18338	A_84_P18886_1_2_3_4	0.2027	1	3		AT3G16770	AT1G20620
A_84_P18338	A_84_P19195	0.2027	1	3		AT3G16770	AT2G36570
A_84_P18338	A_84_P19721	0.2027	1	3		AT3G16770	AT5G48800
A_84_P18338	A_84_P20033	0.2027	1	3		AT3G16770	AT1G77110
A_84_P18338	A_84_P20152	0.2027	1	3		AT3G16770	AT2G23540
A_84_P18338	A_84_P20479	0.2027	1	3		AT3G16770	AT4G29080
A_84_P18338	A_84_P20938	0.405399	1	3		AT3G16770	AT1G69880
A_84_P18338	A_84_P21446	0.2027	1	3		AT3G16770	AT4G34160
A_84_P18338	A_84_P22719	0.405399	1	3		AT3G16770	AT1G03620
A_84_P18338	A_84_P22904	0.2027	0	3		AT3G16770	AT2G28250
A_84_P18338	A_84_P23166	1	1	3		AT3G16770	AT3G50700
A_84_P18338	A_84_P23314	0.405399	1	3		AT3G16770	AT4G28490
A_84_P18338	A_84_P23544	0.2027	1	3		AT3G16770	AT5G59720
A_84_P18338	A_84_P267260	0.2027	1	3		AT3G16770	AT3G04630
A_84_P18338	A_84_P267550	0.2027	1	3		AT3G16770	AT2G28870
A_84_P18338	A_84_P267840	0.2027	1	3		AT3G16770	AT3G15353
A_84_P18338	A_84_P269540	0.2027	1	3		AT3G16770	AT2G18500
A_84_P18338	A_84_P272660	0.2027	1	3		AT3G16770	AT3G42725
A_84_P18338	A_84_P278270	0.2027	1	3		AT3G16770	AT1G33170
A_84_P18338	A_84_P284670	0.2027	1	3		AT3G16770	AT2G33850
A_84_P18338	A_84_P295514	0.405399	1	3		AT3G16770	AT3G58550
A_84_P18338	A_84_P297904	0.405399	1	3		AT3G16770	AT2G41230
A_84_P18338	A_84_P298204	0.405399	1	3		AT3G16770	AT3G54260
A_84_P18338	A_84_P507571	0.2027	1	3		AT3G16770	AT3G25130
A_84_P18338	A_84_P516878	0.2027	1	3		AT3G16770	AT1G64625
A_84_P18338	A_84_P518112	0.2027	1	3		AT3G16770	AT2G40480
A_84_P18338	A_84_P53100	0.405399	1	3		AT3G16770	AT2G39490
A_84_P18338	A_84_P54180	0.2027	1	3		AT3G16770	AT4G08685
A_84_P18338	A_84_P559684	0.2027	1	3		AT3G16770	AT2G18590
A_84_P18338	A_84_P593312	0.2027	1	3		AT3G16770	AT1G12060
A_84_P18338	A_84_P594313	0.2027	0	3		AT3G16770	AT1G54217
A_84_P18338	A_84_P601063	0.2027	1	3		AT3G16770	AT5G05940
A_84_P18338	A_84_P603012	0.2027	1	3		AT3G16770	AT5G59360
A_84_P18338	A_84_P603958	0.2027	1	3		AT3G16770	AT5G56620
A_84_P18338	A_84_P609485	0.405399	1	3		AT3G16770	AT1G79520
A_84_P18338	A_84_P67594	0.2027	1	3		AT3G16770	AT5G01170
A_84_P18338	A_84_P72554	0.2027	1	3		AT3G16770	AT1G77400
A_84_P18338	A_84_P756116	0.2027	1	3		AT3G16770	AT2G01340
A_84_P18338	A_84_P765533	0.2027	1	3		AT3G16770	AT4G16008
A_84_P18338	A_84_P18886_1_2_3_4_5	0.2027	1	3		AT3G16770	AT1G20620
A_84_P18338	A_84_P784216	0.2027	1	3		AT3G16770	AT5G24780
A_84_P18338	A_84_P784216_1	0.2027	1	3		AT3G16770	AT5G24780
A_84_P18338	A_84_P80599	0.2027	1	3		AT3G16770	AT1G60870
A_84_P18338	A_84_P18886_1_2_3_4_5_6	0.2027	1	3		AT3G16770	AT1G20620
A_84_P18338	A_84_P18886_1_2_3_4_5_6_7	0.2027	1	3		AT3G16770	AT1G20620
A_84_P18338	A_84_P19721_1	0.405399	1	3		AT3G16770	AT5G48800
A_84_P18338	A_84_P15517_1	0.2027	1	3		AT3G16770	AT3G21720
A_84_P18338	A_84_P80599_1	0.2027	1	3		AT3G16770	AT1G60870
A_84_P18338	A_84_P11622_1	0.2027	1	3		AT3G16770	AT2G21050
A_84_P18338	A_84_P827852	0.405399	1	3		AT3G16770	AT3G16280
A_84_P18338	A_84_P82909	0.405399	1	3		AT3G16770	AT1G17830
A_84_P18338	A_84_P19195_1	0.2027	1	3		AT3G16770	AT2G36570
A_84_P18338	A_84_P15243_1	0.405399	1	3		AT3G16770	AT1G73640
A_84_P18338	A_84_P831464	0.405399	1	3		AT3G16770	AT5G62960
A_84_P18338	A_84_P20033_1	0.2027	1	3		AT3G16770	AT1G77110
A_84_P18338	A_84_P121162_1	0.2027	1	3		AT3G16770	AT3G44730
A_84_P18338	A_84_P594313_1	0.2027	0	3		AT3G16770	AT1G54217
A_84_P18338	A_84_P278270_1	0.2027	1	3		AT3G16770	AT1G33170
A_84_P18338	A_84_P756116_1	0.2027	1	3		AT3G16770	AT2G01340
A_84_P18338	A_84_P594313_1_2	0.2027	1	3		AT3G16770	AT1G54217
A_84_P18338	A_84_P267840_1	0.2027	1	3		AT3G16770	AT3G15353
A_84_P20479	A_84_P10536	0.2027	1	3		AT4G29080	AT1G69870
A_84_P20479	A_84_P11068	0.2027	1	3		AT4G29080	AT4G14060
A_84_P20479	A_84_P11622	0.2027	1	3		AT4G29080	AT2G21050
A_84_P20479	A_84_P11746	0.2027	1	3		AT4G29080	AT3G27400
A_84_P20479	A_84_P12549	0.2027	1	3		AT4G29080	AT1G07880
A_84_P20479	A_84_P13002	0.2027	1	3		AT4G29080	AT5G08260
A_84_P20479	A_84_P139599	0.0410871	0	3		AT4G29080	AT2G35155
A_84_P20479	A_84_P14142	0.2027	0	3		AT4G29080	AT5G09480
A_84_P20479	A_84_P14280	0.2027	1	3		AT4G29080	AT1G08290
A_84_P20479	A_84_P15114	0.2027	1	3		AT4G29080	AT1G12380
A_84_P20479	A_84_P15243	0.2027	1	3		AT4G29080	AT1G73640
A_84_P20479	A_84_P15517	0.2027	1	3		AT4G29080	AT3G21720
A_84_P20479	A_84_P16177	0.2027	1	3		AT4G29080	AT1G78440
A_84_P20479	A_84_P16207	0.2027	1	3		AT4G29080	AT1G68360
A_84_P20479	A_84_P16900	0.2027	1	3		AT4G29080	AT5G53820
A_84_P20479	A_84_P17557_1	0.2027	1	3		AT4G29080	AT4G02290
A_84_P20479	A_84_P18265	0.2027	1	3		AT4G29080	AT2G18480
A_84_P20479	A_84_P18274	0.2027	1	3		AT4G29080	AT2G39220
A_84_P20479	A_84_P18338	0.2027	1	3		AT4G29080	AT3G16770
A_84_P20479	A_84_P18886_1_2_3_4	0.2027	1	3		AT4G29080	AT1G20620
A_84_P20479	A_84_P19195	0.2027	1	3		AT4G29080	AT2G36570
A_84_P20479	A_84_P19721	0.2027	1	3		AT4G29080	AT5G48800
A_84_P20479	A_84_P20033	0.2027	1	3		AT4G29080	AT1G77110
A_84_P20479	A_84_P20938	0.2027	1	3		AT4G29080	AT1G69880
A_84_P20479	A_84_P21446	0.2027	1	3		AT4G29080	AT4G34160
A_84_P20479	A_84_P22719	0.2027	0	3		AT4G29080	AT1G03620
A_84_P20479	A_84_P22904	0.2027	0	3		AT4G29080	AT2G28250
A_84_P20479	A_84_P23314	0.2027	1	3		AT4G29080	AT4G28490
A_84_P20479	A_84_P23544	0.2027	1	3		AT4G29080	AT5G59720
A_84_P20479	A_84_P255640	0.2027	1	3		AT4G29080	AT4G03415
A_84_P20479	A_84_P267260	0.2027	1	3		AT4G29080	AT3G04630
A_84_P20479	A_84_P267550	0.2027	1	3		AT4G29080	AT2G28870
A_84_P20479	A_84_P267840	0.2027	1	3		AT4G29080	AT3G15353
A_84_P20479	A_84_P269540	0.2027	1	3		AT4G29080	AT2G18500
A_84_P20479	A_84_P272660	0.2027	1	3		AT4G29080	AT3G42725
A_84_P20479	A_84_P278270	0.2027	1	3		AT4G29080	AT1G33170
A_84_P20479	A_84_P284670	0.2027	1	3		AT4G29080	AT2G33850
A_84_P20479	A_84_P295514	0.2027	1	3		AT4G29080	AT3G58550
A_84_P20479	A_84_P297904	0.2027	1	3		AT4G29080	AT2G41230
A_84_P20479	A_84_P298204	0.2027	1	3		AT4G29080	AT3G54260
A_84_P20479	A_84_P507571	0.2027	1	3		AT4G29080	AT3G25130
A_84_P20479	A_84_P516878	0.2027	1	3		AT4G29080	AT1G64625
A_84_P20479	A_84_P518112	0.2027	1	3		AT4G29080	AT2G40480
A_84_P20479	A_84_P53100	0.2027	1	3		AT4G29080	AT2G39490
A_84_P20479	A_84_P54180	0.2027	1	3		AT4G29080	AT4G08685
A_84_P20479	A_84_P559684	0.2027	1	3		AT4G29080	AT2G18590
A_84_P20479	A_84_P560726	0.2027	1	3		AT4G29080	AT3G13980
A_84_P20479	A_84_P593312	0.2027	1	3		AT4G29080	AT1G12060
A_84_P20479	A_84_P594313	0.2027	-1	3		AT4G29080	AT1G54217
A_84_P20479	A_84_P601063	0.2027	1	3		AT4G29080	AT5G05940
A_84_P20479	A_84_P603012	0.2027	1	3		AT4G29080	AT5G59360
A_84_P20479	A_84_P603958	0.2027	1	3		AT4G29080	AT5G56620
A_84_P20479	A_84_P609485	0.2027	1	3		AT4G29080	AT1G79520
A_84_P20479	A_84_P67594	0.2027	1	3		AT4G29080	AT5G01170
A_84_P20479	A_84_P72554	0.2027	1	3		AT4G29080	AT1G77400
A_84_P20479	A_84_P764524	0.2027	1	3		AT4G29080	AT4G38160
A_84_P20479	A_84_P765533	0.2027	1	3		AT4G29080	AT4G16008
A_84_P20479	A_84_P18886_1_2_3_4_5	0.2027	1	3		AT4G29080	AT1G20620
A_84_P20479	A_84_P784216	0.2027	1	3		AT4G29080	AT5G24780
A_84_P20479	A_84_P784216_1	0.2027	1	3		AT4G29080	AT5G24780
A_84_P20479	A_84_P80599	0.2027	1	3		AT4G29080	AT1G60870
A_84_P20479	A_84_P18886_1_2_3_4_5_6	0.2027	1	3		AT4G29080	AT1G20620
A_84_P20479	A_84_P18886_1_2_3_4_5_6_7	0.2027	1	3		AT4G29080	AT1G20620
A_84_P20479	A_84_P19721_1	0.2027	1	3		AT4G29080	AT5G48800
A_84_P20479	A_84_P15517_1	0.2027	1	3		AT4G29080	AT3G21720
A_84_P20479	A_84_P80599_1	0.2027	1	3		AT4G29080	AT1G60870
A_84_P20479	A_84_P11622_1	0.2027	1	3		AT4G29080	AT2G21050
A_84_P20479	A_84_P827852	0.2027	1	3		AT4G29080	AT3G16280
A_84_P20479	A_84_P82909	0.2027	1	3		AT4G29080	AT1G17830
A_84_P20479	A_84_P19195_1	0.2027	1	3		AT4G29080	AT2G36570
A_84_P20479	A_84_P15243_1	0.2027	1	3		AT4G29080	AT1G73640
A_84_P20479	A_84_P831464	0.2027	1	3		AT4G29080	AT5G62960
A_84_P20479	A_84_P20033_1	0.2027	1	3		AT4G29080	AT1G77110
A_84_P20479	A_84_P594313_1	0.2027	-1	3		AT4G29080	AT1G54217
A_84_P20479	A_84_P278270_1	0.2027	1	3		AT4G29080	AT1G33170
A_84_P20479	A_84_P560726_1	0.2027	1	3		AT4G29080	AT3G13980
A_84_P20479	A_84_P594313_1_2	0.2027	0	3		AT4G29080	AT1G54217
A_84_P20479	A_84_P267840_1	0.2027	1	3		AT4G29080	AT3G15353
A_84_P20479	A_84_P869849_1	0.2027	1	3		AT4G29080	AT1G60600
A_84_P23166	A_84_P10225	0.2027	1	3		AT3G50700	AT5G37960
A_84_P23166	A_84_P10466	0.2027	1	3		AT3G50700	AT1G10460
A_84_P23166	A_84_P11473	0.0410871	0	3		AT3G50700	AT1G49650
A_84_P23166	A_84_P12224	0.2027	1	3		AT3G50700	AT5G66320
A_84_P23166	A_84_P12921	0.2027	0	3		AT3G50700	AT4G30650
A_84_P23166	A_84_P13866	0.2027	0	3		AT3G50700	AT4G30660
A_84_P23166	A_84_P139599	0.0410871	0	3		AT3G50700	AT2G35155
A_84_P23166	A_84_P14392	0.2027	0	3		AT3G50700	AT2G43550
A_84_P23166	A_84_P14837	0.2027	1	3		AT3G50700	AT4G37750
A_84_P23166	A_84_P17537	0.2027	1	3		AT3G50700	AT3G61680
A_84_P23166	A_84_P19255	0.0410871	0	3		AT3G50700	AT1G01190
A_84_P23166	A_84_P20152	0.2027	1	3		AT3G50700	AT2G23540
A_84_P23166	A_84_P21812	0.0494155	1	3		AT3G50700	AT1G04240
A_84_P23166	A_84_P22904	0.0410871	1	3		AT3G50700	AT2G28250
A_84_P23166	A_84_P23358	0.2027	1	3		AT3G50700	AT4G39460
A_84_P23166	A_84_P594313	0.0410871	1	3		AT3G50700	AT1G54217
A_84_P23166	A_84_P756116	0.2027	1	3		AT3G50700	AT2G01340
A_84_P23166	A_84_P23358_1	0.2027	1	3		AT3G50700	AT4G39460
A_84_P23166	A_84_P817922	0.0410871	0	3		AT3G50700	AT5G39410
A_84_P23166	A_84_P820550	0.2027	1	3		AT3G50700	AT2G22980
A_84_P23166	A_84_P828477	0.2027	1	3		AT3G50700	AT3G10450
A_84_P23166	A_84_P121162_1	0.2027	0	3		AT3G50700	AT3G44730
A_84_P23166	A_84_P594313_1	0.0410871	1	3		AT3G50700	AT1G54217
A_84_P23166	A_84_P756116_1	0.2027	1	3		AT3G50700	AT2G01340
A_84_P23166	A_84_P594313_1_2	0.0410871	1	3		AT3G50700	AT1G54217
A_84_P23166	A_84_P97676	0.2027	1	3		AT3G50700	AT5G62630
A_84_P603958	A_84_P10536	0.2027	1	3		AT5G56620	AT1G69870
A_84_P603958	A_84_P10924	0.2027	1	3		AT5G56620	AT3G62740
A_84_P603958	A_84_P11068	0.2027	1	3		AT5G56620	AT4G14060
A_84_P603958	A_84_P11473	0.0410871	1	3		AT5G56620	AT1G49650
A_84_P603958	A_84_P11622	0.2027	1	3		AT5G56620	AT2G21050
A_84_P603958	A_84_P11746	0.2027	1	3		AT5G56620	AT3G27400
A_84_P603958	A_84_P12549	0.2027	0	3		AT5G56620	AT1G07880
A_84_P603958	A_84_P13002	0.2027	0	3		AT5G56620	AT5G08260
A_84_P603958	A_84_P14142	0.2027	1	3		AT5G56620	AT5G09480
A_84_P603958	A_84_P14280	0.2027	1	3		AT5G56620	AT1G08290
A_84_P603958	A_84_P15114	0.2027	1	3		AT5G56620	AT1G12380
A_84_P603958	A_84_P15243	0.2027	1	3		AT5G56620	AT1G73640
A_84_P603958	A_84_P15517	0.2027	1	3		AT5G56620	AT3G21720
A_84_P603958	A_84_P16177	0.2027	1	3		AT5G56620	AT1G78440
A_84_P603958	A_84_P16207	0.2027	1	3		AT5G56620	AT1G68360
A_84_P603958	A_84_P16900	0.2027	0	3		AT5G56620	AT5G53820
A_84_P603958	A_84_P17557_1	0.2027	1	3		AT5G56620	AT4G02290
A_84_P603958	A_84_P18265	0.2027	1	3		AT5G56620	AT2G18480
A_84_P603958	A_84_P18274	0.2027	1	3		AT5G56620	AT2G39220
A_84_P603958	A_84_P18338	0.2027	1	3		AT5G56620	AT3G16770
A_84_P603958	A_84_P18886_1_2_3_4	0.2027	1	3		AT5G56620	AT1G20620
A_84_P603958	A_84_P19195	0.2027	1	3		AT5G56620	AT2G36570
A_84_P603958	A_84_P19255	0.0410871	0	3		AT5G56620	AT1G01190
A_84_P603958	A_84_P19721	0.2027	1	3		AT5G56620	AT5G48800
A_84_P603958	A_84_P20033	0.2027	1	3		AT5G56620	AT1G77110
A_84_P603958	A_84_P20479	0.2027	1	3		AT5G56620	AT4G29080
A_84_P603958	A_84_P20938	0.2027	1	3		AT5G56620	AT1G69880
A_84_P603958	A_84_P21446	0.2027	1	3		AT5G56620	AT4G34160
A_84_P603958	A_84_P22719	0.2027	1	3		AT5G56620	AT1G03620
A_84_P603958	A_84_P22904	0.2027	0	3		AT5G56620	AT2G28250
A_84_P603958	A_84_P23314	0.2027	1	3		AT5G56620	AT4G28490
A_84_P603958	A_84_P23544	0.2027	1	3		AT5G56620	AT5G59720
A_84_P603958	A_84_P255640	0.2027	1	3		AT5G56620	AT4G03415
A_84_P603958	A_84_P267260	0.2027	1	3		AT5G56620	AT3G04630
A_84_P603958	A_84_P267550	0.2027	1	3		AT5G56620	AT2G28870
A_84_P603958	A_84_P267840	0.2027	0	3		AT5G56620	AT3G15353
A_84_P603958	A_84_P269540	0.2027	1	3		AT5G56620	AT2G18500
A_84_P603958	A_84_P272660	0.2027	1	3		AT5G56620	AT3G42725
A_84_P603958	A_84_P278270	0.2027	1	3		AT5G56620	AT1G33170
A_84_P603958	A_84_P284670	0.2027	1	3		AT5G56620	AT2G33850
A_84_P603958	A_84_P295514	0.2027	1	3		AT5G56620	AT3G58550
A_84_P603958	A_84_P297904	0.2027	1	3		AT5G56620	AT2G41230
A_84_P603958	A_84_P298204	0.2027	1	3		AT5G56620	AT3G54260
A_84_P603958	A_84_P507571	0.2027	1	3		AT5G56620	AT3G25130
A_84_P603958	A_84_P518112	0.2027	1	3		AT5G56620	AT2G40480
A_84_P603958	A_84_P53100	0.2027	1	3		AT5G56620	AT2G39490
A_84_P603958	A_84_P54180	0.2027	1	3		AT5G56620	AT4G08685
A_84_P603958	A_84_P559684	0.2027	1	3		AT5G56620	AT2G18590
A_84_P603958	A_84_P560726	0.2027	1	3		AT5G56620	AT3G13980
A_84_P603958	A_84_P593312	0.2027	1	3		AT5G56620	AT1G12060
A_84_P603958	A_84_P594313	0.2027	0	3		AT5G56620	AT1G54217
A_84_P603958	A_84_P601063	0.2027	1	3		AT5G56620	AT5G05940
A_84_P603958	A_84_P603012	0.2027	1	3		AT5G56620	AT5G59360
A_84_P603958	A_84_P609485	0.2027	0	3		AT5G56620	AT1G79520
A_84_P603958	A_84_P67594	0.2027	1	3		AT5G56620	AT5G01170
A_84_P603958	A_84_P72554	0.2027	1	3		AT5G56620	AT1G77400
A_84_P603958	A_84_P764524	0.2027	1	3		AT5G56620	AT4G38160
A_84_P603958	A_84_P765533	0.2027	1	3		AT5G56620	AT4G16008
A_84_P603958	A_84_P18886_1_2_3_4_5	0.2027	0	3		AT5G56620	AT1G20620
A_84_P603958	A_84_P784216	0.2027	1	3		AT5G56620	AT5G24780
A_84_P603958	A_84_P784216_1	0.2027	1	3		AT5G56620	AT5G24780
A_84_P603958	A_84_P80599	0.2027	1	3		AT5G56620	AT1G60870
A_84_P603958	A_84_P18886_1_2_3_4_5_6	0.2027	0	3		AT5G56620	AT1G20620
A_84_P603958	A_84_P18886_1_2_3_4_5_6_7	0.2027	1	3		AT5G56620	AT1G20620
A_84_P603958	A_84_P19721_1	0.2027	1	3		AT5G56620	AT5G48800
A_84_P603958	A_84_P15517_1	0.2027	1	3		AT5G56620	AT3G21720
A_84_P603958	A_84_P80599_1	0.2027	1	3		AT5G56620	AT1G60870
A_84_P603958	A_84_P817922	0.0410871	1	3		AT5G56620	AT5G39410
A_84_P603958	A_84_P11622_1	0.2027	1	3		AT5G56620	AT2G21050
A_84_P603958	A_84_P827852	0.2027	1	3		AT5G56620	AT3G16280
A_84_P603958	A_84_P82909	0.2027	1	3		AT5G56620	AT1G17830
A_84_P603958	A_84_P19195_1	0.2027	1	3		AT5G56620	AT2G36570
A_84_P603958	A_84_P15243_1	0.2027	1	3		AT5G56620	AT1G73640
A_84_P603958	A_84_P831464	0.2027	1	3		AT5G56620	AT5G62960
A_84_P603958	A_84_P20033_1	0.2027	0	3		AT5G56620	AT1G77110
A_84_P603958	A_84_P594313_1	0.2027	0	3		AT5G56620	AT1G54217
A_84_P603958	A_84_P278270_1	0.2027	1	3		AT5G56620	AT1G33170
A_84_P603958	A_84_P560726_1	0.2027	1	3		AT5G56620	AT3G13980
A_84_P603958	A_84_P594313_1_2	0.2027	1	3		AT5G56620	AT1G54217
A_84_P603958	A_84_P267840_1	0.2027	1	3		AT5G56620	AT3G15353
A_84_P603958	A_84_P869849_1	0.2027	1	3		AT5G56620	AT1G60600
A_84_P827852	A_84_P10924	0.2027	1	3		AT3G16280	AT3G62740
A_84_P827852	A_84_P11473	0.0410871	1	3		AT3G16280	AT1G49650
A_84_P827852	A_84_P11622	0.2027	1	3		AT3G16280	AT2G21050
A_84_P827852	A_84_P120482	0.0410871	0	3		AT3G16280	AT2G44230
A_84_P827852	A_84_P139599	0.0410871	1	3		AT3G16280	AT2G35155
A_84_P827852	A_84_P14280	0.2027	1	3		AT3G16280	AT1G08290
A_84_P827852	A_84_P15114	0.2027	1	3		AT3G16280	AT1G12380
A_84_P827852	A_84_P15243	0.2027	1	3		AT3G16280	AT1G73640
A_84_P827852	A_84_P16207	0.2027	1	3		AT3G16280	AT1G68360
A_84_P827852	A_84_P18338	0.2027	1	3		AT3G16280	AT3G16770
A_84_P827852	A_84_P19255	0.0410871	0	3		AT3G16280	AT1G01190
A_84_P827852	A_84_P20938	0.2027	1	3		AT3G16280	AT1G69880
A_84_P827852	A_84_P22719	0.2027	1	3		AT3G16280	AT1G03620
A_84_P827852	A_84_P22904	0.0410871	0	3		AT3G16280	AT2G28250
A_84_P827852	A_84_P23314	0.2027	1	3		AT3G16280	AT4G28490
A_84_P827852	A_84_P295514	0.2027	1	3		AT3G16280	AT3G58550
A_84_P827852	A_84_P297904	0.2027	1	3		AT3G16280	AT2G41230
A_84_P827852	A_84_P298204	0.2027	1	3		AT3G16280	AT3G54260
A_84_P827852	A_84_P516878	0.2027	1	3		AT3G16280	AT1G64625
A_84_P827852	A_84_P53100	0.2027	1	3		AT3G16280	AT2G39490
A_84_P827852	A_84_P594313	0.0410871	0	3		AT3G16280	AT1G54217
A_84_P827852	A_84_P609485	0.2027	0	3		AT3G16280	AT1G79520
A_84_P827852	A_84_P19721_1	0.2027	1	3		AT3G16280	AT5G48800
A_84_P827852	A_84_P817922	0.0410871	1	3		AT3G16280	AT5G39410
A_84_P827852	A_84_P82909	0.2027	1	3		AT3G16280	AT1G17830
A_84_P827852	A_84_P15243_1	0.2027	1	3		AT3G16280	AT1G73640
A_84_P827852	A_84_P831464	0.2027	1	3		AT3G16280	AT5G62960
A_84_P827852	A_84_P594313_1	0.0410871	0	3		AT3G16280	AT1G54217
A_84_P827852	A_84_P594313_1_2	0.0410871	1	3		AT3G16280	AT1G54217
A_84_P14701	A_84_P14701	0	1	2		AT3G61880	AT3G61880
A_84_P17194	A_84_P17194	0	1	2		AT1G70880	AT1G70880
A_84_P21208	A_84_P21208	0	1	2		AT3G29670	AT3G29670
A_84_P609600	A_84_P10041	1	1	2		AT2G40200	AT4G20840
A_84_P609600	A_84_P10698	0.960534	1	2		AT2G40200	AT2G37450
A_84_P609600	A_84_P11569	1	1	2		AT2G40200	AT2G40610
A_84_P609600	A_84_P11605	0.0394656	1	2		AT2G40200	AT2G46690
A_84_P609600	A_84_P17298	1	1	2		AT2G40200	AT2G45080
A_84_P609600	A_84_P18425	0.0394656	1	2		AT2G40200	AT3G47960
A_84_P609600	A_84_P216248	1	1	2		AT2G40200	AT1G69890
A_84_P609600	A_84_P21904	0.0394656	1	2		AT2G40200	AT1G66020
A_84_P609600	A_84_P22571	1	-1	2		AT2G40200	AT5G52310
A_84_P609600	A_84_P23929	1	1	2		AT2G40200	AT2G18700
A_84_P609600	A_84_P276860	0.0394656	1	2		AT2G40200	AT3G29240
A_84_P609600	A_84_P296824	0.0394656	-1	2		AT2G40200	AT3G15450
A_84_P609600	A_84_P588374	0.0394656	-1	2		AT2G40200	AT3G44735
A_84_P609600	A_84_P11569_1	1	1	2		AT2G40200	AT2G40610
A_84_P609600	A_84_P296824_1	0.0394656	-1	2		AT2G40200	AT3G15450
A_84_P609600	A_84_P296824_1_2	0.0394656	-1	2		AT2G40200	AT3G15450
A_84_P609600	A_84_P296824_1_2_3	0.960534	0	2		AT2G40200	AT3G15450
A_84_P609600	A_84_P11569_1_2	1	1	2		AT2G40200	AT2G40610
A_84_P609600	A_84_P276860_1	0.0394656	1	2		AT2G40200	AT3G29240
A_84_P609600	A_84_P81409	0.0394656	1	2		AT2G40200	AT3G15630
A_84_P609600	A_84_P814618	1	1	2		AT2G40200	AT5G22920
A_84_P609600	A_84_P81409_1	0.0394656	1	2		AT2G40200	AT3G15630
A_84_P609600	A_84_P23929_1	1	1	2		AT2G40200	AT2G18700
A_84_P609600	A_84_P571469	1	-1	2		AT2G40200	AT3G49330
A_84_P609600	A_84_P164953_1	1	1	2		AT2G40200	AT1G49720
A_84_P757865	A_84_P757865	0	1	2		AT2G21188	AT2G21188
A_84_P767894	A_84_P10041	0.0394656	1	2		AT5G57180	AT4G20840
A_84_P767894	A_84_P11569	0.0394656	1	2		AT5G57180	AT2G40610
A_84_P767894	A_84_P11605	0.0394656	-1	2		AT5G57180	AT2G46690
A_84_P767894	A_84_P17298	0.0394656	1	2		AT5G57180	AT2G45080
A_84_P767894	A_84_P18425	0.0394656	-1	2		AT5G57180	AT3G47960
A_84_P767894	A_84_P216248	0.0394656	1	2		AT5G57180	AT1G69890
A_84_P767894	A_84_P21904	0.0394656	-1	2		AT5G57180	AT1G66020
A_84_P767894	A_84_P22571	0.0394656	0	2		AT5G57180	AT5G52310
A_84_P767894	A_84_P22812	0.960534	1	2		AT5G57180	AT1G74890
A_84_P767894	A_84_P23929	0.0394656	1	2		AT5G57180	AT2G18700
A_84_P767894	A_84_P276860	0.0394656	1	2		AT5G57180	AT3G29240
A_84_P767894	A_84_P296824	0.0394656	1	2		AT5G57180	AT3G15450
A_84_P767894	A_84_P588374	0.0394656	0	2		AT5G57180	AT3G44735
A_84_P767894	A_84_P11569_1	0.0394656	1	2		AT5G57180	AT2G40610
A_84_P767894	A_84_P296824_1	0.0394656	1	2		AT5G57180	AT3G15450
A_84_P767894	A_84_P296824_1_2	0.0394656	1	2		AT5G57180	AT3G15450
A_84_P767894	A_84_P11569_1_2	0.0394656	1	2		AT5G57180	AT2G40610
A_84_P767894	A_84_P276860_1	0.0394656	1	2		AT5G57180	AT3G29240
A_84_P767894	A_84_P81409	0.0394656	1	2		AT5G57180	AT3G15630
A_84_P767894	A_84_P814618	0.0394656	1	2		AT5G57180	AT5G22920
A_84_P767894	A_84_P81409_1	0.0394656	1	2		AT5G57180	AT3G15630
A_84_P767894	A_84_P23929_1	0.0394656	1	2		AT5G57180	AT2G18700
A_84_P767894	A_84_P571469	0.0394656	1	2		AT5G57180	AT3G49330
A_84_P12224	A_84_P109442	0.831463	1	2		AT5G66320	AT3G52180
A_84_P12224	A_84_P11734	0.831463	1	2		AT5G66320	AT3G25920
A_84_P12224	A_84_P121162	0.831463	1	2		AT5G66320	AT3G44730
A_84_P12224	A_84_P12373	0.831463	1	2		AT5G66320	AT1G14240
A_84_P12224	A_84_P12921	0.831463	1	2		AT5G66320	AT4G30650
A_84_P12224	A_84_P15784	0.831463	-1	2		AT5G66320	AT4G37970
A_84_P12224	A_84_P17059	0.831463	1	2		AT5G66320	AT1G05190
A_84_P12224	A_84_P18565	0.831463	1	2		AT5G66320	AT4G24350
A_84_P12224	A_84_P20373	0.831463	1	2		AT5G66320	AT3G61210
A_84_P12224	A_84_P20890	0.831463	1	2		AT5G66320	AT1G72920
A_84_P12224	A_84_P225759	0.831463	1	2		AT5G66320	AT2G37660
A_84_P12224	A_84_P225839	0.831463	1	2		AT5G66320	AT4G00780
A_84_P12224	A_84_P23081	0.831463	1	2		AT5G66320	AT3G26060
A_84_P12224	A_84_P244185	0.831463	1	2		AT5G66320	AT5G14910
A_84_P12224	A_84_P257990	0.831463	1	2		AT5G66320	AT3G48350
A_84_P12224	A_84_P511862	0.831463	1	2		AT5G66320	AT2G32550
A_84_P12224	A_84_P559716	0.831463	1	2		AT5G66320	AT2G28140
A_84_P12224	A_84_P581722	0.831463	1	2		AT5G66320	AT1G16960
A_84_P12224	A_84_P20890_1	0.831463	1	2		AT5G66320	AT1G72920
A_84_P12224	A_84_P24051_1_2	0.831463	1	2		AT5G66320	AT3G13120
A_84_P12224	A_84_P109442_1	0.831463	1	2		AT5G66320	AT3G52180
A_84_P13573	A_84_P13568	1	1	2		AT3G07650	AT2G33830
A_84_P13573	A_84_P16468	1	1	2		AT3G07650	AT3G26740
A_84_P13573	A_84_P164883	1	1	2		AT3G07650	AT5G42900
A_84_P13573	A_84_P18003	1	1	2		AT3G07650	AT1G04620
A_84_P13573	A_84_P188714	1	1	2		AT3G07650	AT3G06390
A_84_P13573	A_84_P19468	0.831463	1	2		AT3G07650	AT4G09890
A_84_P13573	A_84_P211628	1	1	2		AT3G07650	AT2G40080
A_84_P13573	A_84_P22907	1	1	2		AT3G07650	AT2G29630
A_84_P13573	A_84_P244235	1	1	2		AT3G07650	AT3G20810
A_84_P13573	A_84_P289354	1	1	2		AT3G07650	AT2G15890
A_84_P13573	A_84_P16468_1	1	1	2		AT3G07650	AT3G26740
A_84_P13573	A_84_P13568_1	1	1	2		AT3G07650	AT2G33830
A_84_P13573	A_84_P13568_1_2	1	1	2		AT3G07650	AT2G33830
A_84_P13573	A_84_P13568_1_2_3	1	1	2		AT3G07650	AT2G33830
A_84_P13573	A_84_P559517_1	1	1	2		AT3G07650	AT1G28330
A_84_P13573	A_84_P559517_1_2	1	1	2		AT3G07650	AT1G28330
A_84_P13573	A_84_P289354_1	1	1	2		AT3G07650	AT2G15890
A_84_P13573	A_84_P289354_1_2	1	1	2		AT3G07650	AT2G15890
A_84_P13573	A_84_P819992	1	1	2		AT3G07650	AT4G32340
A_84_P13573	A_84_P827473	1	1	2		AT3G07650	AT4G33980
A_84_P13573	A_84_P16468_1_2	1	1	2		AT3G07650	AT3G26740
A_84_P13573	A_84_P13568_1_2_3_4	1	1	2		AT3G07650	AT2G33830
A_84_P13573	A_84_P16468_1_2_3	1	1	2		AT3G07650	AT3G26740
A_84_P13573	A_84_P827473_1	1	1	2		AT3G07650	AT4G33980
A_84_P216988	A_84_P216988	0	1	2		AT2G15960	AT2G15960
A_84_P230339	A_84_P10274	0.831463	1	2		AT2G22540	AT1G64355
A_84_P230339	A_84_P11135	0.831463	1	2		AT2G22540	AT5G17700
A_84_P230339	A_84_P12637	0.831463	1	2		AT2G22540	AT3G09390
A_84_P230339	A_84_P14009	0.831463	1	2		AT2G22540	AT1G68590
A_84_P230339	A_84_P183974	0.831463	1	2		AT2G22540	AT4G17480
A_84_P230339	A_84_P20179	0.831463	1	2		AT2G22540	AT2G40100
A_84_P230339	A_84_P20411	0.831463	1	2		AT2G22540	AT4G09010
A_84_P230339	A_84_P12637_1	0.831463	1	2		AT2G22540	AT3G09390
A_84_P230339	A_84_P826132	0.831463	1	2		AT2G22540	AT5G52970
A_84_P230339	A_84_P560726	0.831463	1	2		AT2G22540	AT3G13980
A_84_P230339_1	A_84_P10274	0.831463	1	2		AT2G22540	AT1G64355
A_84_P230339_1	A_84_P11135	0.831463	1	2		AT2G22540	AT5G17700
A_84_P230339_1	A_84_P12637	0.831463	1	2		AT2G22540	AT3G09390
A_84_P230339_1	A_84_P14009	0.831463	1	2		AT2G22540	AT1G68590
A_84_P230339_1	A_84_P183974	0.831463	1	2		AT2G22540	AT4G17480
A_84_P230339_1	A_84_P20179	0.831463	1	2		AT2G22540	AT2G40100
A_84_P230339_1	A_84_P20411	0.831463	1	2		AT2G22540	AT4G09010
A_84_P230339_1	A_84_P12637_1	0.831463	1	2		AT2G22540	AT3G09390
A_84_P230339_1	A_84_P826132	0.831463	1	2		AT2G22540	AT5G52970
A_84_P230339_1	A_84_P560726	0.831463	1	2		AT2G22540	AT3G13980
A_84_P14230_1	A_84_P281300_1	0.831463	1	2		AT1G10200	AT3G46640
A_84_P14230_1	A_84_P281300_1_2	0.831463	1	2		AT1G10200	AT3G46640
A_84_P14230_1	A_84_P96276	0.831463	1	2		AT1G10200	AT5G60100
A_84_P281300_1	A_84_P107712	0.831463	1	2		AT3G46640	AT2G21100
A_84_P281300_1	A_84_P10858	0.831463	1	2		AT3G46640	AT3G47160
A_84_P281300_1	A_84_P11538	0.831463	1	2		AT3G46640	AT1G31490
A_84_P281300_1	A_84_P12655	0.831463	1	2		AT3G46640	AT3G07970
A_84_P281300_1	A_84_P140919	0.831463	1	2		AT3G46640	AT2G16365
A_84_P281300_1	A_84_P14230	0.831463	1	2		AT3G46640	AT1G10200
A_84_P281300_1	A_84_P14450	0.831463	1	2		AT3G46640	AT2G28900
A_84_P281300_1	A_84_P14611	0.831463	1	2		AT3G46640	AT3G29320
A_84_P281300_1	A_84_P15366	0.831463	1	2		AT3G46640	AT1G11210
A_84_P281300_1	A_84_P15583	0.831463	1	2		AT3G46640	AT3G46970
A_84_P281300_1	A_84_P15984	0.831463	1	2		AT3G46640	AT5G61380
A_84_P281300_1	A_84_P16258	0.831463	1	2		AT3G46640	AT1G49230
A_84_P281300_1	A_84_P16781	0.831463	1	2		AT3G46640	AT1G06460
A_84_P281300_1	A_84_P20031	0.831463	1	2		AT3G46640	AT1G20020
A_84_P281300_1	A_84_P20749	0.831463	1	2		AT3G46640	AT5G20860
A_84_P281300_1	A_84_P21158	0.831463	1	2		AT3G46640	AT3G04550
A_84_P281300_1	A_84_P230339	0.831463	1	2		AT3G46640	AT2G22540
A_84_P281300_1	A_84_P281300	0.831463	1	2		AT3G46640	AT3G46640
A_84_P281300_1	A_84_P281820	0.831463	1	2		AT3G46640	AT1G65900
A_84_P281300_1	A_84_P539392	0.831463	1	2		AT3G46640	AT2G38465
A_84_P281300_1	A_84_P76134	0.831463	1	2		AT3G46640	AT4G14270
A_84_P281300_1	A_84_P230339_1	0.831463	1	2		AT3G46640	AT2G22540
A_84_P281300_1	A_84_P23081_1	0.831463	1	2		AT3G46640	AT3G26060
A_84_P281300_1	A_84_P76134_1	0.831463	1	2		AT3G46640	AT4G14270
A_84_P281300_1	A_84_P811911	0.831463	1	2		AT3G46640	AT5G66400
A_84_P281300_1	A_84_P20031_1	0.831463	1	2		AT3G46640	AT1G20020
A_84_P281300_1	A_84_P20031_1_2	0.831463	1	2		AT3G46640	AT1G20020
A_84_P281300_1	A_84_P16781_1	0.831463	1	2		AT3G46640	AT1G06460
A_84_P281300_1	A_84_P14230_1	0.831463	1	2		AT3G46640	AT1G10200
A_84_P281300_1	A_84_P281820_1	0.831463	1	2		AT3G46640	AT1G65900
A_84_P281300_1	A_84_P107712_1	0.831463	1	2		AT3G46640	AT2G21100
A_84_P281300_1	A_84_P20749_1	0.831463	1	2		AT3G46640	AT5G20860
A_84_P281300_1	A_84_P281300_1_2	0.831463	1	2		AT3G46640	AT3G46640
A_84_P281300_1	A_84_P90109	0.831463	1	2		AT3G46640	AT3G05800
A_84_P281300_1	A_84_P96276	0.831463	1	2		AT3G46640	AT5G60100
A_84_P281300_1_2	A_84_P103276	0.831463	0	2		AT3G46640	AT5G02160
A_84_P281300_1_2	A_84_P107712	0.831463	1	2		AT3G46640	AT2G21100
A_84_P281300_1_2	A_84_P10858	0.831463	1	2		AT3G46640	AT3G47160
A_84_P281300_1_2	A_84_P10926	0.831463	1	2		AT3G46640	AT3G63140
A_84_P281300_1_2	A_84_P11538	0.831463	1	2		AT3G46640	AT1G31490
A_84_P281300_1_2	A_84_P11949	0.831463	1	2		AT3G46640	AT1G32470
A_84_P281300_1_2	A_84_P119672	0.831463	1	2		AT3G46640	AT5G53830
A_84_P281300_1_2	A_84_P12655	0.831463	1	2		AT3G46640	AT3G07970
A_84_P281300_1_2	A_84_P13011	0.831463	1	2		AT3G46640	AT5G11420
A_84_P281300_1_2	A_84_P13483	0.831463	1	2		AT3G46640	AT2G26500
A_84_P281300_1_2	A_84_P13969	0.831463	1	2		AT3G46640	AT5G17220
A_84_P281300_1_2	A_84_P140919	0.831463	1	2		AT3G46640	AT2G16365
A_84_P281300_1_2	A_84_P14230	0.831463	1	2		AT3G46640	AT1G10200
A_84_P281300_1_2	A_84_P14450	0.831463	1	2		AT3G46640	AT2G28900
A_84_P281300_1_2	A_84_P145909	0.831463	1	2		AT3G46640	AT1G78020
A_84_P281300_1_2	A_84_P14611	0.831463	1	2		AT3G46640	AT3G29320
A_84_P281300_1_2	A_84_P14936	0.831463	1	2		AT3G46640	AT5G26220
A_84_P281300_1_2	A_84_P15366	0.831463	1	2		AT3G46640	AT1G11210
A_84_P281300_1_2	A_84_P154325	0.831463	1	2		AT3G46640	AT3G47070
A_84_P281300_1_2	A_84_P15583	0.831463	1	2		AT3G46640	AT3G46970
A_84_P281300_1_2	A_84_P15984	0.831463	1	2		AT3G46640	AT5G61380
A_84_P281300_1_2	A_84_P16258	0.831463	1	2		AT3G46640	AT1G49230
A_84_P281300_1_2	A_84_P16532	0.831463	1	2		AT3G46640	AT3G47650
A_84_P281300_1_2	A_84_P16781	0.831463	1	2		AT3G46640	AT1G06460
A_84_P281300_1_2	A_84_P16943	0.831463	0	2		AT3G46640	AT1G52410
A_84_P281300_1_2	A_84_P17767	0.831463	0	2		AT3G46640	AT5G24490
A_84_P281300_1_2	A_84_P17783	0.831463	1	2		AT3G46640	AT5G35790
A_84_P281300_1_2	A_84_P17808	0.831463	0	2		AT3G46640	AT5G43440
A_84_P281300_1_2	A_84_P18568	0.831463	1	2		AT3G46640	AT4G25050
A_84_P281300_1_2	A_84_P19567	0.831463	1	2		AT3G46640	AT4G37800
A_84_P281300_1_2	A_84_P19784	0.831463	1	2		AT3G46640	AT5G65220
A_84_P281300_1_2	A_84_P20031	0.831463	1	2		AT3G46640	AT1G20020
A_84_P281300_1_2	A_84_P20337	0.831463	0	2		AT3G46640	AT3G52840
A_84_P281300_1_2	A_84_P20749	0.831463	1	2		AT3G46640	AT5G20860
A_84_P281300_1_2	A_84_P21158	0.831463	1	2		AT3G46640	AT3G04550
A_84_P281300_1_2	A_84_P21773	0.831463	1	2		AT3G46640	AT1G03630
A_84_P281300_1_2	A_84_P230339	0.831463	1	2		AT3G46640	AT2G22540
A_84_P281300_1_2	A_84_P23079	0.831463	1	2		AT3G46640	AT3G18080
A_84_P281300_1_2	A_84_P23525	0.831463	1	2		AT3G46640	AT5G54770
A_84_P281300_1_2	A_84_P23855	0.831463	0	2		AT3G46640	AT2G35370
A_84_P281300_1_2	A_84_P24051	0.831463	0	2		AT3G46640	AT3G13120
A_84_P281300_1_2	A_84_P281300	0.831463	1	2		AT3G46640	AT3G46640
A_84_P281300_1_2	A_84_P281820	0.831463	1	2		AT3G46640	AT1G65900
A_84_P281300_1_2	A_84_P530419	0.831463	1	2		AT3G46640	AT2G01990
A_84_P281300_1_2	A_84_P539392	0.831463	1	2		AT3G46640	AT2G38465
A_84_P281300_1_2	A_84_P541319	0.831463	0	2		AT3G46640	AT3G54310
A_84_P281300_1_2	A_84_P559517	0.831463	0	2		AT3G46640	AT1G28330
A_84_P281300_1_2	A_84_P571469_1	0.831463	-1	2		AT3G46640	AT3G49330
A_84_P281300_1_2	A_84_P591238	0.831463	0	2		AT3G46640	AT4G34830
A_84_P281300_1_2	A_84_P754502	0.831463	1	2		AT3G46640	AT1G62333
A_84_P281300_1_2	A_84_P76134	0.831463	1	2		AT3G46640	AT4G14270
A_84_P281300_1_2	A_84_P768727	0.831463	0	2		AT3G46640	AT5G53486
A_84_P281300_1_2	A_84_P230339_1	0.831463	1	2		AT3G46640	AT2G22540
A_84_P281300_1_2	A_84_P17059_1	0.831463	1	2		AT3G46640	AT1G05190
A_84_P281300_1_2	A_84_P23081_1	0.831463	1	2		AT3G46640	AT3G26060
A_84_P281300_1_2	A_84_P76134_1	0.831463	1	2		AT3G46640	AT4G14270
A_84_P281300_1_2	A_84_P23525_1	0.831463	1	2		AT3G46640	AT5G54770
A_84_P281300_1_2	A_84_P811911	0.831463	1	2		AT3G46640	AT5G66400
A_84_P281300_1_2	A_84_P20031_1	0.831463	1	2		AT3G46640	AT1G20020
A_84_P281300_1_2	A_84_P20031_1_2	0.831463	1	2		AT3G46640	AT1G20020
A_84_P281300_1_2	A_84_P13011_1	0.831463	1	2		AT3G46640	AT5G11420
A_84_P281300_1_2	A_84_P24051_1	0.831463	0	2		AT3G46640	AT3G13120
A_84_P281300_1_2	A_84_P16781_1	0.831463	1	2		AT3G46640	AT1G06460
A_84_P281300_1_2	A_84_P23079_1	0.831463	1	2		AT3G46640	AT3G18080
A_84_P281300_1_2	A_84_P14230_1	0.831463	1	2		AT3G46640	AT1G10200
A_84_P281300_1_2	A_84_P281300_1	0.831463	1	2		AT3G46640	AT3G46640
A_84_P281300_1_2	A_84_P281820_1	0.831463	1	2		AT3G46640	AT1G65900
A_84_P281300_1_2	A_84_P107712_1	0.831463	1	2		AT3G46640	AT2G21100
A_84_P281300_1_2	A_84_P20749_1	0.831463	1	2		AT3G46640	AT5G20860
A_84_P281300_1_2	A_84_P869849	0.831463	1	2		AT3G46640	AT1G60600
A_84_P281300_1_2	A_84_P90109	0.831463	1	2		AT3G46640	AT3G05800
A_84_P281300_1_2	A_84_P96276	0.831463	1	2		AT3G46640	AT5G60100
A_84_P281300_1_2	A_84_P97886	0.831463	1	2		AT3G46640	AT2G40130
A_84_P96276	A_84_P103276	0.865625	1	2		AT5G60100	AT5G02160
A_84_P96276	A_84_P107712	0.831463	1	2		AT5G60100	AT2G21100
A_84_P96276	A_84_P10858	0.831463	1	2		AT5G60100	AT3G47160
A_84_P96276	A_84_P10926	0.865625	1	2		AT5G60100	AT3G63140
A_84_P96276	A_84_P11538	0.831463	1	2		AT5G60100	AT1G31490
A_84_P96276	A_84_P11949	0.865625	1	2		AT5G60100	AT1G32470
A_84_P96276	A_84_P119672	0.865625	1	2		AT5G60100	AT5G53830
A_84_P96276	A_84_P12655	0.831463	1	2		AT5G60100	AT3G07970
A_84_P96276	A_84_P13011	0.865625	1	2		AT5G60100	AT5G11420
A_84_P96276	A_84_P13483	0.865625	1	2		AT5G60100	AT2G26500
A_84_P96276	A_84_P13568	0.168537	0	2		AT5G60100	AT2G33830
A_84_P96276	A_84_P13969	0.865625	1	2		AT5G60100	AT5G17220
A_84_P96276	A_84_P140919	0.831463	1	2		AT5G60100	AT2G16365
A_84_P96276	A_84_P14230	0.831463	1	2		AT5G60100	AT1G10200
A_84_P96276	A_84_P14450	0.831463	1	2		AT5G60100	AT2G28900
A_84_P96276	A_84_P145909	0.865625	1	2		AT5G60100	AT1G78020
A_84_P96276	A_84_P14611	0.831463	1	2		AT5G60100	AT3G29320
A_84_P96276	A_84_P14936	0.865625	1	2		AT5G60100	AT5G26220
A_84_P96276	A_84_P15366	0.831463	1	2		AT5G60100	AT1G11210
A_84_P96276	A_84_P154325	0.865625	1	2		AT5G60100	AT3G47070
A_84_P96276	A_84_P15583	0.831463	1	2		AT5G60100	AT3G46970
A_84_P96276	A_84_P15984	0.831463	1	2		AT5G60100	AT5G61380
A_84_P96276	A_84_P16258	0.831463	1	2		AT5G60100	AT1G49230
A_84_P96276	A_84_P16468	0.168537	1	2		AT5G60100	AT3G26740
A_84_P96276	A_84_P164883	0.168537	1	2		AT5G60100	AT5G42900
A_84_P96276	A_84_P16532	0.865625	1	2		AT5G60100	AT3G47650
A_84_P96276	A_84_P16781	0.831463	1	2		AT5G60100	AT1G06460
A_84_P96276	A_84_P16943	0.865625	1	2		AT5G60100	AT1G52410
A_84_P96276	A_84_P17767	0.865625	1	2		AT5G60100	AT5G24490
A_84_P96276	A_84_P17783	0.865625	1	2		AT5G60100	AT5G35790
A_84_P96276	A_84_P17808	0.865625	1	2		AT5G60100	AT5G43440
A_84_P96276	A_84_P18003	0.168537	1	2		AT5G60100	AT1G04620
A_84_P96276	A_84_P18568	0.865625	1	2		AT5G60100	AT4G25050
A_84_P96276	A_84_P188714	0.168537	1	2		AT5G60100	AT3G06390
A_84_P96276	A_84_P19567	0.865625	1	2		AT5G60100	AT4G37800
A_84_P96276	A_84_P19784	0.865625	1	2		AT5G60100	AT5G65220
A_84_P96276	A_84_P20031	0.831463	1	2		AT5G60100	AT1G20020
A_84_P96276	A_84_P20337	0.865625	1	2		AT5G60100	AT3G52840
A_84_P96276	A_84_P20749	0.831463	1	2		AT5G60100	AT5G20860
A_84_P96276	A_84_P21158	0.831463	1	2		AT5G60100	AT3G04550
A_84_P96276	A_84_P211628	0.168537	1	2		AT5G60100	AT2G40080
A_84_P96276	A_84_P21773	0.865625	1	2		AT5G60100	AT1G03630
A_84_P96276	A_84_P22907	0.168537	1	2		AT5G60100	AT2G29630
A_84_P96276	A_84_P230339	0.831463	1	2		AT5G60100	AT2G22540
A_84_P96276	A_84_P23079	0.865625	1	2		AT5G60100	AT3G18080
A_84_P96276	A_84_P23525	0.865625	1	2		AT5G60100	AT5G54770
A_84_P96276	A_84_P23855	0.865625	1	2		AT5G60100	AT2G35370
A_84_P96276	A_84_P24051	0.865625	1	2		AT5G60100	AT3G13120
A_84_P96276	A_84_P244235	0.168537	1	2		AT5G60100	AT3G20810
A_84_P96276	A_84_P281300	0.831463	1	2		AT5G60100	AT3G46640
A_84_P96276	A_84_P281820	0.831463	1	2		AT5G60100	AT1G65900
A_84_P96276	A_84_P289354	0.168537	1	2		AT5G60100	AT2G15890
A_84_P96276	A_84_P530419	0.865625	1	2		AT5G60100	AT2G01990
A_84_P96276	A_84_P539392	0.831463	1	2		AT5G60100	AT2G38465
A_84_P96276	A_84_P541319	0.865625	1	2		AT5G60100	AT3G54310
A_84_P96276	A_84_P559517	0.865625	1	2		AT5G60100	AT1G28330
A_84_P96276	A_84_P571469_1	0.831463	-1	2		AT5G60100	AT3G49330
A_84_P96276	A_84_P591238	0.865625	1	2		AT5G60100	AT4G34830
A_84_P96276	A_84_P754502	0.865625	1	2		AT5G60100	AT1G62333
A_84_P96276	A_84_P76134	0.831463	1	2		AT5G60100	AT4G14270
A_84_P96276	A_84_P768727	0.831463	0	2		AT5G60100	AT5G53486
A_84_P96276	A_84_P230339_1	0.831463	1	2		AT5G60100	AT2G22540
A_84_P96276	A_84_P17059_1	0.865625	1	2		AT5G60100	AT1G05190
A_84_P96276	A_84_P23081_1	0.831463	1	2		AT5G60100	AT3G26060
A_84_P96276	A_84_P16468_1	0.168537	1	2		AT5G60100	AT3G26740
A_84_P96276	A_84_P76134_1	0.831463	1	2		AT5G60100	AT4G14270
A_84_P96276	A_84_P23525_1	0.865625	1	2		AT5G60100	AT5G54770
A_84_P96276	A_84_P13568_1	0.168537	0	2		AT5G60100	AT2G33830
A_84_P96276	A_84_P13568_1_2	0.168537	0	2		AT5G60100	AT2G33830
A_84_P96276	A_84_P13568_1_2_3	0.168537	-1	2		AT5G60100	AT2G33830
A_84_P96276	A_84_P811911	0.831463	1	2		AT5G60100	AT5G66400
A_84_P96276	A_84_P559517_1	0.168537	1	2		AT5G60100	AT1G28330
A_84_P96276	A_84_P559517_1_2	0.168537	1	2		AT5G60100	AT1G28330
A_84_P96276	A_84_P289354_1	0.168537	1	2		AT5G60100	AT2G15890
A_84_P96276	A_84_P289354_1_2	0.168537	1	2		AT5G60100	AT2G15890
A_84_P96276	A_84_P20031_1	0.831463	1	2		AT5G60100	AT1G20020
A_84_P96276	A_84_P20031_1_2	0.831463	1	2		AT5G60100	AT1G20020
A_84_P96276	A_84_P13011_1	0.865625	1	2		AT5G60100	AT5G11420
A_84_P96276	A_84_P24051_1	0.865625	1	2		AT5G60100	AT3G13120
A_84_P96276	A_84_P16781_1	0.831463	1	2		AT5G60100	AT1G06460
A_84_P96276	A_84_P23079_1	0.865625	1	2		AT5G60100	AT3G18080
A_84_P96276	A_84_P14230_1	0.831463	1	2		AT5G60100	AT1G10200
A_84_P96276	A_84_P281300_1	0.831463	1	2		AT5G60100	AT3G46640
A_84_P96276	A_84_P819992	0.168537	1	2		AT5G60100	AT4G32340
A_84_P96276	A_84_P281820_1	0.831463	1	2		AT5G60100	AT1G65900
A_84_P96276	A_84_P827473	0.168537	1	2		AT5G60100	AT4G33980
A_84_P96276	A_84_P107712_1	0.831463	1	2		AT5G60100	AT2G21100
A_84_P96276	A_84_P20749_1	0.831463	1	2		AT5G60100	AT5G20860
A_84_P96276	A_84_P281300_1_2	0.831463	1	2		AT5G60100	AT3G46640
A_84_P96276	A_84_P16468_1_2	0.168537	1	2		AT5G60100	AT3G26740
A_84_P96276	A_84_P13568_1_2_3_4	0.168537	0	2		AT5G60100	AT2G33830
A_84_P96276	A_84_P16468_1_2_3	0.168537	1	2		AT5G60100	AT3G26740
A_84_P96276	A_84_P869849	0.865625	1	2		AT5G60100	AT1G60600
A_84_P96276	A_84_P90109	0.831463	1	2		AT5G60100	AT3G05800
A_84_P96276	A_84_P827473_1	0.168537	1	2		AT5G60100	AT4G33980
A_84_P96276	A_84_P97886	0.865625	1	2		AT5G60100	AT2G40130
A_84_P96276	A_84_P506289_1_2	1	1	2		AT5G60100	AT1G16530
A_84_P16207	A_84_P17671	0.10135	1	2		AT1G68360	AT4G35900
A_84_P16207	A_84_P22012	0.10135	1	2		AT1G68360	AT2G31180
A_84_P16207	A_84_P298204	1	1	2		AT1G68360	AT3G54260
A_84_P164953	A_84_P16821	0.5	1	2		AT1G49720	AT5G24470
A_84_P164953	A_84_P18773	0.5	1	2		AT1G49720	AT5G48250
A_84_P164953	A_84_P310443	0.5	1	2		AT1G49720	AT1G14260
A_84_P164953	A_84_P164953_1	0.5	1	2		AT1G49720	AT1G49720
A_84_P16821	A_84_P118712	0.5	1	2		AT5G24470	AT1G56300
A_84_P16821	A_84_P120482	0.5	1	2		AT5G24470	AT2G44230
A_84_P16821	A_84_P12672	0.5	1	2		AT5G24470	AT3G15680
A_84_P16821	A_84_P139599	0.5	1	2		AT5G24470	AT2G35155
A_84_P16821	A_84_P15022	0.5	1	2		AT5G24470	AT1G47760
A_84_P16821	A_84_P15737	0.5	1	2		AT5G24470	AT4G26370
A_84_P16821	A_84_P16341	0.5	1	2		AT5G24470	AT2G31360
A_84_P16821	A_84_P164953	0.5	1	2		AT5G24470	AT1G49720
A_84_P16821	A_84_P16553	0.5	1	2		AT5G24470	AT3G52790
A_84_P16821	A_84_P18773	0.5	1	2		AT5G24470	AT5G48250
A_84_P16821	A_84_P19206	0.5	1	2		AT5G24470	AT2G37220
A_84_P16821	A_84_P210868	0.5	1	2		AT5G24470	AT4G16146
A_84_P16821	A_84_P217138	0.5	1	2		AT5G24470	AT3G53460
A_84_P16821	A_84_P515420	0.5	1	2		AT5G24470	AT2G32280
A_84_P16821	A_84_P572443	0.5	1	2		AT5G24470	AT4G14103
A_84_P16821	A_84_P756276	0.5	1	2		AT5G24470	AT2G21660
A_84_P16821	A_84_P118712_1	0.5	1	2		AT5G24470	AT1G56300
A_84_P16821	A_84_P164953_1	0.5	1	2		AT5G24470	AT1G49720
A_84_P16821	A_84_P79345	0.5	1	2		AT5G24470	AT1G21600
A_84_P16821	A_84_P756276_1	0.5	1	2		AT5G24470	AT2G21660
A_84_P16821	A_84_P210868_1	0.5	1	2		AT5G24470	AT4G16146
A_84_P16821	A_84_P572443_1	0.5	1	2		AT5G24470	AT4G14103
A_84_P18773	A_84_P118712	0.5	1	2		AT5G48250	AT1G56300
A_84_P18773	A_84_P120482	0.5	1	2		AT5G48250	AT2G44230
A_84_P18773	A_84_P12672	0.5	1	2		AT5G48250	AT3G15680
A_84_P18773	A_84_P139599	0.5	1	2		AT5G48250	AT2G35155
A_84_P18773	A_84_P15022	0.5	1	2		AT5G48250	AT1G47760
A_84_P18773	A_84_P15737	0.5	1	2		AT5G48250	AT4G26370
A_84_P18773	A_84_P16341	0.5	1	2		AT5G48250	AT2G31360
A_84_P18773	A_84_P164953	0.5	1	2		AT5G48250	AT1G49720
A_84_P18773	A_84_P16553	0.5	1	2		AT5G48250	AT3G52790
A_84_P18773	A_84_P16821	0.5	1	2		AT5G48250	AT5G24470
A_84_P18773	A_84_P19206	0.5	1	2		AT5G48250	AT2G37220
A_84_P18773	A_84_P210868	0.5	1	2		AT5G48250	AT4G16146
A_84_P18773	A_84_P217138	0.5	1	2		AT5G48250	AT3G53460
A_84_P18773	A_84_P515420	0.5	1	2		AT5G48250	AT2G32280
A_84_P18773	A_84_P572443	0.5	1	2		AT5G48250	AT4G14103
A_84_P18773	A_84_P756276	0.5	1	2		AT5G48250	AT2G21660
A_84_P18773	A_84_P118712_1	0.5	1	2		AT5G48250	AT1G56300
A_84_P18773	A_84_P164953_1	0.5	1	2		AT5G48250	AT1G49720
A_84_P18773	A_84_P79345	0.5	1	2		AT5G48250	AT1G21600
A_84_P18773	A_84_P756276_1	0.5	1	2		AT5G48250	AT2G21660
A_84_P18773	A_84_P210868_1	0.5	1	2		AT5G48250	AT4G16146
A_84_P18773	A_84_P572443_1	0.5	1	2		AT5G48250	AT4G14103
A_84_P18773	A_84_P822038_1_2	0.5	-1	2		AT5G48250	AT1G64890
A_84_P21812	A_84_P12884_1	0.0410871	1	2		AT1G04240	AT4G22570
A_84_P22012	A_84_P10157	0.5	0	2		AT2G31180	AT5G06330
A_84_P22012	A_84_P10697	0.5	0	2		AT2G31180	AT2G37360
A_84_P22012	A_84_P13866	0.5	1	2		AT2G31180	AT4G30660
A_84_P22012	A_84_P14142	0.5	1	2		AT2G31180	AT5G09480
A_84_P22012	A_84_P151518	0.5	1	2		AT2G31180	AT3G08030
A_84_P22012	A_84_P16207	0.10135	1	2		AT2G31180	AT1G68360
A_84_P22012	A_84_P17244	0.5	1	2		AT2G31180	AT2G33620
A_84_P22012	A_84_P19357	0.5	1	2		AT2G31180	AT3G44990
A_84_P22012	A_84_P21446	0.5	1	2		AT2G31180	AT4G34160
A_84_P22012	A_84_P518112	0.5	1	2		AT2G31180	AT2G40480
A_84_P22012	A_84_P549947	0.5	1	2		AT2G31180	AT2G18210
A_84_P22012	A_84_P592920	0.5	-1	2		AT2G31180	AT4G01390
A_84_P22012	A_84_P601063	0.5	1	2		AT2G31180	AT5G05940
A_84_P22012	A_84_P603958	0.520544	1	2		AT2G31180	AT5G56620
A_84_P22012	A_84_P756116	0.5	1	2		AT2G31180	AT2G01340
A_84_P22012	A_84_P764524	0.5	1	2		AT2G31180	AT4G38160
A_84_P22012	A_84_P151518_1	0.5	1	2		AT2G31180	AT3G08030
A_84_P22012	A_84_P151518_1_2	0.5	1	2		AT2G31180	AT3G08030
A_84_P22012	A_84_P549947_1	0.5	1	2		AT2G31180	AT2G18210
A_84_P22012	A_84_P549947_1_2	0.5	1	2		AT2G31180	AT2G18210
A_84_P22012	A_84_P855665	0.5	1	2		AT2G31180	AT2G18200
A_84_P22012	A_84_P97676	0.5	1	2		AT2G31180	AT5G62630
A_84_P582478	A_84_P582478	0	1	2		AT5G52330	AT5G52330
A_84_P603958	A_84_P12484	0.10135	0	2		AT5G56620	AT1G58170
A_84_P603958	A_84_P12884	0.10135	-1	2		AT5G56620	AT4G22570
A_84_P603958	A_84_P14142	0.5	1	2		AT5G56620	AT5G09480
A_84_P603958	A_84_P14680	0.10135	0	2		AT5G56620	AT3G56380
A_84_P603958	A_84_P151518	0.5	1	2		AT5G56620	AT3G08030
A_84_P603958	A_84_P16207	0.5	1	2		AT5G56620	AT1G68360
A_84_P603958	A_84_P17671	0.2027	1	2		AT5G56620	AT4G35900
A_84_P603958	A_84_P21446	0.5	1	2		AT5G56620	AT4G34160
A_84_P603958	A_84_P22904	0.504164	1	2		AT5G56620	AT2G28250
A_84_P603958	A_84_P298204	0.5	1	2		AT5G56620	AT3G54260
A_84_P603958	A_84_P310443	0.5	1	2		AT5G56620	AT1G14260
A_84_P603958	A_84_P518112	0.5	1	2		AT5G56620	AT2G40480
A_84_P603958	A_84_P594313	0.504164	1	2		AT5G56620	AT1G54217
A_84_P603958	A_84_P601063	0.5	1	2		AT5G56620	AT5G05940
A_84_P603958	A_84_P764524	0.5	1	2		AT5G56620	AT4G38160
A_84_P603958	A_84_P151518_1	0.5	1	2		AT5G56620	AT3G08030
A_84_P603958	A_84_P151518_1_2	0.5	1	2		AT5G56620	AT3G08030
A_84_P603958	A_84_P822038	0.504164	0	2		AT5G56620	AT1G64890
A_84_P603958	A_84_P594313_1	0.504164	1	2		AT5G56620	AT1G54217
A_84_P603958	A_84_P594313_1_2	0.504164	1	2		AT5G56620	AT1G54217
A_84_P603958	A_84_P822038_1	0.504164	0	2		AT5G56620	AT1G64890
A_84_P164953_1	A_84_P609600	1	1	2		AT1G49720	AT2G40200
A_84_P164953_1	A_84_P118712	0.520544	1	2		AT1G49720	AT1G56300
A_84_P164953_1	A_84_P120482	0.520544	1	2		AT1G49720	AT2G44230
A_84_P164953_1	A_84_P12484	0.121893	-1	2		AT1G49720	AT1G58170
A_84_P164953_1	A_84_P12672	0.5	1	2		AT1G49720	AT3G15680
A_84_P164953_1	A_84_P12884	0.121893	-1	2		AT1G49720	AT4G22570
A_84_P164953_1	A_84_P139599	0.520544	1	2		AT1G49720	AT2G35155
A_84_P164953_1	A_84_P14142	0.5	1	2		AT1G49720	AT5G09480
A_84_P164953_1	A_84_P14680	0.121893	-1	2		AT1G49720	AT3G56380
A_84_P164953_1	A_84_P15022	0.520544	1	2		AT1G49720	AT1G47760
A_84_P164953_1	A_84_P151518	0.5	1	2		AT1G49720	AT3G08030
A_84_P164953_1	A_84_P15737	0.520544	1	2		AT1G49720	AT4G26370
A_84_P164953_1	A_84_P16207	0.10135	1	2		AT1G49720	AT1G68360
A_84_P164953_1	A_84_P16341	0.520544	1	2		AT1G49720	AT2G31360
A_84_P164953_1	A_84_P164953	0.520544	1	2		AT1G49720	AT1G49720
A_84_P164953_1	A_84_P16553	0.520544	1	2		AT1G49720	AT3G52790
A_84_P164953_1	A_84_P16821	0.520544	1	2		AT1G49720	AT5G24470
A_84_P164953_1	A_84_P17671	0.10135	1	2		AT1G49720	AT4G35900
A_84_P164953_1	A_84_P18773	0.520544	1	2		AT1G49720	AT5G48250
A_84_P164953_1	A_84_P19206	0.520544	1	2		AT1G49720	AT2G37220
A_84_P164953_1	A_84_P210868	0.520544	1	2		AT1G49720	AT4G16146
A_84_P164953_1	A_84_P21446	0.5	1	2		AT1G49720	AT4G34160
A_84_P164953_1	A_84_P217138	0.520544	1	2		AT1G49720	AT3G53460
A_84_P164953_1	A_84_P22012	0.121893	1	2		AT1G49720	AT2G31180
A_84_P164953_1	A_84_P310443	0.5	1	2		AT1G49720	AT1G14260
A_84_P164953_1	A_84_P515420	0.520544	1	2		AT1G49720	AT2G32280
A_84_P164953_1	A_84_P518112	0.5	1	2		AT1G49720	AT2G40480
A_84_P164953_1	A_84_P572443	0.520544	1	2		AT1G49720	AT4G14103
A_84_P164953_1	A_84_P601063	0.5	1	2		AT1G49720	AT5G05940
A_84_P164953_1	A_84_P603958	0.5	1	2		AT1G49720	AT5G56620
A_84_P164953_1	A_84_P756276	0.520544	1	2		AT1G49720	AT2G21660
A_84_P164953_1	A_84_P764524	0.5	1	2		AT1G49720	AT4G38160
A_84_P164953_1	A_84_P151518_1	0.5	1	2		AT1G49720	AT3G08030
A_84_P164953_1	A_84_P118712_1	0.520544	1	2		AT1G49720	AT1G56300
A_84_P164953_1	A_84_P79345	0.520544	1	2		AT1G49720	AT1G21600
A_84_P164953_1	A_84_P756276_1	0.520544	1	2		AT1G49720	AT2G21660
A_84_P164953_1	A_84_P210868_1	0.520544	1	2		AT1G49720	AT4G16146
A_84_P164953_1	A_84_P151518_1_2	0.5	1	2		AT1G49720	AT3G08030
A_84_P164953_1	A_84_P12884_1	0.0410871	-1	2		AT1G49720	AT4G22570
A_84_P164953_1	A_84_P572443_1	0.520544	1	2		AT1G49720	AT4G14103
A_84_P164953_1	A_84_P822038_1_2	0.5	-1	2		AT1G49720	AT1G64890
A_84_P10395	A_84_P10395	0	1	2		AT1G19050	AT1G19050
A_84_P11122	A_84_P10813	0.2027	1	2		AT5G11590	AT3G27300
A_84_P11122	A_84_P11171	0.2027	1	2		AT5G11590	AT5G37970
A_84_P11122	A_84_P11473	0.2027	1	2		AT5G11590	AT1G49650
A_84_P11122	A_84_P13061	0.2027	0	2		AT5G11590	AT5G37990
A_84_P11122	A_84_P14222	0.2027	1	2		AT5G11590	AT1G05200
A_84_P11122	A_84_P144149	0.2027	1	2		AT5G11590	AT4G39970
A_84_P11122	A_84_P15486	0.2027	1	2		AT5G11590	AT3G05880
A_84_P11122	A_84_P161013	0.2027	1	2		AT5G11590	AT1G70720
A_84_P11122	A_84_P18338	0.0410871	1	2		AT5G11590	AT3G16770
A_84_P11122	A_84_P19255	0.2027	1	2		AT5G11590	AT1G01190
A_84_P11122	A_84_P23535	0.2027	1	2		AT5G11590	AT5G57630
A_84_P11122	A_84_P560726_1	0.2027	1	2		AT5G11590	AT3G13980
A_84_P11122	A_84_P817922	0.2027	1	2		AT5G11590	AT5G39410
A_84_P11194	A_84_P11194	0	1	2		AT5G44390	AT5G44390
A_84_P13620	A_84_P13620	0	1	2		AT3G21600	AT3G21600
A_84_P14837	A_84_P11171	0.2027	1	2		AT4G37750	AT5G37970
A_84_P14837	A_84_P13061	0.2027	1	2		AT4G37750	AT5G37990
A_84_P14837	A_84_P560726_1	0.2027	1	2		AT4G37750	AT3G13980
A_84_P17734	A_84_P506289	0.2027	1	2		AT1G31320	AT1G16530
A_84_P17734	A_84_P506289_1	0.2027	1	2		AT1G31320	AT1G16530
A_84_P17734	A_84_P506289_1_2	0.2027	1	2		AT1G31320	AT1G16530
A_84_P18338	A_84_P10225	0.2027	1	2		AT3G16770	AT5G37960
A_84_P18338	A_84_P10924	0.2027	1	2		AT3G16770	AT3G62740
A_84_P18338	A_84_P11122	0.0410871	1	2		AT3G16770	AT5G11590
A_84_P18338	A_84_P11448	0.2027	1	2		AT3G16770	AT1G18870
A_84_P18338	A_84_P12116	0.2027	1	2		AT3G16770	AT5G37980
A_84_P18338	A_84_P12602	0.2027	1	2		AT3G16770	AT2G39310
A_84_P18338	A_84_P14837	0.2027	1	2		AT3G16770	AT4G37750
A_84_P18338	A_84_P15536	0.2027	1	2		AT3G16770	AT3G16470
A_84_P18338	A_84_P17537	0.2027	1	2		AT3G16770	AT3G61680
A_84_P18338	A_84_P19704	0.2027	1	2		AT3G16770	AT1G68560
A_84_P18338	A_84_P19887	1	-1	2		AT3G16770	AT1G80760
A_84_P18338	A_84_P20152	0.2027	1	2		AT3G16770	AT2G23540
A_84_P18338	A_84_P20772	0.2027	1	2		AT3G16770	AT5G04370
A_84_P18338	A_84_P21786	0.2027	1	2		AT3G16770	AT1G08890
A_84_P18338	A_84_P23166	1	1	2		AT3G16770	AT3G50700
A_84_P18338	A_84_P21786_1	0.2027	1	2		AT3G16770	AT1G08890
A_84_P18338	A_84_P507242	0.2027	1	2		AT3G16770	AT1G45201
A_84_P18338	A_84_P515522	0.2027	-1	2		AT3G16770	AT3G14395
A_84_P18338	A_84_P538776	0.0410871	1	2		AT3G16770	AT4G24015
A_84_P18338	A_84_P57310	0.2027	1	2		AT3G16770	AT4G28250
A_84_P18338	A_84_P77119	0.2027	1	2		AT3G16770	AT2G35150
A_84_P18338	A_84_P831464	0.2027	1	2		AT3G16770	AT5G62960
A_84_P18338	A_84_P121162_1	0.2027	1	2		AT3G16770	AT3G44730
A_84_P18338	A_84_P756116_1	0.2027	1	2		AT3G16770	AT2G01340
A_84_P18338	A_84_P21786_1_2_3	0.2027	1	2		AT3G16770	AT1G08890
A_84_P18536	A_84_P18536	0	1	2		AT4G13290	AT4G13290
A_84_P19078	A_84_P19078	0	1	2		AT1G19190	AT1G19190
A_84_P20921	A_84_P20921	0	1	2		AT1G77520	AT1G77520
A_84_P21252	A_84_P21252	0	1	2		AT3G45680	AT3G45680
A_84_P23166	A_84_P10125	0.2027	1	2		AT3G50700	AT4G14890
A_84_P23166	A_84_P10225	0.2027	1	2		AT3G50700	AT5G37960
A_84_P23166	A_84_P104616	0.2027	1	2		AT3G50700	AT3G26460
A_84_P23166	A_84_P10848	0.2027	1	2		AT3G50700	AT3G45070
A_84_P23166	A_84_P11672	0.2027	1	2		AT3G50700	AT2G22920
A_84_P23166	A_84_P12116	0.2027	1	2		AT3G50700	AT5G37980
A_84_P23166	A_84_P12744	0.2027	1	2		AT3G50700	AT3G46170
A_84_P23166	A_84_P14372	0.2027	1	2		AT3G50700	AT1G31710
A_84_P23166	A_84_P14392	0.2027	0	2		AT3G50700	AT2G43550
A_84_P23166	A_84_P14783	0.2027	1	2		AT3G50700	AT4G24780
A_84_P23166	A_84_P14837	0.2027	1	2		AT3G50700	AT4G37750
A_84_P23166	A_84_P15536	0.2027	1	2		AT3G50700	AT3G16470
A_84_P23166	A_84_P17537	0.2027	1	2		AT3G50700	AT3G61680
A_84_P23166	A_84_P17723	0.2027	1	2		AT3G50700	AT5G07030
A_84_P23166	A_84_P17734	0.2027	1	2		AT3G50700	AT1G31320
A_84_P23166	A_84_P19704	0.2027	1	2		AT3G50700	AT1G68560
A_84_P23166	A_84_P19887	0.2027	-1	2		AT3G50700	AT1G80760
A_84_P23166	A_84_P20152	0.2027	1	2		AT3G50700	AT2G23540
A_84_P23166	A_84_P21786	0.2027	0	2		AT3G50700	AT1G08890
A_84_P23166	A_84_P21843	0.2027	1	2		AT3G50700	AT1G22430
A_84_P23166	A_84_P248695	0.2027	1	2		AT3G50700	AT5G12270
A_84_P23166	A_84_P268810	0.2027	1	2		AT3G50700	AT4G27560
A_84_P23166	A_84_P299330	0.2027	1	2		AT3G50700	AT1G13930
A_84_P23166	A_84_P21786_1	0.2027	0	2		AT3G50700	AT1G08890
A_84_P23166	A_84_P506289	0.2027	1	2		AT3G50700	AT1G16530
A_84_P23166	A_84_P515522	0.243787	0	2		AT3G50700	AT3G14395
A_84_P23166	A_84_P538776	0.0410871	1	2		AT3G50700	AT4G24015
A_84_P23166	A_84_P57310	0.2027	1	2		AT3G50700	AT4G28250
A_84_P23166	A_84_P581880	0.2027	1	2		AT3G50700	AT1G78120
A_84_P23166	A_84_P751343	0.2027	1	2		AT3G50700	AT1G54660
A_84_P23166	A_84_P77119	0.2027	1	2		AT3G50700	AT2G35150
A_84_P23166	A_84_P11672_1	0.2027	1	2		AT3G50700	AT2G22920
A_84_P23166	A_84_P299330_1	0.2027	1	2		AT3G50700	AT1G13930
A_84_P23166	A_84_P299330_1_2	0.2027	1	2		AT3G50700	AT1G13930
A_84_P23166	A_84_P816971	0.2027	1	2		AT3G50700	AT4G39460
A_84_P23166	A_84_P268810_1	0.2027	1	2		AT3G50700	AT4G27560
A_84_P23166	A_84_P21786_1_2	0.2027	0	2		AT3G50700	AT1G08890
A_84_P23166	A_84_P828477	0.2027	1	2		AT3G50700	AT3G10450
A_84_P23166	A_84_P248695_1	0.2027	1	2		AT3G50700	AT5G12270
A_84_P23166	A_84_P506289_1	0.2027	1	2		AT3G50700	AT1G16530
A_84_P23166	A_84_P506289_1_2	0.2027	1	2		AT3G50700	AT1G16530
A_84_P23166	A_84_P121162_1	0.2027	0	2		AT3G50700	AT3G44730
A_84_P23166	A_84_P756116_1	0.2027	1	2		AT3G50700	AT2G01340
A_84_P23166	A_84_P21786_1_2_3	0.2027	0	2		AT3G50700	AT1G08890
A_84_P23166	A_84_P15536_1	0.2027	1	2		AT3G50700	AT3G16470
A_84_P23166	A_84_P11672_1_2	0.2027	1	2		AT3G50700	AT2G22920
A_84_P258350	A_84_P258350	0	1	2		AT5G15970	AT5G15970
A_84_P506289	A_84_P10125	0.2027	1	2		AT1G16530	AT4G14890
A_84_P506289	A_84_P10225	0.2027	1	2		AT1G16530	AT5G37960
A_84_P506289	A_84_P104616	0.2027	1	2		AT1G16530	AT3G26460
A_84_P506289	A_84_P10848	0.2027	1	2		AT1G16530	AT3G45070
A_84_P506289	A_84_P11672	0.2027	1	2		AT1G16530	AT2G22920
A_84_P506289	A_84_P12116	0.2027	1	2		AT1G16530	AT5G37980
A_84_P506289	A_84_P12744	0.2027	1	2		AT1G16530	AT3G46170
A_84_P506289	A_84_P14310	0.2027	1	2		AT1G16530	AT1G14720
A_84_P506289	A_84_P14372	0.2027	1	2		AT1G16530	AT1G31710
A_84_P506289	A_84_P14392	0.2027	1	2		AT1G16530	AT2G43550
A_84_P506289	A_84_P14783	0.2027	1	2		AT1G16530	AT4G24780
A_84_P506289	A_84_P14837	0.2027	1	2		AT1G16530	AT4G37750
A_84_P506289	A_84_P15536	0.2027	1	2		AT1G16530	AT3G16470
A_84_P506289	A_84_P17537	0.2027	1	2		AT1G16530	AT3G61680
A_84_P506289	A_84_P17723	0.2027	1	2		AT1G16530	AT5G07030
A_84_P506289	A_84_P17734	0.2027	1	2		AT1G16530	AT1G31320
A_84_P506289	A_84_P189624	0.2027	1	2		AT1G16530	AT1G70890
A_84_P506289	A_84_P19704	0.2027	1	2		AT1G16530	AT1G68560
A_84_P506289	A_84_P20152	0.2027	1	2		AT1G16530	AT2G23540
A_84_P506289	A_84_P21786	0.2027	1	2		AT1G16530	AT1G08890
A_84_P506289	A_84_P21843	0.2027	1	2		AT1G16530	AT1G22430
A_84_P506289	A_84_P248695	0.2027	1	2		AT1G16530	AT5G12270
A_84_P506289	A_84_P268810	0.2027	1	2		AT1G16530	AT4G27560
A_84_P506289	A_84_P299330	0.2027	1	2		AT1G16530	AT1G13930
A_84_P506289	A_84_P21786_1	0.2027	1	2		AT1G16530	AT1G08890
A_84_P506289	A_84_P57310	0.2027	1	2		AT1G16530	AT4G28250
A_84_P506289	A_84_P71364	0.2027	1	2		AT1G16530	AT1G28100
A_84_P506289	A_84_P750177	0.2027	1	2		AT1G16530	AT1G70885
A_84_P506289	A_84_P751343	0.2027	1	2		AT1G16530	AT1G54660
A_84_P506289	A_84_P761387	0.2027	1	2		AT1G16530	AT3G55515
A_84_P506289	A_84_P77119	0.2027	1	2		AT1G16530	AT2G35150
A_84_P506289	A_84_P790159	0.2027	1	2		AT1G16530	AT5G38000
A_84_P506289	A_84_P11672_1	0.2027	1	2		AT1G16530	AT2G22920
A_84_P506289	A_84_P299330_1	0.2027	1	2		AT1G16530	AT1G13930
A_84_P506289	A_84_P299330_1_2	0.2027	1	2		AT1G16530	AT1G13930
A_84_P506289	A_84_P816971	0.2027	1	2		AT1G16530	AT4G39460
A_84_P506289	A_84_P268810_1	0.2027	1	2		AT1G16530	AT4G27560
A_84_P506289	A_84_P21786_1_2	0.2027	1	2		AT1G16530	AT1G08890
A_84_P506289	A_84_P828477	0.2027	1	2		AT1G16530	AT3G10450
A_84_P506289	A_84_P248695_1	0.2027	1	2		AT1G16530	AT5G12270
A_84_P506289	A_84_P506289_1	0.2027	1	2		AT1G16530	AT1G16530
A_84_P506289	A_84_P506289_1_2	0.2027	1	2		AT1G16530	AT1G16530
A_84_P506289	A_84_P121162_1	0.2027	0	2		AT1G16530	AT3G44730
A_84_P506289	A_84_P756116_1	0.2027	1	2		AT1G16530	AT2G01340
A_84_P506289	A_84_P21786_1_2_3	0.2027	1	2		AT1G16530	AT1G08890
A_84_P506289	A_84_P15536_1	0.2027	1	2		AT1G16530	AT3G16470
A_84_P506289	A_84_P11672_1_2	0.2027	1	2		AT1G16530	AT2G22920
A_84_P529863	A_84_P529863	0	1	2		AT4G13680	AT4G13680
A_84_P766972	A_84_P766972	0	1	2		AT5G24920	AT5G24920
A_84_P810688	A_84_P810688	0	1	2		AT5G15960	AT5G15960
A_84_P506289_1	A_84_P10125	0.2027	1	2		AT1G16530	AT4G14890
A_84_P506289_1	A_84_P10225	0.2027	1	2		AT1G16530	AT5G37960
A_84_P506289_1	A_84_P104616	0.2027	1	2		AT1G16530	AT3G26460
A_84_P506289_1	A_84_P10848	0.2027	1	2		AT1G16530	AT3G45070
A_84_P506289_1	A_84_P108872	0.2027	1	2		AT1G16530	AT3G55290
A_84_P506289_1	A_84_P11068	0.2027	1	2		AT1G16530	AT4G14060
A_84_P506289_1	A_84_P11259	0.2027	1	2		AT1G16530	AT5G61480
A_84_P506289_1	A_84_P11672	0.2027	1	2		AT1G16530	AT2G22920
A_84_P506289_1	A_84_P11746	0.2027	1	2		AT1G16530	AT3G27400
A_84_P506289_1	A_84_P11794	0.2027	0	2		AT1G16530	AT3G45080
A_84_P506289_1	A_84_P12116	0.2027	1	2		AT1G16530	AT5G37980
A_84_P506289_1	A_84_P122622	0.2027	1	2		AT1G16530	AT4G33660
A_84_P506289_1	A_84_P12549	0.2027	1	2		AT1G16530	AT1G07880
A_84_P506289_1	A_84_P12744	0.2027	1	2		AT1G16530	AT3G46170
A_84_P506289_1	A_84_P13453	0.2027	1	2		AT1G16530	AT2G34060
A_84_P506289_1	A_84_P14310	0.2027	1	2		AT1G16530	AT1G14720
A_84_P506289_1	A_84_P14372	0.2027	1	2		AT1G16530	AT1G31710
A_84_P506289_1	A_84_P14392	0.2027	1	2		AT1G16530	AT2G43550
A_84_P506289_1	A_84_P14783	0.2027	1	2		AT1G16530	AT4G24780
A_84_P506289_1	A_84_P14837	0.2027	1	2		AT1G16530	AT4G37750
A_84_P506289_1	A_84_P15536	0.2027	1	2		AT1G16530	AT3G16470
A_84_P506289_1	A_84_P161343	0.2027	1	2		AT1G16530	AT5G01370
A_84_P506289_1	A_84_P16177	0.2027	1	2		AT1G16530	AT1G78440
A_84_P506289_1	A_84_P17479	0.2027	1	2		AT1G16530	AT3G47950
A_84_P506289_1	A_84_P17537	0.2027	1	2		AT1G16530	AT3G61680
A_84_P506289_1	A_84_P17642	0.2027	1	2		AT1G16530	AT4G29270
A_84_P506289_1	A_84_P17723	0.2027	1	2		AT1G16530	AT5G07030
A_84_P506289_1	A_84_P17734	0.2027	1	2		AT1G16530	AT1G31320
A_84_P506289_1	A_84_P17864	0.2027	1	2		AT1G16530	AT5G58860
A_84_P506289_1	A_84_P182054	0.2027	1	2		AT1G16530	AT5G37690
A_84_P506289_1	A_84_P18265	0.2027	1	2		AT1G16530	AT2G18480
A_84_P506289_1	A_84_P18274	0.2027	1	2		AT1G16530	AT2G39220
A_84_P506289_1	A_84_P189624	0.2027	1	2		AT1G16530	AT1G70890
A_84_P506289_1	A_84_P19195	0.2027	1	2		AT1G16530	AT2G36570
A_84_P506289_1	A_84_P19474	0.2027	1	2		AT1G16530	AT4G11310
A_84_P506289_1	A_84_P19704	0.2027	1	2		AT1G16530	AT1G68560
A_84_P506289_1	A_84_P20152	0.2027	1	2		AT1G16530	AT2G23540
A_84_P506289_1	A_84_P20172	0.2027	1	2		AT1G16530	AT2G34490
A_84_P506289_1	A_84_P20508	0.2027	1	2		AT1G16530	AT4G35750
A_84_P506289_1	A_84_P21786	0.2027	1	2		AT1G16530	AT1G08890
A_84_P506289_1	A_84_P21806	0.2027	1	2		AT1G16530	AT1G22710
A_84_P506289_1	A_84_P21843	0.2027	1	2		AT1G16530	AT1G22430
A_84_P506289_1	A_84_P223589	0.2027	1	2		AT1G16530	AT4G16000
A_84_P506289_1	A_84_P23218	0.2027	1	2		AT1G16530	AT3G62930
A_84_P506289_1	A_84_P23696	0.2027	1	2		AT1G16530	AT1G60390
A_84_P506289_1	A_84_P248695	0.2027	1	2		AT1G16530	AT5G12270
A_84_P506289_1	A_84_P255640	0.2027	1	2		AT1G16530	AT4G03415
A_84_P506289_1	A_84_P267260	0.2027	1	2		AT1G16530	AT3G04630
A_84_P506289_1	A_84_P268810	0.2027	1	2		AT1G16530	AT4G27560
A_84_P506289_1	A_84_P272660	0.2027	1	2		AT1G16530	AT3G42725
A_84_P506289_1	A_84_P273170	0.2027	1	2		AT1G16530	AT5G44550
A_84_P506289_1	A_84_P278800	0.2027	0	2		AT1G16530	AT4G15700
A_84_P506289_1	A_84_P284670	0.2027	1	2		AT1G16530	AT2G33850
A_84_P506289_1	A_84_P299330	0.2027	1	2		AT1G16530	AT1G13930
A_84_P506289_1	A_84_P305680	0.2027	1	2		AT1G16530	AT4G20390
A_84_P506289_1	A_84_P311333	0.2027	1	2		AT1G16530	AT2G38110
A_84_P506289_1	A_84_P21786_1	0.2027	1	2		AT1G16530	AT1G08890
A_84_P506289_1	A_84_P506289	0.2027	1	2		AT1G16530	AT1G16530
A_84_P506289_1	A_84_P558862	0.2027	1	2		AT1G16530	AT2G39705
A_84_P506289_1	A_84_P57310	0.2027	1	2		AT1G16530	AT4G28250
A_84_P506289_1	A_84_P575477	0.2027	1	2		AT1G16530	AT1G14630
A_84_P506289_1	A_84_P597304	0.2027	1	2		AT1G16530	AT3G44960
A_84_P506289_1	A_84_P71364	0.2027	1	2		AT1G16530	AT1G28100
A_84_P506289_1	A_84_P72554	0.2027	1	2		AT1G16530	AT1G77400
A_84_P506289_1	A_84_P750177	0.2027	1	2		AT1G16530	AT1G70885
A_84_P506289_1	A_84_P751343	0.2027	1	2		AT1G16530	AT1G54660
A_84_P506289_1	A_84_P754282	0.2027	1	2		AT1G16530	AT1G24405
A_84_P506289_1	A_84_P761387	0.2027	1	2		AT1G16530	AT3G55515
A_84_P506289_1	A_84_P765533	0.2027	1	2		AT1G16530	AT4G16008
A_84_P506289_1	A_84_P77119	0.2027	1	2		AT1G16530	AT2G35150
A_84_P506289_1	A_84_P784216	0.2027	1	2		AT1G16530	AT5G24780
A_84_P506289_1	A_84_P790159	0.2027	1	2		AT1G16530	AT5G38000
A_84_P506289_1	A_84_P784216_1	0.2027	1	2		AT1G16530	AT5G24780
A_84_P506289_1	A_84_P11672_1	0.2027	1	2		AT1G16530	AT2G22920
A_84_P506289_1	A_84_P299330_1	0.2027	1	2		AT1G16530	AT1G13930
A_84_P506289_1	A_84_P299330_1_2	0.2027	1	2		AT1G16530	AT1G13930
A_84_P506289_1	A_84_P811360	0.2027	1	2		AT1G16530	AT3G21720
A_84_P506289_1	A_84_P816971	0.2027	1	2		AT1G16530	AT4G39460
A_84_P506289_1	A_84_P268810_1	0.2027	1	2		AT1G16530	AT4G27560
A_84_P506289_1	A_84_P21786_1_2	0.2027	1	2		AT1G16530	AT1G08890
A_84_P506289_1	A_84_P828477	0.2027	1	2		AT1G16530	AT3G10450
A_84_P506289_1	A_84_P831705	0.2027	1	2		AT1G16530	AT3G18900
A_84_P506289_1	A_84_P248695_1	0.2027	1	2		AT1G16530	AT5G12270
A_84_P506289_1	A_84_P161343_1	0.2027	1	2		AT1G16530	AT5G01370
A_84_P506289_1	A_84_P506289_1_2	0.2027	1	2		AT1G16530	AT1G16530
A_84_P506289_1	A_84_P121162_1	0.2027	0	2		AT1G16530	AT3G44730
A_84_P506289_1	A_84_P756116_1	0.2027	1	2		AT1G16530	AT2G01340
A_84_P506289_1	A_84_P21786_1_2_3	0.2027	1	2		AT1G16530	AT1G08890
A_84_P506289_1	A_84_P17723_1	0.2027	1	2		AT1G16530	AT5G07030
A_84_P506289_1	A_84_P15536_1	0.2027	1	2		AT1G16530	AT3G16470
A_84_P506289_1	A_84_P20508_1	0.2027	1	2		AT1G16530	AT4G35750
A_84_P506289_1	A_84_P11672_1_2	0.2027	1	2		AT1G16530	AT2G22920
A_84_P506289_1	A_84_P273170_1	0.2027	1	2		AT1G16530	AT5G44550
A_84_P506289_1	A_84_P867403	0.2027	1	2		AT1G16530	AT2G05910
A_84_P506289_1	A_84_P869849_1	0.2027	1	2		AT1G16530	AT1G60600
A_84_P506289_1	A_84_P784216_1_2	0.2027	1	2		AT1G16530	AT5G24780
A_84_P506289_1_2	A_84_P96276	1	1	2		AT1G16530	AT5G60100
A_84_P506289_1_2	A_84_P10125	0.2027	1	2		AT1G16530	AT4G14890
A_84_P506289_1_2	A_84_P10225	0.2027	1	2		AT1G16530	AT5G37960
A_84_P506289_1_2	A_84_P104616	0.2027	1	2		AT1G16530	AT3G26460
A_84_P506289_1_2	A_84_P10848	0.2027	1	2		AT1G16530	AT3G45070
A_84_P506289_1_2	A_84_P108872	0.2027	1	2		AT1G16530	AT3G55290
A_84_P506289_1_2	A_84_P11068	0.2027	1	2		AT1G16530	AT4G14060
A_84_P506289_1_2	A_84_P11122	0.0410871	1	2		AT1G16530	AT5G11590
A_84_P506289_1_2	A_84_P11259	0.2027	1	2		AT1G16530	AT5G61480
A_84_P506289_1_2	A_84_P11672	0.2027	1	2		AT1G16530	AT2G22920
A_84_P506289_1_2	A_84_P11746	0.2027	1	2		AT1G16530	AT3G27400
A_84_P506289_1_2	A_84_P11794	0.2027	0	2		AT1G16530	AT3G45080
A_84_P506289_1_2	A_84_P12116	0.2027	1	2		AT1G16530	AT5G37980
A_84_P506289_1_2	A_84_P122622	0.2027	1	2		AT1G16530	AT4G33660
A_84_P506289_1_2	A_84_P12549	0.2027	1	2		AT1G16530	AT1G07880
A_84_P506289_1_2	A_84_P12744	0.2027	1	2		AT1G16530	AT3G46170
A_84_P506289_1_2	A_84_P13453	0.2027	1	2		AT1G16530	AT2G34060
A_84_P506289_1_2	A_84_P14310	0.2027	1	2		AT1G16530	AT1G14720
A_84_P506289_1_2	A_84_P14372	0.2027	1	2		AT1G16530	AT1G31710
A_84_P506289_1_2	A_84_P14392	0.2027	1	2		AT1G16530	AT2G43550
A_84_P506289_1_2	A_84_P14783	0.2027	1	2		AT1G16530	AT4G24780
A_84_P506289_1_2	A_84_P14837	0.2027	1	2		AT1G16530	AT4G37750
A_84_P506289_1_2	A_84_P15536	0.2027	1	2		AT1G16530	AT3G16470
A_84_P506289_1_2	A_84_P161343	0.2027	1	2		AT1G16530	AT5G01370
A_84_P506289_1_2	A_84_P16177	0.2027	1	2		AT1G16530	AT1G78440
A_84_P506289_1_2	A_84_P17479	0.2027	1	2		AT1G16530	AT3G47950
A_84_P506289_1_2	A_84_P17537	0.2027	1	2		AT1G16530	AT3G61680
A_84_P506289_1_2	A_84_P17642	0.2027	1	2		AT1G16530	AT4G29270
A_84_P506289_1_2	A_84_P17723	0.2027	1	2		AT1G16530	AT5G07030
A_84_P506289_1_2	A_84_P17734	0.2027	1	2		AT1G16530	AT1G31320
A_84_P506289_1_2	A_84_P17864	0.2027	1	2		AT1G16530	AT5G58860
A_84_P506289_1_2	A_84_P182054	0.2027	1	2		AT1G16530	AT5G37690
A_84_P506289_1_2	A_84_P18265	0.2027	1	2		AT1G16530	AT2G18480
A_84_P506289_1_2	A_84_P18274	0.2027	1	2		AT1G16530	AT2G39220
A_84_P506289_1_2	A_84_P18338	0.0410871	1	2		AT1G16530	AT3G16770
A_84_P506289_1_2	A_84_P189624	0.2027	1	2		AT1G16530	AT1G70890
A_84_P506289_1_2	A_84_P19195	0.2027	1	2		AT1G16530	AT2G36570
A_84_P506289_1_2	A_84_P19474	0.2027	1	2		AT1G16530	AT4G11310
A_84_P506289_1_2	A_84_P19704	0.2027	1	2		AT1G16530	AT1G68560
A_84_P506289_1_2	A_84_P20152	0.2027	1	2		AT1G16530	AT2G23540
A_84_P506289_1_2	A_84_P20172	0.2027	1	2		AT1G16530	AT2G34490
A_84_P506289_1_2	A_84_P20508	0.2027	1	2		AT1G16530	AT4G35750
A_84_P506289_1_2	A_84_P21786	0.2027	1	2		AT1G16530	AT1G08890
A_84_P506289_1_2	A_84_P21806	0.2027	1	2		AT1G16530	AT1G22710
A_84_P506289_1_2	A_84_P21843	0.2027	1	2		AT1G16530	AT1G22430
A_84_P506289_1_2	A_84_P223589	0.2027	1	2		AT1G16530	AT4G16000
A_84_P506289_1_2	A_84_P23218	0.2027	1	2		AT1G16530	AT3G62930
A_84_P506289_1_2	A_84_P23696	0.2027	1	2		AT1G16530	AT1G60390
A_84_P506289_1_2	A_84_P248695	0.2027	1	2		AT1G16530	AT5G12270
A_84_P506289_1_2	A_84_P255640	0.2027	1	2		AT1G16530	AT4G03415
A_84_P506289_1_2	A_84_P267260	0.2027	1	2		AT1G16530	AT3G04630
A_84_P506289_1_2	A_84_P268810	0.2027	1	2		AT1G16530	AT4G27560
A_84_P506289_1_2	A_84_P272660	0.2027	1	2		AT1G16530	AT3G42725
A_84_P506289_1_2	A_84_P273170	0.2027	1	2		AT1G16530	AT5G44550
A_84_P506289_1_2	A_84_P278800	0.2027	-1	2		AT1G16530	AT4G15700
A_84_P506289_1_2	A_84_P284670	0.2027	1	2		AT1G16530	AT2G33850
A_84_P506289_1_2	A_84_P299330	0.2027	1	2		AT1G16530	AT1G13930
A_84_P506289_1_2	A_84_P305680	0.2027	1	2		AT1G16530	AT4G20390
A_84_P506289_1_2	A_84_P311333	0.2027	1	2		AT1G16530	AT2G38110
A_84_P506289_1_2	A_84_P21786_1	0.2027	1	2		AT1G16530	AT1G08890
A_84_P506289_1_2	A_84_P506289	0.2027	1	2		AT1G16530	AT1G16530
A_84_P506289_1_2	A_84_P515522	0.0410871	1	2		AT1G16530	AT3G14395
A_84_P506289_1_2	A_84_P558862	0.2027	1	2		AT1G16530	AT2G39705
A_84_P506289_1_2	A_84_P57310	0.2027	1	2		AT1G16530	AT4G28250
A_84_P506289_1_2	A_84_P575477	0.2027	1	2		AT1G16530	AT1G14630
A_84_P506289_1_2	A_84_P597304	0.2027	1	2		AT1G16530	AT3G44960
A_84_P506289_1_2	A_84_P71364	0.2027	1	2		AT1G16530	AT1G28100
A_84_P506289_1_2	A_84_P72554	0.2027	1	2		AT1G16530	AT1G77400
A_84_P506289_1_2	A_84_P750177	0.2027	1	2		AT1G16530	AT1G70885
A_84_P506289_1_2	A_84_P751343	0.2027	1	2		AT1G16530	AT1G54660
A_84_P506289_1_2	A_84_P754282	0.2027	1	2		AT1G16530	AT1G24405
A_84_P506289_1_2	A_84_P761387	0.2027	1	2		AT1G16530	AT3G55515
A_84_P506289_1_2	A_84_P765533	0.2027	1	2		AT1G16530	AT4G16008
A_84_P506289_1_2	A_84_P77119	0.2027	1	2		AT1G16530	AT2G35150
A_84_P506289_1_2	A_84_P784216	0.2027	1	2		AT1G16530	AT5G24780
A_84_P506289_1_2	A_84_P790159	0.2027	1	2		AT1G16530	AT5G38000
A_84_P506289_1_2	A_84_P784216_1	0.2027	1	2		AT1G16530	AT5G24780
A_84_P506289_1_2	A_84_P11672_1	0.2027	1	2		AT1G16530	AT2G22920
A_84_P506289_1_2	A_84_P299330_1	0.2027	1	2		AT1G16530	AT1G13930
A_84_P506289_1_2	A_84_P299330_1_2	0.2027	1	2		AT1G16530	AT1G13930
A_84_P506289_1_2	A_84_P811360	0.2027	1	2		AT1G16530	AT3G21720
A_84_P506289_1_2	A_84_P816971	0.2027	1	2		AT1G16530	AT4G39460
A_84_P506289_1_2	A_84_P268810_1	0.2027	1	2		AT1G16530	AT4G27560
A_84_P506289_1_2	A_84_P21786_1_2	0.2027	1	2		AT1G16530	AT1G08890
A_84_P506289_1_2	A_84_P828477	0.2027	1	2		AT1G16530	AT3G10450
A_84_P506289_1_2	A_84_P831705	0.2027	1	2		AT1G16530	AT3G18900
A_84_P506289_1_2	A_84_P248695_1	0.2027	1	2		AT1G16530	AT5G12270
A_84_P506289_1_2	A_84_P161343_1	0.2027	1	2		AT1G16530	AT5G01370
A_84_P506289_1_2	A_84_P506289_1	0.2027	1	2		AT1G16530	AT1G16530
A_84_P506289_1_2	A_84_P121162_1	0.2027	0	2		AT1G16530	AT3G44730
A_84_P506289_1_2	A_84_P756116_1	0.2027	1	2		AT1G16530	AT2G01340
A_84_P506289_1_2	A_84_P21786_1_2_3	0.2027	1	2		AT1G16530	AT1G08890
A_84_P506289_1_2	A_84_P17723_1	0.2027	1	2		AT1G16530	AT5G07030
A_84_P506289_1_2	A_84_P15536_1	0.2027	1	2		AT1G16530	AT3G16470
A_84_P506289_1_2	A_84_P20508_1	0.2027	1	2		AT1G16530	AT4G35750
A_84_P506289_1_2	A_84_P11672_1_2	0.2027	1	2		AT1G16530	AT2G22920
A_84_P506289_1_2	A_84_P273170_1	0.2027	1	2		AT1G16530	AT5G44550
A_84_P506289_1_2	A_84_P867403	0.2027	1	2		AT1G16530	AT2G05910
A_84_P506289_1_2	A_84_P869849_1	0.2027	1	2		AT1G16530	AT1G60600
A_84_P506289_1_2	A_84_P784216_1_2	0.2027	1	2		AT1G16530	AT5G24780
A_84_P11605	A_84_P11605	0	1	1		AT2G46690	AT2G46690
A_84_P14837	A_84_P10041	0.831463	1	1		AT4G37750	AT4G20840
A_84_P14837	A_84_P10225	0.831463	1	1		AT4G37750	AT5G37960
A_84_P14837	A_84_P10698	0.831463	1	1		AT4G37750	AT2G37450
A_84_P14837	A_84_P11171	0.831463	1	1		AT4G37750	AT5G37970
A_84_P14837	A_84_P12373	0.831463	1	1		AT4G37750	AT1G14240
A_84_P14837	A_84_P12921	0.831463	1	1		AT4G37750	AT4G30650
A_84_P14837	A_84_P13011	0.831463	1	1		AT4G37750	AT5G11420
A_84_P14837	A_84_P14392	0.831463	1	1		AT4G37750	AT2G43550
A_84_P14837	A_84_P15784	0.831463	0	1		AT4G37750	AT4G37970
A_84_P14837	A_84_P18565	0.831463	1	1		AT4G37750	AT4G24350
A_84_P14837	A_84_P19567	0.831463	1	1		AT4G37750	AT4G37800
A_84_P14837	A_84_P257990	0.831463	1	1		AT4G37750	AT3G48350
A_84_P14837	A_84_P511862	0.831463	1	1		AT4G37750	AT2G32550
A_84_P14837	A_84_P559716	0.831463	1	1		AT4G37750	AT2G28140
A_84_P14837	A_84_P560726	0.831463	1	1		AT4G37750	AT3G13980
A_84_P14837	A_84_P581722	0.831463	1	1		AT4G37750	AT1G16960
A_84_P14837	A_84_P609600	0.831463	1	1		AT4G37750	AT2G40200
A_84_P14837	A_84_P751343	0.831463	1	1		AT4G37750	AT1G54660
A_84_P14837	A_84_P790159	0.831463	1	1		AT4G37750	AT5G38000
A_84_P14837	A_84_P13011_1	0.831463	1	1		AT4G37750	AT5G11420
A_84_P14837	A_84_P828477	0.831463	1	1		AT4G37750	AT3G10450
A_84_P14837	A_84_P862359	0.831463	1	1		AT4G37750	AT3G52180
A_84_P20921	A_84_P20921	0	1	1		AT1G77520	AT1G77520
A_84_P211628	A_84_P211628	0	1	1		AT2G40080	AT2G40080
A_84_P21208	A_84_P21208	0	1	1		AT3G29670	AT3G29670
A_84_P216988	A_84_P216988	0	1	1		AT2G15960	AT2G15960
A_84_P21904	A_84_P21904	0	1	1		AT1G66020	AT1G66020
A_84_P230339	A_84_P11171	0.831463	1	1		AT2G22540	AT5G37970
A_84_P230339	A_84_P12655	0.831463	1	1		AT2G22540	AT3G07970
A_84_P230339	A_84_P13011	0.831463	1	1		AT2G22540	AT5G11420
A_84_P230339	A_84_P14701	0.831463	1	1		AT2G22540	AT3G61880
A_84_P230339	A_84_P17194	0.831463	1	1		AT2G22540	AT1G70880
A_84_P230339	A_84_P18274	0.831463	1	1		AT2G22540	AT2G39220
A_84_P230339	A_84_P19255	0.831463	1	1		AT2G22540	AT1G01190
A_84_P230339	A_84_P19567	0.831463	1	1		AT2G22540	AT4G37800
A_84_P230339	A_84_P19887	0.831463	-1	1		AT2G22540	AT1G80760
A_84_P230339	A_84_P560726	0.831463	1	1		AT2G22540	AT3G13980
A_84_P230339	A_84_P571469	0.831463	-1	1		AT2G22540	AT3G49330
A_84_P230339	A_84_P805566	0.831463	1	1		AT2G22540	AT5G24780
A_84_P230339	A_84_P13011_1	0.831463	1	1		AT2G22540	AT5G11420
A_84_P230339	A_84_P814968	0.831463	1	1		AT2G22540	AT1G06460
A_84_P230339	A_84_P831464	0.168537	0	1		AT2G22540	AT5G62960
A_84_P230339	A_84_P571469_1	0.831463	-1	1		AT2G22540	AT3G49330
A_84_P230339	A_84_P805566_1	0.831463	1	1		AT2G22540	AT5G24780
A_84_P230339	A_84_P97886	0.831463	1	1		AT2G22540	AT2G40130
A_84_P23166	A_84_P10041	0.831463	1	1		AT3G50700	AT4G20840
A_84_P23166	A_84_P10225	0.831463	1	1		AT3G50700	AT5G37960
A_84_P23166	A_84_P12373	0.831463	1	1		AT3G50700	AT1G14240
A_84_P23166	A_84_P12921	0.831463	0	1		AT3G50700	AT4G30650
A_84_P23166	A_84_P14392	0.831463	0	1		AT3G50700	AT2G43550
A_84_P23166	A_84_P14837	0.831463	1	1		AT3G50700	AT4G37750
A_84_P23166	A_84_P15784	0.831463	0	1		AT3G50700	AT4G37970
A_84_P23166	A_84_P18029	1	0	1		AT3G50700	AT1G10550
A_84_P23166	A_84_P18565	0.831463	0	1		AT3G50700	AT4G24350
A_84_P23166	A_84_P19887	0.831463	-1	1		AT3G50700	AT1G80760
A_84_P23166	A_84_P257990	0.831463	0	1		AT3G50700	AT3G48350
A_84_P23166	A_84_P511862	0.831463	1	1		AT3G50700	AT2G32550
A_84_P23166	A_84_P581722	0.831463	1	1		AT3G50700	AT1G16960
A_84_P23166	A_84_P609600	0.831463	1	1		AT3G50700	AT2G40200
A_84_P23166	A_84_P751343	0.831463	1	1		AT3G50700	AT1G54660
A_84_P23166	A_84_P828477	0.831463	1	1		AT3G50700	AT3G10450
A_84_P23166	A_84_P862359	0.831463	0	1		AT3G50700	AT3G52180
A_84_P609600	A_84_P10041	0.831463	1	1		AT2G40200	AT4G20840
A_84_P609600	A_84_P10225	0.831463	1	1		AT2G40200	AT5G37960
A_84_P609600	A_84_P10698	0.831463	1	1		AT2G40200	AT2G37450
A_84_P609600	A_84_P12373	0.831463	1	1		AT2G40200	AT1G14240
A_84_P609600	A_84_P12921	0.831463	1	1		AT2G40200	AT4G30650
A_84_P609600	A_84_P14392	0.831463	1	1		AT2G40200	AT2G43550
A_84_P609600	A_84_P14837	0.831463	1	1		AT2G40200	AT4G37750
A_84_P609600	A_84_P15784	0.831463	0	1		AT2G40200	AT4G37970
A_84_P609600	A_84_P18029	0.168537	0	1		AT2G40200	AT1G10550
A_84_P609600	A_84_P18274	0.831463	1	1		AT2G40200	AT2G39220
A_84_P609600	A_84_P18565	0.831463	1	1		AT2G40200	AT4G24350
A_84_P609600	A_84_P19887	0.831463	-1	1		AT2G40200	AT1G80760
A_84_P609600	A_84_P23166	0.831463	1	1		AT2G40200	AT3G50700
A_84_P609600	A_84_P257990	0.831463	1	1		AT2G40200	AT3G48350
A_84_P609600	A_84_P511862	0.831463	1	1		AT2G40200	AT2G32550
A_84_P609600	A_84_P559716	0.831463	1	1		AT2G40200	AT2G28140
A_84_P609600	A_84_P571469	0.831463	-1	1		AT2G40200	AT3G49330
A_84_P609600	A_84_P581722	0.831463	1	1		AT2G40200	AT1G16960
A_84_P609600	A_84_P751343	0.831463	1	1		AT2G40200	AT1G54660
A_84_P609600	A_84_P765533	0.831463	1	1		AT2G40200	AT4G16008
A_84_P609600	A_84_P790159	0.831463	1	1		AT2G40200	AT5G38000
A_84_P609600	A_84_P805566	0.831463	1	1		AT2G40200	AT5G24780
A_84_P609600	A_84_P828477	0.831463	1	1		AT2G40200	AT3G10450
A_84_P609600	A_84_P831464	0.168537	1	1		AT2G40200	AT5G62960
A_84_P609600	A_84_P571469_1	0.831463	-1	1		AT2G40200	AT3G49330
A_84_P609600	A_84_P862359	0.831463	1	1		AT2G40200	AT3G52180
A_84_P609600	A_84_P805566_1	0.831463	1	1		AT2G40200	AT5G24780
A_84_P609600	A_84_P97886	0.831463	1	1		AT2G40200	AT2G40130
A_84_P613653	A_84_P613653	0	1	1		AT5G57685	AT5G57685
A_84_P805904	A_84_P805904	0	1	1		AT5G09440	AT5G09440
A_84_P11122	A_84_P13061	0.831463	0	1		AT5G11590	AT5G37990
A_84_P11122	A_84_P14222	0.831463	1	1		AT5G11590	AT1G05200
A_84_P11122	A_84_P144149	0.831463	1	1		AT5G11590	AT4G39970
A_84_P11122	A_84_P15486	0.831463	1	1		AT5G11590	AT3G05880
A_84_P11122	A_84_P15646	0.831463	-1	1		AT5G11590	AT3G61890
A_84_P11122	A_84_P161013	0.831463	1	1		AT5G11590	AT1G70720
A_84_P11122	A_84_P23535	0.831463	1	1		AT5G11590	AT5G57630
A_84_P11122	A_84_P53790	0.168537	-1	1		AT5G11590	AT1G49500
A_84_P11122	A_84_P594753	0.831463	0	1		AT5G11590	AT4G22230
A_84_P11122	A_84_P15646_1	0.831463	-1	1		AT5G11590	AT3G61890
A_84_P14091	A_84_P10395	0.831463	1	1		AT5G60890	AT1G19050
A_84_P14091	A_84_P12457	0.831463	1	1		AT5G60890	AT1G13420
A_84_P14091	A_84_P12484	0.865625	0	1		AT5G60890	AT1G58170
A_84_P14091	A_84_P13620	0.831463	1	1		AT5G60890	AT3G21600
A_84_P14091	A_84_P14680	0.865625	0	1		AT5G60890	AT3G56380
A_84_P14091	A_84_P18683	0.831463	1	1		AT5G60890	AT5G10970
A_84_P14091	A_84_P19078	0.831463	1	1		AT5G60890	AT1G19190
A_84_P15646	A_84_P11122	0.831463	-1	1		AT3G61890	AT5G11590
A_84_P15646	A_84_P14222	0.831463	-1	1		AT3G61890	AT1G05200
A_84_P15646	A_84_P144149	0.831463	-1	1		AT3G61890	AT4G39970
A_84_P15646	A_84_P15486	0.831463	-1	1		AT3G61890	AT3G05880
A_84_P15646	A_84_P161013	0.831463	-1	1		AT3G61890	AT1G70720
[truncated: 300 more rows]

## Sheet: GENIST_unique
source_AGI_unique	target_AGI_unique
AT3G07650	AT4G21620
AT3G50060	AT1G04620
AT1G72920	AT3G06390
AT3G46640	AT4G33980
AT5G60100	AT3G07650
AT2G37450	AT1G72930
AT5G25190	AT1G72920
AT1G10200	AT3G46640
AT2G26690	AT5G60100
AT2G22540	AT2G21100
AT1G47655	AT1G31490
AT5G57180	AT2G16365
AT5G66320	AT1G11210
AT4G37750	AT5G61380
AT1G68360	AT1G49230
AT3G16770	AT5G20860
AT4G29080	AT2G38465
AT3G50700	AT5G66400
AT5G56620	AT5G57560
AT3G16280	AT5G53486
AT3G61880	AT2G37450
AT1G70880	AT3G52180
AT3G29670	AT1G14700
AT2G40200	AT3G25920
AT2G21188	AT3G44730
AT2G15960	AT5G44400
AT1G49720	AT5G16030
AT5G24470	AT1G14240
AT5G48250	AT1G74010
AT1G04240	AT5G10180
AT2G31180	AT5G14920
AT5G52330	AT2G33830
AT1G19050	AT4G16980
AT5G11590	AT3G50820
AT5G44390	AT3G26740
AT3G21600	AT5G42900
AT1G31320	AT1G05190
AT4G13290	AT2G33620
AT1G19190	AT2G45080
AT1G77520	AT4G24350
AT3G45680	AT1G68570
AT5G15970	AT4G22730
AT1G16530	AT1G09370
AT4G13680	AT3G61210
AT5G24920	AT1G10640
AT5G15960	AT2G40080
AT2G46690	AT2G15960
AT2G40080	AT1G22430
AT1G66020	AT2G22990
AT5G57685	AT1G53070
AT5G09440	AT5G52310
AT5G60890	AT2G37660
AT3G61890	AT4G00780
AT5G10970	AT2G29630
AT5G57150	AT2G23000
AT5G62380	AT3G26060
	AT3G62730
	AT5G14910
	AT3G20810
	AT3G48350
	AT2G15890
	AT2G32550
	AT2G28140
	AT1G16960
	AT3G22142
	AT1G60950
	AT1G28330
	AT3G15630
	AT4G32340
	AT3G13120
	AT3G63140
	AT1G32470
	AT2G26500
	AT5G35790
	AT5G28500
	AT2G22540
	AT3G10080
	AT5G54770
	AT1G54780
	AT3G26650
	AT1G10200
	AT1G03630
	AT4G35750
	AT2G26690
	AT1G64355
	AT3G27300
	AT3G47160
	AT5G17700
	AT5G61480
	AT3G09390
	AT3G07970
	AT1G68590
	AT2G28900
	AT3G29320
	AT3G61880
	AT3G46970
	AT1G70720
	AT1G06460
	AT1G70880
	AT4G17480
	AT3G24770
	AT1G20020
	AT2G40100
	AT4G09010
	AT3G04550
	AT1G65900
	AT3G44735
	AT4G14270
	AT5G52970
	AT3G05800
	AT2G42610
	AT5G64040
	AT5G02160
	AT1G67830
	AT5G53830
	AT4G33660
	AT3G61870
	AT5G11420
	AT5G39530
	AT5G17220
	AT5G25190
	AT5G64080
	AT2G36145
	AT2G16700
	AT1G78020
	AT5G26220
	AT1G64370
	AT3G47070
	AT4G37550
	AT1G19530
	AT1G62540
	AT1G10140
	AT3G47650
	AT5G38520
	AT1G52410
	AT5G24490
	AT5G43440
	AT4G25050
	AT4G13280
	AT3G47340
	AT5G66650
	AT4G37800
	AT1G67910
	AT1G55940
	AT1G42550
	AT5G65220
	AT1G51400
	AT2G18470
	AT3G16520
	AT3G52840
	AT1G06680
	AT3G29670
	AT1G69890
	AT1G72940
	AT3G18080
	AT2G35370
	AT3G29240
	AT5G53880
	AT2G01990
	AT4G24015
	AT3G54310
	AT2G01610
	AT1G80160
	AT4G34830
	AT1G25422
	AT1G62333
	AT5G44572
	AT3G15450
	AT1G67090
	AT1G20620
	AT5G22920
	AT1G19330
	AT2G47010
	AT4G02290
	AT1G60600
	AT2G40130
	AT1G79040
	AT1G55670
	AT5G54270
	AT4G27520
	AT2G38790
	AT1G74890
	AT2G05100
	AT4G39795
	AT5G62360
	AT2G30210
	AT1G47655
	AT3G16770
	AT5G37960
	AT1G10460
	AT4G30650
	AT4G30660
	AT2G43550
	AT4G37750
	AT3G61680
	AT2G23540
	AT4G39460
	AT2G28870
	AT3G15353
	AT2G01340
	AT4G16008
	AT5G38000
	AT2G22980
	AT3G10450
	AT5G62630
	AT1G69870
	AT4G14060
	AT1G49650
	AT3G27400
	AT2G44230
	AT5G66320
	AT1G07880
	AT5G08260
	AT2G35155
	AT5G09480
	AT3G21720
	AT1G78440
	AT5G53820
	AT2G18480
	AT2G39220
	AT2G36570
	AT1G01190
	AT5G48800
	AT1G77110
	AT4G29080
	AT4G34160
	AT1G04240
	AT5G59720
	AT4G03415
	AT3G04630
	AT2G18500
	AT3G42725
	AT1G33170
	AT2G33850
	AT3G25130
	AT2G40480
	AT4G08685
	AT2G18590
	AT3G13980
	AT1G12060
	AT5G05940
	AT5G59360
	AT5G56620
	AT5G01170
	AT1G77400
	AT4G38160
	AT5G24780
	AT1G60870
	AT5G39410
	AT2G21050
	AT1G64625
	AT3G16280
	AT3G62740
	AT1G08290
	AT1G12380
	AT1G73640
	AT1G68360
	AT1G69880
	AT1G03620
	AT2G28250
	AT3G50700
	AT4G28490
	AT3G58550
	AT2G41230
	AT3G54260
	AT2G39490
	AT1G54217
	AT1G79520
	AT1G17830
	AT5G62960
	AT4G20840
	AT2G40610
	AT2G46690
	AT3G47960
	AT1G66020
	AT2G18700
	AT3G49330
	AT1G49720
	AT2G21188
	AT4G37970
	AT4G09890
	AT1G16530
	AT4G35900
	AT2G31180
	AT5G24470
	AT5G48250
	AT1G14260
	AT1G56300
	AT3G15680
	AT1G47760
	AT4G26370
	AT2G31360
	AT3G52790
	AT2G37220
	AT4G16146
	AT3G53460
	AT2G32280
	AT4G14103
	AT2G21660
	AT1G21600
	AT1G64890
	AT4G22570
	AT5G06330
	AT2G37360
	AT3G08030
	AT3G44990
	AT2G18210
	AT4G01390
	AT2G18200
	AT5G52330
	AT1G58170
	AT3G56380
	AT2G40200
	AT1G19050
	AT5G37970
	AT5G37990
	AT1G05200
	AT4G39970
	AT3G05880
	AT5G57630
	AT5G44390
	AT3G21600
	AT5G11590
	AT1G18870
	AT5G37980
	AT2G39310
	AT3G16470
	AT1G68560
	AT1G80760
	AT5G04370
	AT1G08890
	AT1G45201
	AT3G14395
	AT4G28250
	AT2G35150
	AT4G13290
	AT1G19190
	AT1G77520
	AT3G45680
	AT4G14890
	AT3G26460
	AT3G45070
	AT2G22920
	AT3G46170
	AT1G31710
	AT4G24780
	AT5G07030
	AT1G31320
	AT5G12270
	AT4G27560
	AT1G13930
	AT1G78120
	AT1G54660
	AT5G15970
	AT1G14720
	AT1G70890
	AT1G28100
	AT1G70885
	AT3G55515
	AT4G13680
	AT5G24920
	AT5G15960
	AT3G55290
	AT3G45080
	AT2G34060
	AT5G01370
	AT3G47950
	AT4G29270
	AT5G58860
	AT5G37690
	AT4G11310
	AT2G34490
	AT1G22710
	AT4G16000
	AT3G62930
	AT1G60390
	AT5G44550
	AT4G15700
	AT4G20390
	AT2G38110
	AT2G39705
	AT1G14630
	AT3G44960
	AT1G24405
	AT3G18900
	AT2G05910
	AT1G10550
	AT5G57685
	AT5G09440
	AT3G61890
	AT1G49500
	AT4G22230
	AT1G13420
	AT5G10970
	AT1G05010
	AT2G37580
	AT2G36870
	AT1G31940
	AT3G45160
	AT1G19960
	AT5G57150
	AT2G31280
	AT5G60890
	AT2G01830
