# Supplementary material for: Plant hormone and peptide signaling converge in the genetic network regulating cambium activation in Arabidopsis roots
Source: Plant Cell. 2026 Mar 13;38(6):koag059. doi: 10.1093/plcell/koag059 (PMC13259593; doi:10.1093/plcell/koag059)
Supplement: koag059_Supplementary_Data [file koag059_supplementary_data.zip › Supplementary Table S4_primers_plasmids_AGI.xlsx]

## Sheet: Recombinant DNA
Plasmids	Source
pDONRP41R	Thermo Fischer Scientific
pDONR-221k	Thermo Fischer Scientific
p221z-gCKX7	Ye ta al., 2021 Current Biol.
2R3z-tagRFP (4xgly-TagRFP)	Siligato et al., 2016 Plant Phys.
p1R4-pANT:XVE	Siligato et al., 2016 Plant Phys.
p221z-axr3-1	Mähönen et al., 2014 Nature
pBm43GW	Siligato et al., 2016 Plant Phys., Karimi et al. 2005
pCAM-kan-R4R3	Siligato et al., 2016 Plant Phys.
pCAM-kan-R4R3--pANT:XVE>>gCKX7-4xgly-RFP	this study
p221z-erYFP	Siligato et al., 2016 Plant Phys.
221z-erGUSpRFP	Mäkilä et al. 2023
p1R4-35S:XVE	Siligato et al., 2016 Plant Phys.
2R3e-3AT	Siligato et al., 2016 Plant Phys.
pBm43--p35S:XVE>>DOF1.6-3AT	this study
pBm43--pDof3.4: erGUSpRFP-3AT	this study
pBm43 --pTINY2:erRFP-As-OcsT	this study
pBm43--pANT:XVE>>axr3-1-4xglyVenusYFP-3AT	this study
pHm43GW	Siligato et al., 2016 Plant Phys., Karimi et al. 2005
P2RP3e--4glyVenusYFP-3AT	Siligato et al., 2016 Plant Phys.
pHm43--pDOF1.6:DOF1.6g-4xglyVenusYFP-3AT	this study
p221z-erTagRFP	Siligato et al., 2016 Plant Phys.
P4P1RpGEMt	Thermo Fischer Scientific
p1R4z-pDOF1.6	this study
p1R4z-pDOF3.4	this study
p1R4z-pDOF5.8	this study
p1R4z-pTINY2	this study
p221k-Dof1.6(+)stop	this study
pDONR_221k_DOF1.6(-)	this study
2R3e-AS-OcsT	Mähönen et al., 2014 Nature; this study
pDOF5.8:YFP	pDOF5.8:erVenus, gift from Ykä Helariutta
Constructs
promoter (1st box)	Gene of Interest or reporter (2nd box)	Terminator (3rd box)	Destination	Line name	Final Expression vectors
p1R4z-pDOF1.6	pDONR_221k_DOF1.6(-)	P2RP3e--4glyVenusYFP-3AT	pHm43GW	pDOF1.6:DOF1.6-YFP	pHm43--pDOF1.6:DOF1.6g-4xglyVenusYFP-3AT
p1R4z-pDOF3.4	221z-erGUSpRFP	2R3e-3AT	pBm43GW	pDOF3.4:erRFP	pBm43--pDof3.4: erGUSpRFP-3AT
p1R4z-pTINY2	p221z-erTagRFP	2R3e-AS-OcsT	pBm43GW	pTINY2:erRFP	pBm43 --pTINY2:erRFP-As-OcsT
p1R4-35S:XVE	p221k-Dof1.6(+)stop	2R3e-3AT	pBm43GW	35S:XVE>>DOF1.6	pBm43--p35S:XVE>>DOF1.6-3AT
p1R4-pANT:XVE	p221z-axr3-1	P2RP3e--4glyVenusYFP-3AT	pBm43GW	pANT:XVE>>axr3-1-YFP	pBm43--pANT:XVE>>axr3-1-4xglyVenusYFP-3AT
p1R4-pANT:XVE	p221z-gCKX7	2R3z-tagRFP (4xgly-TagRFP)	pCAM-kan-R4R3	pANT:XVE>>gCKX7-4xgly-RFP	pCAM-kan-R4R3--pANT:XVE>>gCKX7-4xgly-RFP

## Sheet: Primers used in this study
Oligo name	Oligo sequence	Function	Primer reference
Genotyping
atipt1 697	5'-cgaaacttttgtctctttccgtgttgt-3'	ipt1 genotyping (SALK_020112)	Miyawaki et al 2006
atipt1 700	CCCAAAAATGAGCTGTAAAATAGCTGGA		Miyawaki et al 2006
atipt3 702	CCAACTTGTCGTATATCATTCGTACAGTG	ipt3 genotyping (KG21969)	Miyawaki et al 2006
atipt3 1055	TGGAGAGATTCGCCATGTGACAG		Miyawaki et al 2006
T-DNA 996	CAACACGTGGGTTAATTAAGAATTCAGTAC		Miyawaki et al 2006
atipt5 692	ATTAATCCAGCAGGGGAAGTTAAAGGA	ipt5 genotyping (SALK_133407)	Miyawaki et al 2006
atipt5 694	TGACCAACGATCTCTCTCTTAAACCTGAC		Miyawaki et al 2006
atipt7 535	AAAATGAAGTTCTCAATCTCATCACTGAAGCAG	ipt7 genotyping (SALK_001940)	Miyawaki et al 2006
atipt7 1335	ATATCATATTGTGGGCTCTACTTCCACTTCC		Miyawaki et al 2006, this study
WOX4_LP	GCTCGTAGGTCAATGTCAATCTC	wox4 genotyping (GABI_462G01)	Zhang et al., 2019/Hirakawa et al., 2010
WOX4_LP	CCTATCTGTTCTTGAGTCGGG		Zhang et al., 2019/Hirakawa et al., 2010
lbd4-2_SALK206475C_LP	ACTGACAATCCAACGGTTGAG	lbd4-2 genotyping (SALK_206475C)	Zhang et al., 2019
lbd4-2_SALK206475C_RP	CCCAAATACCCCGGAATTAC		Zhang et al., 2019
SALK_030459_LP	ATTCTGGTTCAACGAGCACTG	erf072-1 genotyping (SALK_030459C)	Zhang et al., 2019
SALK_030459_RP	GTACATACCTTGGTTGGTGGG		Zhang et al., 2019
tdr1_SALK002910_LP	GGCATTGTGTGATTTGGTTTC	pxy-5 (pxy/tdr) genotyping (SALK_002910)	Zhang et al., 2019/Etchells et al., 2013
tdr1_SALK002910_RP	AGCTGCTGGAATCTCTCCTTC		Zhang et al., 2019/Etchells et al., 2013
cre1-12 gspF	ggagagccttcaccggttaggg	cre1-12 genotyping	Higuchi et al., 2004
cre1-12 gspR	aagctcttgcatttcatggaaatc		Higuchi et al., 2004
ahk3-3 gspF	cttgtgattgcgttacttgttgcac	ahk3-3 genotyping	Higuchi et al., 2004
ahk3-3 gspR	gcaggcctatggtccacaaccacag		Higuchi et al., 2004
tiny2-LP	TCGACAAAACAAAAATGAATGG	tiny2 genotyping (SAIL_1211_D04)	This study
tiny2-RP	AGCTTCTTGTCCCTAACTCGG		This study
SALK_016252 LP	TGAGGGGGCATATCAGATATG	dof1.6 genotyping (SALK_016252C)	This study
SALK_016252 RP	TAACATCGTTGGTTTGCATTG		This study
svp-41_WT_198	GACCCACTAGTTATCAGCTCAG	svp-41 genotyping	Gregis et al., 2006
svp-41_WT_199	AAGTTATGcCTCTCTAGGAC		Gregis et al., 2006
svp-41_mut_200	AAGTTATGcCTCTCTAGGTT		Gregis et al., 2006
LBD3_upATG344bp_F	AGAGAAGTAATGTTGCGTCG	asl9 genotyping	Zhang et al., 2019
LBD3_genome507bp_R	ACACTATTCTTTACACGCGG		Zhang et al., 2019
ahk3-3 TDNAp2	gtgactcccttaattctccgctcatg	Genotyping ahk3-3	Higuchi et al., 2004
SALK Lba1	TGGTTCACGTAGTGGGCCATCG	Genotyping SALK lines
SALK_LBb1.3	ATTTTGCCGATTTCGGAAC	Genotyping SALK lines
GABI_o8409	ATATTGACCATCATACTCATTGC	Genotyping GABI lines
SAIL_LB1	GCCTTTTCAGAAATGGATAAATAGCCTTGCTTCC	Genotyping SAIL lines
qPCR
18S-F	CTATCAACTTTCGATGGTAGG	qPCR control gene
18S-R	CCGTGTCAGGATTGGGTAATTT
UBC21-F	CTTGGACGCTTCAGTCTGTG	qPCR control gene
UBC21-R	TGAACCCTCTCACATCACCA
EF1a-F	TGGTGACGCTGGTATGGTTA	qPCR control gene
EF1a-R	TCCTTCTTGTCCACGCTCTT
DOF1.6 (AT1G47655)-F	CGCTCAGCCTCGCTACTACT	qPCR of DOF1.6
DOF1.6 (AT1G47655)-R	TCTTGTGTCGTGGTGGTGAT
DOF3.4 (AT3G50410)-F	CCGATTATGCCGACGTCTGA	qPCR of DOF3.4
DOF3.4 (AT3G50410)-R	TTTGCAGAAGTGACGAGGCT
TINY2 (AT5G11590)-F	TCATTCCCTCGACCCGTTTC	qPCR of TINY2
TINY2 (AT5G11590)-R	CAATCTCACCGAGCTCCTCC
ANT qPCR FP	CATCACCAGCATGGAAGG	qPCR of ANT
ANT qPCR RP	AGTATTCCTGACGACAATGC
WOX4_FP2	gacaagaacatcatcgtcactagaca	qPCR of WOX4
WOX4_RP	ttctccaccattggttctctca
Cloning
Dof1.6 RP	GGGG AC TGC TTT TTT GTA CAA ACT TGA attaagttgagagtatgagaaaacgaga	p1R4z-pDOF1.6	This study
Dof1.6 attB4 659	GGGG ACA ACT TTG TAT AGA AAA GTT GAA CATATAGAGCTAGATTGTCACACGG		This study
DOF1.6 2nd box attb1	ggggacaagtttgtacaaaaaagcaggcttcATGCCGTCGGAACCAAACC	p221k-Dof1.6(+)stop	This study
DOF1.6 2nd box attb2 (+)stop	ggggaccactttgtacaagaaagctgggtcTCACTTAACATCGTTGGTTTGCATT		This study
DOF1.6 2nd box attb1	ggggacaagtttgtacaaaaaagcaggcttcATGCCGTCGGAACCAAACC	pDONR_221k_DOF1.6(-)	This study
DOF1.6 2nd box attb2 (-)stop	ggggaccactttgtacaagaaagctgggtcCTTAACATCGTTGGTTTGCATTGAGA		This study
591_pAT5G11590attB4_F4	TTG TAT AGA AAA GTT GAA tttccatgtttcatcgacca	p1R4z-pTINY2	This study
592_pAT5G11590attB4_R4	T TTT GTA CAA ACT TGA tgtgttagcttaggcacaagtatcg		This study
Dof3.4 RP	T TTT GTA CAA ACT TGA aatcggagaaaggttgaagctttaa	p1R4z-pDOF3.4	This study
Dof3.4L LP 2979	TTG TAT AGA AAA GTT GAA ctacgtaaagtcttgggaaaa		This study
attB4_F adapter	GGGG ACA ACT TTG TAT AGA AAA GTT G	Adapters for 1st box cloning	Thermo Fischer Scientific
attB1_R adapter	GGGG AC TGC TTT TTT GTA CAA ACT TG		Thermo Fischer Scientific

## Sheet: Accession numbers
AT1G68460	IPT1
AT3G63110	IPT3
AT5G19040	IPT5
AT3G23630	IPT7
AT1G07900	LBD1
AT1G09950	RAS1
AT1G16060	ADAP
AT1G16530	LBD3
AT1G18710	MYB47
AT1G20700	WOX14
AT1G31320	LBD4
AT1G33280	ANAC015
AT1G46480	WOX4
AT1G50420	SCL3
AT1G62360	STM
AT1G63030	ERF032
AT1G63100	SCL28
AT1G71450	ERF021
AT2G22540	SVP
AT2G43000	ANAC042
AT2G47520	ERF071
AT3G10000	EDA31
AT3G16770	ERF072
AT3G50650	SCL7
AT3G61310	AHL11
AT4G08150	KNAT1
AT4G11880	AGL14
AT4G25490	ERF029
AT4G32730	MYB3R1
AT4G32800	ERF043
AT4G35550	WOX13
AT4G37750	ANT
AT4G37780	MYB87
AT5G03680	PTL
AT5G11510	MYB3R-4
AT5G65310	ATHB5
AT5G61480	PXY
AT5G11590	TINY2
AT3G50410	DOF3.4
AT1G47655	DOF1.6
AT5G66940	DOF5.8
AT3G24770	CLE41
AT4G13195	CLE44
AT1G25425	CLE43
AT2G34925	CLE42
AT1G08590	PXL1
AT4G28650	PXL2
AT2G36570	PXC1
AT2G41820	PXC2
AT5G01890	PXC3
AT2G01830	CRE1/AHK4/WOL
AT1G27320	AHK3
AT1G04250	AXR3
AT2G18150	PER15
AT3G48100	ARR5
AT5G21482	CKX7
AT5G25760	UBC21
