# Supplementary material for: Plant hormone and peptide signaling converge in the genetic network regulating cambium activation in Arabidopsis roots
Source: Plant Cell. 2026 Mar 13;38(6):koag059. doi: 10.1093/plcell/koag059 (PMC13259593; doi:10.1093/plcell/koag059)
Supplement: koag059_Supplementary_Data [file koag059_supplementary_data.zip › TPC-2025-0552-Supplementary Data Set S2.xlsx]

## Sheet: sample info
Supplementary Data Set S2. Gene expression results of microarray and ipt1,3,5,7 RNA-Seq results.
Sample summary
Genotype	Treatment	Age	Histology	Microarray	RNA-seq
Col-0	None	7-14 d	no	yes	no
Col-0	DMSO 1h	7d	yes	yes	no
ipt1,3,5,7	DMSO 1h	7d	yes	yes	yes
ipt1,3,5,7	BAP 1h	7d	yes	yes	no
ipt1,3,5,7	BAP 2h	7d	yes	no	no
ipt1,3,5,7	BAP 4h	7d	yes	yes	yes
ipt1,3,5,7	NAA 4h	7d	yes	yes	no
ipt1,3,5,7	BAP 6h	7d	yes	no	no
ipt1,3,5,7	BAP 8h	7d	yes	yes	no
ipt1,3,5,7	BAP 24h	7d	yes	yes	no
ipt1,3,5,7	NAA 24h	7d	yes	no	no
RNA samples
Number	Whole root samples	Treatment	Age	root tips	lateral roots
1	Col	None	7-14 d	no	no
2	Col	DMSO	7d	no	no
3	ipt	DMSO	7d	no	no
4	ipt	BAP 1h	7d	no	no
5	ipt	BAP 4h	7d	no	no
6	ipt	NAA 4h	7d	no	no
7	ipt	BAP 8h	7d	no	no
8	ipt	BAP 24h	7d	no	no
	Col old vs ipt	x13.logFC
	Col old vs Col DMSO	x12.logFC
	Col DMSO vs ipt	x23.logFC
	BAP1h vs ipt	x43.logFC
	BAP4h vs ipt	x53.logFC
	NAA4h vs ipt	x63.logFC
	BAP8h vs ipt	x73.logFC
	BAP24h vs ipt	x83.logFC
The results of each comparison (fold change) are dispalyed as logarithmic (log2) values:
		fold change	log2 (FC)
	[0]=no change	1	0
	[1]=2-fold up-regulated	2	1
	[-1]=2-fold down-regulated	0.5	-1
RNASEQ: ipt DMSO (1h) and BAP (4h) samples sequenced
sample	original_name	chiptype	experiment	group	library_size	description
sample001.tsv	ipt_DMSO_1_htseq-counts.tsv	not applicable	rna_seq	control	22,253,481	ipt_DMSO_1_htseq-counts.tsv
sample002.tsv	ipt_DMSO_11_htseq-counts.tsv	not applicable	rna_seq	control	22,313,048	ipt_DMSO_11_htseq-counts.tsv
sample003.tsv	ipt_DMSO_21_htseq-counts.tsv	not applicable	rna_seq	control	22,317,806	ipt_DMSO_21_htseq-counts.tsv
sample004.tsv	ipt_BAP_5_htseq-counts.tsv	not applicable	rna_seq	treatment	22,318,425	ipt_BAP_5_htseq-counts.tsv
sample005.tsv	ipt_BAP_15_htseq-counts.tsv	not applicable	rna_seq	treatment	22,318,080	ipt_BAP_15_htseq-counts.tsv
sample006.tsv	ipt_BAP_25_htseq-counts.tsv	not applicable	rna_seq	treatment	22,322,485	ipt_BAP_25_htseq-counts.tsv

## Sheet: array log2 FC
Log2-fold changes and false discovery rate corrected p-values were calculated for each probe with scripts in R. Results for gene-specific probes on Agilent 4x44K arrays are shown.
Microarray results representing gene-specific probes					Col_old_vs_ipt				Col_DMSO_vs_ipt				BAP1h_vs_ipt				BAP4h_vs_ipt				NAA4h_vs_ipt				BAP8h_vs_ipt				BAP24h_vs_ipt				Col_old_vs_Col_DMSO
Row	Column	Probe ID	Locus	Description	x13.logFC	x13.AveExpr	x13.P.Value	x13.adj.P.Val	x23.logFC	x23.AveExpr	x23.P.Value	x23.adj.P.Val	x43.logFC	x43.AveExpr	x43.P.Value	x43.adj.P.Val	x53.logFC	x53.AveExpr	x53.P.Value	x53.adj.P.Val	x63.logFC	x63.AveExpr	x63.P.Value	x63.adj.P.Val	x73.logFC	x73.AveExpr	x73.P.Value	x73.adj.P.Val	x83.logFC	x83.AveExpr	x83.P.Value	x83.adj.P.Val	x12.logFC	x12.AveExpr	x12.P.Value	x12.adj.P.Val
98	43	A_84_P10001	AT1G23350	Plant invertase/pectin methylesterase inhibitor superfamily protein	0.742519	7.31413	0.000298615	0.00118213	0.251662	7.31413	0.152763	0.617027	-0.108261	7.31413	0.529559	0.981875	-0.0966582	7.31413	0.574191	0.84803	0.391713	7.31413	0.0315906	0.0937784	-0.00672241	7.31413	0.968699	0.988544	0.232606	7.31413	0.184645	0.418927	0.490857	7.31413	0.00897357	0.0270704
18	100	A_84_P10002	AT4G04810	methionine sulfoxide reductase B4	-0.512318	10.1097	0.0139821	0.0350327	-0.106606	10.1097	0.580614	0.921987	-0.345742	10.1097	0.0838119	0.591075	-1.0655	10.1097	1.87081e-05	0.000558995	-1.87764	10.1097	4.88977e-09	3.10992e-07	-0.649269	10.1097	0.00278084	0.0198876	-0.713057	10.1097	0.00128471	0.0097786	-0.405711	10.1097	0.0453662	0.106864
74	68	A_84_P10003	AT4G05090	Inositol monophosphatase family protein	-0.108985	9.23911	0.258711	0.397517	-0.101029	9.23911	0.293988	0.773771	-0.143556	9.23911	0.141486	0.731057	-0.0693587	9.23911	0.467881	0.78986	-0.199763	9.23911	0.0458962	0.126235	-0.0771235	9.23911	0.420302	0.69401	-0.157192	9.23911	0.109311	0.296258	-0.00795597	9.23911	0.933183	0.963789
32	136	A_84_P10004	AT4G05260	Ubiquitin-like superfamily protein	-0.0187215	7.20346	0.853939	0.90934	-0.0253708	7.20346	0.803061	0.972549	0.0824095	7.20346	0.421476	0.956352	0.0386964	7.20346	0.703973	0.906028	-0.113801	7.20346	0.270561	0.475101	-0.0167669	7.20346	0.869031	0.950789	-0.0704003	7.20346	0.491276	0.73892	0.00664932	7.20346	0.947847	0.971745
164	25	A_84_P10005	AT4G05460	RNI-like superfamily protein	-0.318842	10.5696	0.0463565	0.0984244	-0.13889	10.5696	0.365391	0.822135	-0.0114751	10.5696	0.939747	0.998832	-0.204525	10.5696	0.187901	0.514963	0.138466	10.5696	0.366826	0.579421	-0.198768	10.5696	0.200081	0.465701	-0.106198	10.5696	0.486956	0.735624	-0.179951	10.5696	0.244247	0.403406
49	117	A_84_P100056	AT2G45990	unknown protein; FUNCTIONS IN: molecular_function unknown; INVOLVED IN: biological_process unknown; LOCATED IN: chloroplast, chloroplast stroma; EXPRESSED IN: 22 plant structures; EXPRESSED DURING: 13 growth stages; Has 312 Blast hits to 312 proteins in 90 species: Archae - 0; Bacteria - 131; Metazoa - 0; Fungi - 0; Plants - 67; Viruses - 0; Other Eukaryotes - 114 (source: NCBI BLink).	0.0593033	12.2831	0.72866	0.825877	-0.446517	12.2831	0.0155904	0.179526	-0.0648129	12.2831	0.704671	0.995919	-0.281496	12.2831	0.110798	0.381851	-0.273006	12.2831	0.12127	0.267869	-0.338734	12.2831	0.058458	0.206328	0.0155375	12.2831	0.927474	0.973478	0.50582	12.2831	0.00719124	0.0223681
106	164	A_84_P10006	AT4G08020	transposable element gene	0.0153753	7.20076	0.905673	0.942427	0.000600204	7.20076	0.996308	0.999461	0.0795749	7.20076	0.541592	0.984602	0.0801554	7.20076	0.538676	0.829691	0.0433288	7.20076	0.738748	0.865683	0.186545	7.20076	0.161175	0.407551	-0.0288278	7.20076	0.824256	0.931216	0.0147751	7.20076	0.909338	0.950969
40	226	A_84_P10007	AT4G08320	Tetratricopeptide repeat (TPR)-like superfamily protein	-0.278294	11.2647	0.00451852	0.0130386	-0.00745354	11.2647	0.932396	0.991626	-0.026284	11.2647	0.765074	0.996708	-0.00394576	11.2647	0.964178	0.991577	0.0409194	11.2647	0.64233	0.804435	-0.122672	11.2647	0.173052	0.426429	-0.0854078	11.2647	0.336848	0.603449	-0.270841	11.2647	0.00548559	0.0176919
71	192	A_84_P10008	AT4G08590	ORTHRUS-like	-0.598009	9.58313	1.14797e-05	6.65357e-05	-0.146726	9.58313	0.167837	0.639562	0.0463741	9.58313	0.655712	0.994915	0.134462	9.58313	0.204499	0.538832	0.313708	9.58313	0.00627303	0.0248458	0.0638139	9.58313	0.540478	0.781877	-0.0485503	9.58313	0.640753	0.83849	-0.451283	9.58313	0.000287908	0.00134663
48	8	A_84_P10009	AT4G08870	Arginase/deacetylase superfamily protein	-0.0154423	7.15203	0.843682	0.902648	-0.00633575	7.15203	0.927894	0.991001	0.000262697	7.15203	0.997006	0.999945	-0.0961667	7.15203	0.229658	0.570611	-0.00992827	7.15203	0.887253	0.94747	-0.0202935	7.15203	0.795621	0.920365	-0.0861346	7.15203	0.229035	0.481051	-0.00910652	7.15203	0.907392	0.950018
52	2	A_84_P10010	AT4G09080	Outer membrane OMP85 family protein	-0.0945132	7.74718	0.415219	0.56385	-0.0237288	7.74718	0.836611	0.978646	-0.00912239	7.74718	0.936777	0.998742	0.115857	7.74718	0.320001	0.671124	0.140687	7.74718	0.229993	0.425176	0.100252	7.74718	0.387979	0.668435	-0.0574583	7.74718	0.61846	0.824541	-0.0707843	7.74718	0.540197	0.698433
87	252	A_84_P10011	AT4G09350	Chaperone DnaJ-domain superfamily protein	0.794174	7.38305	8.64086e-08	9.4656e-07	0.0143953	7.38305	0.882526	0.984908	0.083634	7.38305	0.394981	0.95208	0.135843	7.38305	0.173482	0.493263	-0.0946546	7.38305	0.336961	0.548837	0.081205	7.38305	0.408601	0.685169	0.120007	7.38305	0.226775	0.477788	0.779778	7.38305	1.14293e-07	1.64964e-06
155	171	A_84_P10012	AT4G09600	GAST1 protein homolog 3	-0.169099	7.38355	0.129624	0.230908	-0.209011	7.38355	0.0649506	0.416579	-0.0387845	7.38355	0.720533	0.995919	-0.180882	7.38355	0.106422	0.372871	-0.064985	7.38355	0.550095	0.737936	-0.399015	7.38355	0.00135739	0.0112387	-0.20372	7.38355	0.0714384	0.219698	0.0399118	7.38355	0.712792	0.828566
56	71	A_84_P10013	AT4G09940	P-loop containing nucleoside triphosphate hydrolases superfamily protein	-0.766177	7.60317	7.5154e-08	8.42038e-07	-0.50806	7.60317	2.27496e-05	0.00155164	0.0718368	7.60317	0.443903	0.962608	0.249849	7.60317	0.0134479	0.0907515	0.0714021	7.60317	0.446623	0.653538	-0.317729	7.60317	0.00256951	0.0186776	-0.708438	7.60317	2.46293e-07	9.99764e-06	-0.258117	7.60317	0.0110471	0.032369
43	56	A_84_P10014	AT4G10160	RING/U-box superfamily protein	0.151	7.0822	0.0919757	0.174468	0.114742	7.0822	0.193513	0.673552	0.115378	7.0822	0.19116	0.805634	0.0441971	7.0822	0.609769	0.864183	-0.0169032	7.0822	0.844787	0.926178	0.0963089	7.0822	0.272024	0.55233	0.054476	7.0822	0.530003	0.766751	0.0362585	7.0822	0.675076	0.801909
5	100	A_84_P10015	AT4G10450	Ribosomal protein L6 family	-1.08922	13.029	1.08814e-06	8.45171e-06	-0.401469	13.029	0.0187373	0.201155	-0.0739249	13.029	0.642034	0.993287	0.0913436	13.029	0.56628	0.844865	0.616041	13.029	0.000854231	0.00473145	0.0581551	13.029	0.7143	0.882821	-0.666646	13.029	0.000404902	0.00386267	-0.687749	13.029	0.000296746	0.00138353
170	68	A_84_P100156	AT4G36100	Sec1/munc18-like (SM) proteins superfamily	0.0404834	7.18465	0.57649	0.707912	0.0815087	7.18465	0.266607	0.751375	0.0230777	7.18465	0.749526	0.995919	-0.0140695	7.18465	0.845545	0.956646	0.0300566	7.18465	0.677828	0.828281	0.00227378	7.18465	0.974872	0.991007	0.0426735	7.18465	0.556217	0.78559	-0.0410253	7.18465	0.571439	0.723831
132	221	A_84_P10017	AT1G06270	Pentatricopeptide repeat (PPR) superfamily protein	-0.0848899	9.32083	0.387899	0.536974	-0.113986	9.32083	0.24992	0.735317	0.0801445	9.32083	0.414487	0.956036	0.0472205	9.32083	0.628714	0.873563	0.700866	9.32083	5.55559e-07	1.13062e-05	-0.0844082	9.32083	0.390546	0.671042	-0.350556	9.32083	0.00165881	0.0120076	0.0290962	9.32083	0.765313	0.86484
133	100	A_84_P10018	AT4G11180	Disease resistance-responsive (dirigent-like protein) family protein	0.127837	6.90595	0.196831	0.322618	-0.0675954	6.90595	0.488169	0.888368	-0.0107151	6.90595	0.91196	0.99857	0.025068	6.90595	0.796031	0.939342	-0.130128	6.90595	0.189264	0.370278	0.0542315	6.90595	0.577244	0.806394	-0.0689215	6.90595	0.479784	0.730107	0.195432	6.90595	0.054822	0.125135
41	196	A_84_P100186	AT4G00980	zinc knuckle (CCHC-type) family protein	-0.0608303	9.04658	0.440738	0.588154	-0.0596943	9.04658	0.44919	0.86976	-0.0540955	9.04658	0.492271	0.97544	0.0366388	9.04658	0.640745	0.87866	0.289833	9.04658	0.0013095	0.00676827	-0.0333618	9.04658	0.670745	0.860903	-0.136794	9.04658	0.0924066	0.263602	-0.00113601	9.04658	0.988423	0.993806
42	142	A_84_P10019	AT4G11380	Adaptin family protein	-0.198594	12.1614	0.172804	0.290901	-0.00947365	12.1614	0.946864	0.993485	-0.0409841	12.1614	0.773333	0.99719	0.0324532	12.1614	0.819523	0.947931	-0.124413	12.1614	0.386125	0.598117	0.0356645	12.1614	0.802046	0.922535	-0.0295805	12.1614	0.83524	0.936164	-0.18912	12.1614	0.19323	0.338793
75	138	A_84_P10020	AT4G11600	glutathione peroxidase 6	-0.565412	15.1526	0.00629992	0.0174261	0.33079	15.1526	0.0888778	0.484348	-0.223061	15.1526	0.241661	0.860717	0.388789	15.1526	0.048506	0.224186	0.247209	15.1526	0.196203	0.380132	0.514518	15.1526	0.0116073	0.0621308	-0.438097	15.1526	0.028144	0.110244	-0.896202	15.1526	0.000103715	0.000553
130	63	A_84_P10021	AT4G11860	Protein of unknown function (DUF544)	-0.40658	10.9385	0.000699427	0.00251515	-0.0538467	10.9385	0.600332	0.928193	-0.262299	10.9385	0.0175693	0.249145	-0.147401	10.9385	0.160788	0.472578	-0.370282	10.9385	0.00160148	0.00800033	-0.146006	10.9385	0.164589	0.413163	-0.176975	10.9385	0.0957725	0.270532	-0.352733	10.9385	0.00238591	0.00854851
93	92	A_84_P100216	AT5G54240	Protein of unknown function (DUF1223)	0.207304	9.38782	0.242414	0.378403	-0.267361	9.38782	0.136077	0.588222	-0.0998497	9.38782	0.56811	0.988337	-0.287433	9.38782	0.110593	0.381291	-0.805685	9.38782	0.000151586	0.00110738	-0.46398	9.38782	0.0140381	0.0718592	-0.284776	9.38782	0.113715	0.303859	0.474666	9.38782	0.0122603	0.0353872
90	73	A_84_P10022	AT4G12130	Glycine cleavage T-protein family	-0.627012	10.7221	1.08449e-05	6.33683e-05	-0.101307	10.7221	0.354946	0.814551	-0.064202	10.7221	0.555081	0.986889	0.00717541	10.7221	0.947173	0.987063	-0.00227021	10.7221	0.983274	0.993191	-0.289931	10.7221	0.0136296	0.070229	-0.212205	10.7221	0.061422	0.197378	-0.525704	10.7221	8.93765e-05	0.00048507
157	235	A_84_P10023	AT1G17430	alpha/beta-Hydrolases superfamily protein	-0.0595421	10.7287	0.733946	0.829684	-0.259514	10.7287	0.148939	0.610019	-0.577685	10.7287	0.0033131	0.0803746	-0.271627	10.7287	0.131842	0.422232	-0.927819	10.7287	3.20551e-05	0.000303949	0.312418	10.7287	0.0858938	0.269918	0.309202	10.7287	0.0889298	0.256271	0.199972	10.7287	0.260875	0.423673
141	4	A_84_P100236	AT2G02498	unknown protein; FUNCTIONS IN: molecular_function unknown; INVOLVED IN: biological_process unknown; LOCATED IN: endomembrane system; BEST Arabidopsis thaliana protein match is: unknown protein (TAIR:AT2G02490.1); Has 97 Blast hits to 69 proteins in 24 species: Archae - 0; Bacteria - 0; Metazoa - 9; Fungi - 10; Plants - 45; Viruses - 0; Other Eukaryotes - 33 (source: NCBI BLink).	-0.00440917	6.98127	0.955769	0.972943	0.0237212	6.98127	0.765658	0.965029	0.0117718	6.98127	0.882309	0.99857	-0.0520748	6.98127	0.514758	0.81702	0.0198122	6.98127	0.803338	0.9037	0.00682958	6.98127	0.931541	0.975563	-0.0034745	6.98127	0.965138	0.987745	-0.0281304	6.98127	0.723868	0.836441
14	71	A_84_P10024	AT4G12590	Protein of unknown function DUF106, transmembrane	0.071927	13.037	0.622804	0.74593	0.0295007	13.037	0.8397	0.979175	-0.0311527	13.037	0.830866	0.997444	0.168177	13.037	0.25665	0.602086	0.135997	13.037	0.356217	0.569092	0.107515	13.037	0.463918	0.728998	-0.0743001	13.037	0.611452	0.82044	0.0424263	13.037	0.771252	0.868644
110	227	A_84_P10025	AT1G17480	IQ-domain 7	1.30048	8.94623	7.97972e-10	2.12511e-08	0.201176	8.94623	0.103747	0.521757	-0.14044	8.94623	0.247762	0.867061	0.155574	8.94623	0.202163	0.535295	0.936053	8.94623	1.571e-07	4.27697e-06	0.666476	8.94623	1.71749e-05	0.000324958	0.618282	8.94623	4.2587e-05	0.00062082	1.09931	8.94623	1.27963e-08	2.89904e-07
7	138	A_84_P10026	AT4G13110	BSD domain-containing protein	-0.50286	9.34981	0.00739099	0.020018	-0.0319973	9.34981	0.851099	0.980571	0.107985	9.34981	0.528365	0.981703	-0.233898	9.34981	0.180046	0.503803	-0.665593	9.34981	0.000811763	0.00453352	-0.405941	9.34981	0.0257992	0.114153	0.0305932	9.34981	0.857556	0.94605	-0.470863	9.34981	0.0112596	0.0329191
153	244	A_84_P100266	AT4G00232	DNA-binding storekeeper protein-related transcriptional regulator	-0.336211	7.03177	0.000966084	0.00334025	-0.0731301	7.03177	0.408744	0.847624	-0.114637	7.03177	0.200987	0.81527	0.0168867	7.03177	0.847441	0.957474	0.550198	7.03177	3.81468e-06	5.43478e-05	-0.0040429	7.03177	0.963246	0.986682	-0.13491	7.03177	0.135432	0.341578	-0.263081	7.03177	0.00664234	0.0208588
164	59	A_84_P10027	AT4G13390	Proline-rich extensin-like family protein	-0.485674	7.4718	0.00893745	0.0236831	-0.0512048	7.4718	0.762715	0.964512	0.0214567	7.4718	0.899226	0.99857	0.00480306	7.4718	0.97738	0.994217	-0.00470261	7.4718	0.977853	0.990802	-0.0661483	7.4718	0.696746	0.874996	-0.111828	7.4718	0.511547	0.75377	-0.434469	7.4718	0.0174379	0.0477094
107	35	A_84_P100276	AT2G40630	Uncharacterised conserved protein (UCP030365)	-0.26054	9.03034	0.0239231	0.0559187	-0.111325	9.03034	0.308123	0.782325	0.00452549	9.03034	0.966499	0.999677	-0.0353188	9.03034	0.743415	0.921525	0.567296	9.03034	3.50221e-05	0.000327617	-0.0677349	9.03034	0.53169	0.776516	-0.118888	9.03034	0.277316	0.540317	-0.149216	9.03034	0.176429	0.316132
157	187	A_84_P10028	AT1G17530	translocase of inner mitochondrial membrane 23	0.0455016	11.5522	0.617684	0.741639	-0.0745069	11.5522	0.416279	0.851488	0.0247467	11.5522	0.785556	0.997282	-0.143267	11.5522	0.126344	0.41204	0.0320684	11.5522	0.724572	0.857224	-0.175669	11.5522	0.0646738	0.221691	-0.160198	11.5522	0.0897071	0.258001	0.120008	11.5522	0.19637	0.342931
127	6	A_84_P100286	AT3G08600	Protein of unknown function (DUF1191)	0.160431	9.53854	0.299952	0.444152	0.0279775	9.53854	0.854597	0.980701	0.00550108	9.53854	0.971244	0.999677	0.0988099	9.53854	0.519585	0.819352	-0.00389208	9.53854	0.979652	0.991648	-0.201156	9.53854	0.197209	0.46179	0.134635	9.53854	0.382414	0.647815	0.132454	9.53854	0.390021	0.563169
27	68	A_84_P10029	AT4G13840	HXXXD-type acyl-transferase family protein	0.240699	7.80288	0.125389	0.224772	0.166812	7.80288	0.280598	0.763078	-0.0947119	7.80288	0.53594	0.982958	0.287062	7.80288	0.0709955	0.288789	-0.0354805	7.80288	0.815857	0.910669	1.25525	7.80288	7.29566e-08	5.06114e-06	0.487326	7.80288	0.0041872	0.0250126	0.0738869	7.80288	0.628517	0.768067
137	144	A_84_P10030	AT4G17980	NAC domain containing protein 71	0.266276	7.48387	0.0228412	0.0537203	0.14888	7.48387	0.182704	0.659297	0.0312993	7.48387	0.774519	0.99719	-0.082452	7.48387	0.453317	0.780301	0.326772	7.48387	0.00671245	0.0262995	-0.0836564	7.48387	0.446844	0.715229	0.0218035	7.48387	0.84174	0.939074	0.117396	7.48387	0.289221	0.456352
15	163	A_84_P10031	AT4G18260	Cytochrome b561/ferric reductase transmembrane protein family	-0.168555	10.3518	0.175944	0.294903	0.0843734	10.3518	0.490373	0.889524	-0.061572	10.3518	0.613707	0.991282	-0.0442857	10.3518	0.716116	0.910265	-0.0117752	10.3518	0.922847	0.96477	0.0809831	10.3518	0.507763	0.760519	0.150335	10.3518	0.225183	0.475986	-0.252929	10.3518	0.0482555	0.112469
73	253	A_84_P10032	AT4G18490	unknown protein; Has 30201 Blast hits to 17322 proteins in 780 species: Archae - 12; Bacteria - 1396; Metazoa - 17338; Fungi - 3422; Plants - 5037; Viruses - 0; Other Eukaryotes - 2996 (source: NCBI BLink).	0.17938	8.04247	0.0750666	0.147402	-0.0442491	8.04247	0.647862	0.940302	0.0855316	8.04247	0.38083	0.945798	-0.0930898	8.04247	0.341062	0.691123	0.155679	8.04247	0.11872	0.263434	0.0295895	8.04247	0.759695	0.904294	-0.186704	8.04247	0.0647899	0.204867	0.223629	8.04247	0.0297856	0.0750282
119	129	A_84_P10033	AT4G18770	myb domain protein 98	0.135993	6.93751	0.359607	0.507945	-0.000435001	6.93751	0.997636	0.999736	0.0982921	6.93751	0.50566	0.977765	0.00324492	6.93751	0.982367	0.995762	0.0944272	6.93751	0.522353	0.716216	-0.015635	6.93751	0.915202	0.969226	0.0687482	6.93751	0.640553	0.838398	0.136428	6.93751	0.358106	0.530884
53	7	A_84_P10034	AT4G18990	xyloglucan endotransglucosylase/hydrolase 29	-0.0210853	6.94006	0.885061	0.929501	-0.081133	6.94006	0.579478	0.921642	-0.0182053	6.94006	0.900665	0.99857	-0.0967883	6.94006	0.509281	0.813012	0.0997516	6.94006	0.496552	0.694829	-0.0891894	6.94006	0.542746	0.783345	-0.0364049	6.94006	0.803013	0.921671	0.0600477	6.94006	0.681162	0.806128
45	145	A_84_P10035	AT4G19330	Galactose oxidase/kelch repeat superfamily protein	0.0328454	7.07481	0.755379	0.844018	0.0516979	7.07481	0.624515	0.934647	0.108363	7.07481	0.30996	0.909372	0.0479514	7.07481	0.649692	0.882811	0.16045	7.07481	0.138788	0.296045	0.081697	7.07481	0.44136	0.711267	0.0635021	7.07481	0.548328	0.779838	-0.0188525	7.07481	0.857956	0.922168
42	210	A_84_P10036	AT4G19590	Chaperone DnaJ-domain superfamily protein	-0.14944	7.7413	0.345699	0.493338	-0.0884381	7.7413	0.57393	0.919818	-0.236181	7.7413	0.14276	0.733177	0.0231836	7.7413	0.882368	0.969639	0.217322	7.7413	0.175667	0.351117	-0.111971	7.7413	0.477625	0.73881	-0.106155	7.7413	0.500509	0.745832	-0.0610021	7.7413	0.697511	0.817645
53	199	A_84_P10037	AT4G19760	Glycosyl hydrolase family protein with chitinase insertion domain	0.935318	8.5413	1.86919e-05	0.000101849	0.949435	8.5413	1.55143e-05	0.00115592	-0.135175	8.5413	0.426795	0.958171	-0.0220863	8.5413	0.895857	0.973221	-0.217215	8.5413	0.207346	0.395336	-0.106873	8.5413	0.528536	0.774278	1.21229	8.5413	5.69763e-07	1.93865e-05	-0.0141175	8.5413	0.933311	0.963866
3	225	A_84_P10038	AT4G20050	Pectin lyase-like superfamily protein	1.47771	9.39624	9.72335e-11	4.35768e-09	-0.386928	9.39624	0.00396788	0.0714281	0.0774835	9.39624	0.520755	0.980139	0.368366	9.39624	0.00565343	0.0478309	-0.392014	9.39624	0.0035992	0.0156466	0.0681095	9.39624	0.571951	0.802919	-0.270104	9.39624	0.034039	0.127375	1.86464	9.39624	1.55261e-12	8.00036e-10
63	247	A_84_P10039	AT1G27020	unknown protein; BEST Arabidopsis thaliana protein match is: unknown protein (TAIR:AT1G27030.1); Has 514 Blast hits to 514 proteins in 175 species: Archae - 0; Bacteria - 311; Metazoa - 0; Fungi - 0; Plants - 65; Viruses - 0; Other Eukaryotes - 138 (source: NCBI BLink).	-0.812237	10.1991	0.000350362	0.00136158	-0.362388	10.1991	0.0685864	0.427967	-0.283419	10.1991	0.147673	0.74311	-0.44906	10.1991	0.0271547	0.150188	-0.636682	10.1991	0.00301193	0.0134985	1.3559	10.1991	6.49945e-07	2.50345e-05	1.25147	10.1991	2.01356e-06	5.29379e-05	-0.44985	10.1991	0.0269175	0.0688739
142	223	A_84_P10040	AT4G20440	small nuclear ribonucleoprotein associated protein B	-0.607769	11.3003	0.000228214	0.000931058	-0.206383	11.3003	0.14197	0.598367	-0.198413	11.3003	0.157155	0.758437	-0.0366081	11.3003	0.788877	0.936337	0.431544	11.3003	0.00460387	0.0192143	-0.043615	11.3003	0.749806	0.899744	-0.415837	11.3003	0.00598581	0.0332406	-0.401386	11.3003	0.00760741	0.0234881
43	213	A_84_P10041	AT4G20840	FAD-binding Berberine family protein	0.983355	10.5302	1.21467e-06	9.26573e-06	0.0338457	10.5302	0.814669	0.974617	0.746947	10.5302	4.27725e-05	0.00320758	1.26031	10.5302	2.96414e-08	4.70311e-06	-0.815238	10.5302	1.4775e-05	0.000162364	1.18934	10.5302	7.31974e-08	5.06114e-06	1.15399	10.5302	1.16206e-07	5.57079e-06	0.949509	10.5302	1.97962e-06	1.78431e-05
126	80	A_84_P10042	AT4G21020	Late embryogenesis abundant protein (LEA) family protein	-0.0475836	7.26694	0.654766	0.770193	-0.0949328	7.26694	0.376012	0.827874	0.0898643	7.26694	0.401532	0.954044	0.028381	7.26694	0.789353	0.93649	0.0436562	7.26694	0.681502	0.8305	-0.0685215	7.26694	0.5208	0.769215	-0.109397	7.26694	0.309258	0.574779	0.0473492	7.26694	0.656349	0.78773
1	68	A_84_P10043	AT4G21230	cysteine-rich RLK (RECEPTOR-like protein kinase) 27	-1.1338	10.3667	4.43475e-07	3.87891e-06	0.0286946	10.3667	0.853266	0.980571	0.0599182	10.3667	0.699773	0.995919	0.0791864	10.3667	0.610824	0.86487	-0.11639	10.3667	0.456223	0.661189	-0.331668	10.3667	0.0428785	0.165187	-0.262489	10.3667	0.102306	0.282988	-1.1625	10.3667	3.07173e-07	3.71996e-06
119	158	A_84_P10044	AT4G21450	PapD-like superfamily protein	0.140436	12.8222	0.310365	0.455523	0.0173518	12.8222	0.89892	0.987835	-0.145702	12.8222	0.293062	0.898811	-0.135164	12.8222	0.328405	0.679213	0.103426	12.8222	0.45223	0.657847	-0.0399904	12.8222	0.769913	0.908963	0.0931999	12.8222	0.497573	0.74349	0.123084	12.8222	0.372466	0.545486
95	185	A_84_P10045	AT4G21690	gibberellin 3-oxidase 3	0.095182	7.2343	0.310601	0.455702	0.00429341	7.2343	0.963024	0.995518	0.062057	7.2343	0.505282	0.977765	-0.00432054	7.2343	0.96279	0.991439	0.17337	7.2343	0.0728632	0.181858	0.157021	7.2343	0.101763	0.302625	-0.00477239	7.2343	0.958902	0.985664	0.0908886	7.2343	0.332367	0.504451
7	147	A_84_P100456	AT1G07050	CCT motif family protein	0.865555	7.2978	0.00171024	0.00553078	-0.0467098	7.2978	0.846559	0.979992	0.0446725	7.2978	0.853167	0.99849	0.0848077	7.2978	0.725626	0.914031	-0.0898222	7.2978	0.71017	0.848597	0.848759	7.2978	0.00201112	0.0153905	-0.0997948	7.2978	0.679816	0.859728	0.912265	7.2978	0.0010884	0.00431126
134	56	A_84_P10046	AT4G21980	Ubiquitin-like superfamily protein	-0.537526	12.9199	0.00203718	0.00646464	0.257721	12.9199	0.103937	0.522193	-0.105426	12.9199	0.493546	0.975494	-0.182763	12.9199	0.240878	0.583393	-0.455362	12.9199	0.00699897	0.0272088	-0.0841308	12.9199	0.583971	0.809961	0.368589	12.9199	0.0244145	0.0990423	-0.795247	12.9199	4.09056e-05	0.00024526
12	160	A_84_P10047	AT4G22260	Alternative oxidase family protein	0.0684609	11.1208	0.496003	0.638682	0.0466604	11.1208	0.641566	0.939486	-0.0267879	11.1208	0.788883	0.997352	0.00316072	11.1208	0.974773	0.993539	-0.0224533	11.1208	0.822371	0.914376	0.0924729	11.1208	0.360164	0.642951	0.200188	11.1208	0.0563791	0.185469	0.0218005	11.1208	0.827446	0.904046
30	217	A_84_P10048	AT1G29050	TRICHOME BIREFRINGENCE-LIKE 38	0.339056	11.7034	0.0170112	0.0416078	0.322324	11.7034	0.0223895	0.22501	-0.499047	11.7034	0.00106177	0.0351488	-0.556294	11.7034	0.000383836	0.00596874	-1.51352	11.7034	3.16922e-10	4.26524e-08	-0.401531	11.7034	0.00589946	0.0363303	0.377077	11.7034	0.00897784	0.0456976	0.0167315	11.7034	0.89886	0.945794
113	165	A_84_P10049	AT4G22820	A20/AN1-like zinc finger family protein	-0.58052	13.7717	0.000840383	0.00295667	-0.358289	13.7717	0.0247593	0.238564	0.22384	13.7717	0.14458	0.737152	-0.623061	13.7717	0.000431218	0.00652164	-0.49424	13.7717	0.0032315	0.0143187	-0.383971	13.7717	0.0170873	0.0836243	0.0200365	13.7717	0.893171	0.960185	-0.222231	13.7717	0.147332	0.275231
64	53	A_84_P100496	AT3G01670	unknown protein; BEST Arabidopsis thaliana protein match is: unknown protein (TAIR:AT3G01680.1); Has 121 Blast hits to 111 proteins in 12 species: Archae - 0; Bacteria - 0; Metazoa - 0; Fungi - 0; Plants - 121; Viruses - 0; Other Eukaryotes - 0 (source: NCBI BLink).	3.13613	10.5339	7.0807e-10	1.93001e-08	1.56158	10.5339	2.24597e-05	0.0015365	0.0285682	10.5339	0.920409	0.99857	-0.0400143	10.5339	0.888712	0.971137	-0.245115	10.5339	0.395707	0.606757	0.588419	10.5339	0.0504685	0.185679	1.91313	10.5339	1.56853e-06	4.36218e-05	1.57456	10.5339	2.02902e-05	0.000133516
112	123	A_84_P10050	AT4G23060	IQ-domain 22	0.0155301	9.22871	0.878458	0.925425	0.138231	9.22871	0.183481	0.660327	-0.0422714	9.22871	0.677827	0.995507	0.193608	9.22871	0.0680831	0.281085	0.848497	9.22871	5.91196e-08	2.01613e-06	0.109951	9.22871	0.286019	0.567793	0.148095	9.22871	0.155512	0.374435	-0.122701	9.22871	0.235478	0.392507
106	237	A_84_P10051	AT4G23300	cysteine-rich RLK (RECEPTOR-like protein kinase) 22	-0.0270645	7.17424	0.759716	0.847105	-0.0259248	7.17424	0.769519	0.965158	-0.0201182	7.17424	0.820052	0.997444	-0.0228166	7.17424	0.796453	0.939469	0.0054732	7.17424	0.950622	0.978604	-0.0582375	7.17424	0.512313	0.763146	0.0658714	7.17424	0.459314	0.714434	-0.00113972	7.17424	0.989711	0.994307
167	73	A_84_P100516	AT4G22990	Major Facilitator Superfamily with SPX (SYG1/Pho81/XPR1) domain-containing protein	0.711243	8.09569	4.775e-07	4.1286e-06	0.0519256	8.09569	0.596718	0.92704	0.0735276	8.09569	0.455351	0.966097	0.11683	8.09569	0.24064	0.583277	0.00988005	8.09569	0.919522	0.963135	0.226444	8.09569	0.0296991	0.126399	-0.187317	8.09569	0.0669283	0.209641	0.659317	8.09569	1.41037e-06	1.3334e-05
1	203	A_84_P10052	AT4G23560	glycosyl hydrolase 9B15	0.163502	7.28614	0.179372	0.299583	0.0443556	7.28614	0.709629	0.952689	0.123759	7.28614	0.304668	0.906667	0.077468	7.28614	0.517032	0.818346	0.0398325	7.28614	0.738001	0.865265	0.0817627	7.28614	0.49434	0.752004	0.00984687	7.28614	0.934006	0.976017	0.119146	7.28614	0.322566	0.493468
148	172	A_84_P10053	AT4G23740	Leucine-rich repeat protein kinase family protein	0.651779	10.8428	1.04389e-05	6.12652e-05	0.192428	10.8428	0.0982321	0.509469	-0.151915	10.8428	0.185949	0.799732	0.103334	10.8428	0.362439	0.709133	0.0440346	10.8428	0.69538	0.839677	0.198348	10.8428	0.088993	0.276468	0.0245807	10.8428	0.826744	0.932394	0.459351	10.8428	0.00052497	0.00228591
124	195	A_84_P100536	AT5G03470	Protein phosphatase 2A regulatory B subunit family protein	0.122054	9.57085	0.519826	0.660333	-0.0186299	9.57085	0.921327	0.990423	0.425515	9.57085	0.0336667	0.369516	0.377305	9.57085	0.0566522	0.248214	0.0002641	9.57085	0.998883	0.999459	0.425821	9.57085	0.0335531	0.138336	0.00853066	9.57085	0.963926	0.987265	0.140684	9.57085	0.458971	0.628586
2	216	A_84_P10054	AT4G23990	cellulose synthase like G3	0.484308	7.08648	0.000882258	0.00308671	0.0632293	7.08648	0.61447	0.932648	0.103675	7.08648	0.41145	0.95561	-0.0779913	7.08648	0.535104	0.827671	-0.0938773	7.08648	0.456334	0.661251	-0.0645837	7.08648	0.606959	0.824349	-0.0601959	7.08648	0.63145	0.833202	0.421079	7.08648	0.00286392	0.0100486
66	107	A_84_P10055	AT4G24240	WRKY DNA-binding protein 7	0.226215	12.0611	0.0662555	0.132938	0.248887	12.0611	0.0451398	0.343235	0.148035	12.0611	0.21789	0.834998	0.641513	12.0611	2.32151e-05	0.000665447	0.589233	12.0611	6.34824e-05	0.00053758	0.455946	12.0611	0.000880574	0.00792744	0.487672	12.0611	0.000468811	0.00433974	-0.0226716	12.0611	0.847405	0.916694
163	116	A_84_P10056	AT4G24450	phosphoglucan, water dikinase	0.419328	8.06837	7.13139e-05	0.000331737	0.0653524	8.06837	0.443689	0.866396	-0.172198	8.06837	0.0529967	0.475072	-0.26598	8.06837	0.00479605	0.0421695	-0.107162	8.06837	0.214866	0.405273	-0.256876	8.06837	0.00612914	0.0374237	0.0518162	8.06837	0.54249	0.775329	0.353976	8.06837	0.000427219	0.00190596
96	42	A_84_P10057	AT4G24670	tryptophan aminotransferase related 2	-1.23139	9.10928	2.84427e-08	3.70764e-07	-0.0438823	9.10928	0.75527	0.962942	-0.196931	9.10928	0.171798	0.781717	-0.861241	9.10928	5.22172e-06	0.00021311	-0.278006	9.10928	0.0593236	0.154805	-1.09235	9.10928	1.80378e-07	9.61016e-06	-1.21888	9.10928	3.34083e-08	2.17998e-06	-1.18751	9.10928	5.02432e-08	8.4565e-07
67	98	A_84_P100576	AT4G11540	Cysteine/Histidine-rich C1 domain family protein	0.0211453	7.17871	0.847185	0.904794	-0.127094	7.17871	0.254619	0.739518	-0.0535402	7.17871	0.626491	0.992038	0.0544973	7.17871	0.620377	0.869757	0.00505282	7.17871	0.963254	0.984189	0.0583499	7.17871	0.596054	0.817418	-0.0752384	7.17871	0.49533	0.741902	0.148239	7.17871	0.186544	0.330029
99	185	A_84_P10058	AT4G24920	secE/sec61-gamma protein transport protein	-0.885322	14.2449	0.000123777	0.000541525	-0.0976577	14.2449	0.604393	0.929219	0.0399445	14.2449	0.83169	0.997444	-0.1338	14.2449	0.47915	0.796069	-0.0169092	14.2449	0.928277	0.967449	-0.139139	14.2449	0.462023	0.727842	-0.275348	14.2449	0.153586	0.371121	-0.787665	14.2449	0.000414928	0.00185759
113	215	A_84_P10060	AT4G25310	2-oxoglutarate (2OG) and Fe(II)-dependent oxygenase superfamily protein	-0.889035	9.31895	1.46543e-05	8.24418e-05	-0.332753	9.31895	0.0448962	0.341958	-0.529675	9.31895	0.00284487	0.0717484	0.408256	9.31895	0.0162797	0.104227	0.969667	9.31895	4.77513e-06	6.53941e-05	0.724436	9.31895	0.000158305	0.00198243	-0.496052	9.31895	0.00465474	0.027273	-0.556282	9.31895	0.00192095	0.00706306
127	65	A_84_P100606	AT1G02810	Plant invertase/pectin methylesterase inhibitor superfamily	-1.0614	10.9421	3.11286e-09	6.16842e-08	0.177882	10.9421	0.104165	0.522788	-0.72078	10.9421	1.20524e-06	0.000201856	-0.195726	10.9421	0.0757776	0.301687	-0.270081	10.9421	0.0178069	0.0587505	0.0735932	10.9421	0.489011	0.74772	0.135879	10.9421	0.208065	0.45238	-1.23928	10.9421	2.27296e-10	1.42953e-08
23	73	A_84_P10061	AT4G25540	homolog of DNA mismatch repair protein MSH3	-0.113413	8.08925	0.206479	0.334752	0.0258855	8.08925	0.768649	0.965158	-0.040935	8.08925	0.642386	0.993287	0.177535	8.08925	0.054527	0.24176	0.323452	8.08925	0.00137994	0.00706132	0.0966051	8.08925	0.27918	0.56008	0.00764286	8.08925	0.930721	0.974794	-0.139299	8.08925	0.124554	0.241752
159	14	A_84_P100616	AT2G17240	unknown protein; FUNCTIONS IN: molecular_function unknown; INVOLVED IN: biological_process unknown; LOCATED IN: chloroplast; EXPRESSED IN: 23 plant structures; EXPRESSED DURING: 14 growth stages; BEST Arabidopsis thaliana protein match is: unknown protein (TAIR:AT3G24506.1); Has 2795 Blast hits to 943 proteins in 155 species: Archae - 0; Bacteria - 388; Metazoa - 809; Fungi - 72; Plants - 153; Vi…	0.564941	11.3718	0.0547733	0.113404	0.036226	11.3718	0.897093	0.987718	0.161918	11.3718	0.564822	0.98793	0.236575	11.3718	0.40256	0.741856	0.32627	11.3718	0.252153	0.45316	0.286145	11.3718	0.313342	0.597106	0.211464	11.3718	0.453508	0.709631	0.528715	11.3718	0.0706443	0.153894
101	137	A_84_P10062	AT4G25740	RNA binding Plectin/S10 domain-containing protein	-0.370337	13.6637	0.00424409	0.0123348	-0.284814	13.6637	0.0220043	0.222404	-0.00852964	13.6637	0.941343	0.998832	0.170823	13.6637	0.151523	0.456699	0.578927	13.6637	6.48268e-05	0.000547018	0.234705	13.6637	0.0539654	0.194944	-0.289067	13.6637	0.0203346	0.0863003	-0.0855223	13.6637	0.463782	0.632911
51	60	A_84_P10063	AT4G25940	ENTH/ANTH/VHS superfamily protein	-0.348722	7.90541	0.0252965	0.058671	0.0688756	7.90541	0.63761	0.938471	-0.0397113	7.90541	0.785534	0.997282	0.0760507	7.90541	0.603215	0.861606	-0.410201	7.90541	0.0100751	0.0368157	0.269497	7.90541	0.0762516	0.248592	0.0982287	7.90541	0.502992	0.747487	-0.417597	7.90541	0.00899361	0.0271197
142	93	A_84_P10064	AT4G26130	unknown protein; FUNCTIONS IN: molecular_function unknown; INVOLVED IN: biological_process unknown; LOCATED IN: endomembrane system; EXPRESSED IN: 23 plant structures; EXPRESSED DURING: 13 growth stages; BEST Arabidopsis thaliana protein match is: unknown protein (TAIR:AT5G56980.1); Has 121 Blast hits to 116 proteins in 19 species: Archae - 0; Bacteria - 0; Metazoa - 4; Fungi - 0; Plants - 113; V…	1.73325	12.0536	2.54401e-10	8.87654e-09	-0.0452685	12.0536	0.76124	0.964344	-0.103195	12.0536	0.4907	0.975222	0.798302	12.0536	2.79598e-05	0.000774245	0.641307	12.0536	0.000316185	0.00206081	0.884824	12.0536	7.69969e-06	0.000169596	-0.65517	12.0536	0.000254442	0.00265847	1.77852	12.0536	1.63079e-10	1.17991e-08
41	219	A_84_P10065	AT4G26310	elongation factor P (EF-P) family protein	-0.0727822	11.4826	0.402265	0.551175	-0.109185	11.4826	0.214027	0.698642	-0.0204372	11.4826	0.812503	0.997444	0.0160873	11.4826	0.851845	0.958803	0.162853	11.4826	0.0701722	0.176661	-0.0371525	11.4826	0.666855	0.858617	0.000667476	11.4826	0.993814	0.997398	0.0364024	11.4826	0.673157	0.800488
151	107	A_84_P10066	AT1G21870	golgi nucleotide sugar transporter 5	0.00587926	7.12708	0.943048	0.965249	-0.0613409	7.12708	0.459259	0.875428	-0.0103556	7.12708	0.899879	0.99857	-0.0263603	7.12708	0.749043	0.923562	-0.0372584	7.12708	0.65159	0.811026	0.02827	7.12708	0.731593	0.891857	-0.020766	7.12708	0.800935	0.920788	0.0672201	7.12708	0.418029	0.590461
156	4	A_84_P10067	AT4G26720	protein phosphatase X 1	-0.514061	9.99067	0.00117168	0.00396018	-0.160426	9.99067	0.250161	0.735317	0.0870789	9.99067	0.527483	0.981643	-0.0444202	9.99067	0.746266	0.92287	0.289829	9.99067	0.0450872	0.124563	-0.0624122	9.99067	0.649815	0.848353	-0.298686	9.99067	0.039511	0.142275	-0.353635	9.99067	0.0168889	0.0464492
65	223	A_84_P10068	AT4G26920	START (StAR-related lipid-transfer) lipid-binding domain	-0.0176564	7.00083	0.889551	0.931987	0.0107539	7.00083	0.932583	0.991666	0.0304765	7.00083	0.810651	0.997444	-0.0712233	7.00083	0.576813	0.84892	0.000928934	7.00083	0.994169	0.9975	-0.0260118	7.00083	0.83794	0.938519	-0.0897895	7.00083	0.482779	0.732519	-0.0284103	7.00083	0.823251	0.901587
143	119	A_84_P10069	AT4G27180	kinesin 2	1.36573	11.6018	1.3833e-10	5.62018e-09	0.322451	11.6018	0.00930907	0.128654	-0.0201487	11.6018	0.858768	0.99857	0.366761	11.6018	0.00382344	0.0354803	1.73131	11.6018	2.06198e-12	2.45376e-09	0.306237	11.6018	0.0128042	0.0671002	0.262161	11.6018	0.0296835	0.114902	1.04327	11.6018	1.2584e-08	2.86421e-07
17	258	A_84_P100696	AT1G22140	unknown protein; Has 40 Blast hits to 40 proteins in 14 species: Archae - 0; Bacteria - 0; Metazoa - 9; Fungi - 0; Plants - 28; Viruses - 0; Other Eukaryotes - 3 (source: NCBI BLink).	0.519856	10.6613	0.00014276	0.000613724	0.127352	10.6613	0.262354	0.747977	0.1159	10.6613	0.306359	0.90742	-0.0759564	10.6613	0.499294	0.807597	-0.0281008	10.6613	0.801628	0.902518	-0.253244	10.6613	0.0329732	0.13658	-0.0883989	10.6613	0.432673	0.692633	0.392503	10.6613	0.00203866	0.00744293
120	14	A_84_P10070	AT4G27400	Late embryogenesis abundant (LEA) protein-related	-0.199745	7.35847	0.139083	0.244436	-0.0265458	7.35847	0.839719	0.979175	-0.0919013	7.35847	0.48635	0.974835	0.319134	7.35847	0.0231831	0.133785	0.18126	7.35847	0.177358	0.353421	-0.0311592	7.35847	0.812382	0.927769	0.0335758	7.35847	0.798158	0.919371	-0.1732	7.35847	0.196513	0.343061
61	176	A_84_P100706	AT5G23230	nicotinamidase 2	0.0341046	9.64118	0.773363	0.856954	0.16636	9.64118	0.170147	0.642965	0.172865	9.64118	0.154832	0.754121	-0.255359	9.64118	0.0411732	0.200717	-0.686882	9.64118	1.04637e-05	0.000122773	-0.307994	9.64118	0.0160259	0.0797241	-0.14976	9.64118	0.214791	0.461946	-0.132255	9.64118	0.271208	0.435775
115	103	A_84_P10071	AT4G27600	pfkB-like carbohydrate kinase family protein	0.775194	10.1417	5.8333e-07	4.93078e-06	0.00112906	10.1417	0.991662	0.99887	-0.0669517	10.1417	0.537515	0.983031	0.284451	10.1417	0.0150351	0.0984204	-0.0561398	10.1417	0.60462	0.778389	0.689488	10.1417	3.01588e-06	8.06974e-05	0.617173	10.1417	1.28802e-05	0.000235712	0.774065	10.1417	5.95756e-07	6.46355e-06
117	211	A_84_P100716	AT1G56290	CwfJ-like family protein	-0.594127	10.6069	0.000417518	0.00159058	-0.181576	10.6069	0.209677	0.692239	0.0207561	10.6069	0.883632	0.99857	-0.060557	10.6069	0.67001	0.891928	0.409747	10.6069	0.00848462	0.0319596	-0.0918349	10.6069	0.519411	0.768402	-0.278564	10.6069	0.0607815	0.196019	-0.412551	10.6069	0.00811533	0.024809
83	224	A_84_P10072	AT4G27830	beta glucosidase 10	0.531086	10.6405	3.59362e-05	0.000181649	-0.00803353	10.6405	0.936664	0.992616	0.113748	10.6405	0.268206	0.882943	0.031927	10.6405	0.752442	0.923805	0.368328	10.6405	0.00150088	0.00756798	-0.424635	10.6405	0.000408017	0.00426306	-0.369936	10.6405	0.00144618	0.0107577	0.53912	10.6405	3.00302e-05	0.000186996
28	125	A_84_P10073	AT4G28040	nodulin MtN21 /EamA-like transporter family protein	-2.88564	12.132	5.00368e-10	1.47517e-08	-1.01203	12.132	0.00077431	0.0220424	-0.827246	12.132	0.00410182	0.0938212	-1.00897	12.132	0.000796087	0.0104923	-1.45129	12.132	1.54117e-05	0.000168093	-1.64091	12.132	3.11021e-06	8.26344e-05	-0.881957	12.132	0.00251275	0.0166169	-1.87362	12.132	4.81765e-07	5.38843e-06
22	85	A_84_P10074	AT4G28280	LORELEI-LIKE-GPI ANCHORED PROTEIN 3	0.0466385	7.20074	0.65905	0.773601	0.0469999	7.20074	0.656589	0.942199	0.0339373	7.20074	0.747868	0.995919	0.0309261	7.20074	0.769525	0.929365	0.283289	7.20074	0.0133447	0.0464046	0.349502	7.20074	0.00321986	0.0223635	0.370692	7.20074	0.00202089	0.0140203	-0.000361492	7.20074	0.997264	0.998441
162	167	A_84_P100746	AT3G28220	TRAF-like family protein	0.0456766	7.52683	0.760079	0.847332	0.0608352	7.52683	0.684494	0.947687	0.123879	7.52683	0.411139	0.95561	0.570022	7.52683	0.00100431	0.0125978	-0.0330979	7.52683	0.824774	0.915714	0.688551	7.52683	0.000157604	0.00197632	0.764836	7.52683	4.87172e-05	0.000690377	-0.0151587	7.52683	0.919189	0.956456
65	93	A_84_P10075	AT4G28500	NAC domain containing protein 73	1.1482	10.1236	1.9999e-07	1.94988e-06	0.0423087	10.1236	0.776409	0.967074	0.168557	10.1236	0.265164	0.880816	-0.223594	10.1236	0.144107	0.443228	-0.621013	10.1236	0.000435214	0.00268601	-0.118382	10.1236	0.430104	0.702657	-0.00115256	10.1236	0.993821	0.997398	1.1059	10.1236	3.49275e-07	4.11736e-06
47	46	A_84_P100756	AT2G11140	transposable element gene	-0.272272	8.93106	0.00121642	0.00409006	-0.180088	8.93106	0.0214266	0.218815	-0.13963	8.93106	0.0670692	0.532104	-0.451394	8.93106	4.54198e-06	0.000190174	-0.608593	8.93106	6.04591e-08	2.04638e-06	-0.434727	8.93106	7.45103e-06	0.000164922	-0.282541	8.93106	0.000875156	0.00716282	-0.0921832	8.93106	0.215435	0.367206
98	177	A_84_P10076	AT4G28720	Flavin-binding monooxygenase family protein	-1.52603	9.83692	2.93969e-08	3.81442e-07	-0.600348	9.83692	0.00242098	0.0507515	0.799285	9.83692	0.000169582	0.00888754	0.57516	9.83692	0.00338008	0.032431	-1.1158	9.83692	2.96088e-06	4.42031e-05	0.0668339	9.83692	0.702446	0.877944	0.349454	9.83692	0.0565568	0.185986	-0.925679	9.83692	3.22701e-05	0.00019889
125	11	A_84_P10077	AT4G28950	RHO-related protein from plants 9	1.20627	9.01557	6.88418e-08	7.81578e-07	0.192163	9.01557	0.197145	0.678227	0.0495735	9.01557	0.734163	0.995919	0.257984	9.01557	0.0885514	0.332776	1.33888	9.01557	1.33051e-08	6.49038e-07	0.569888	9.01557	0.00080569	0.00737876	0.521251	9.01557	0.00175663	0.0125371	1.01411	9.01557	9.06902e-07	9.16427e-06
156	30	A_84_P100776	AT3G62050	Putative endonuclease or glycosyl hydrolase	0.248456	8.74666	0.0840114	0.161921	-0.077345	8.74666	0.577277	0.921038	0.0459267	8.74666	0.740016	0.995919	0.330216	8.74666	0.025433	0.143276	0.951611	8.74666	1.05104e-06	1.89054e-05	0.380565	8.74666	0.0115128	0.0616985	0.0138294	8.74666	0.920303	0.970184	0.325801	8.74666	0.0272156	0.0694872
17	244	A_84_P10078	AT4G29160	SNF7 family protein	-0.339185	12.1122	0.0257022	0.0594959	-0.0104331	12.1122	0.941538	0.992785	-0.0115524	12.1122	0.93528	0.998686	-0.39423	12.1122	0.011069	0.0786768	-0.626339	12.1122	0.00025442	0.00171331	-0.422664	12.1122	0.00706811	0.0418899	-0.0709791	12.1122	0.618943	0.824869	-0.328752	12.1122	0.0300091	0.0755279
25	71	A_84_P10079	AT4G29400	Protein of unknown function (DUF3531)	1.48373	8.89144	3.53644e-10	1.13578e-08	0.50124	8.89144	0.00090494	0.0246812	0.126183	8.89144	0.337034	0.926502	0.489824	8.89144	0.0011115	0.0136656	0.0313535	8.89144	0.809341	0.907092	0.706995	8.89144	2.33673e-05	0.000420817	0.668282	8.89144	4.58224e-05	0.000658433	0.982493	8.89144	2.67617e-07	3.32538e-06
124	39	A_84_P10080	AT4G29610	Cytidine/deoxycytidylate deaminase family protein	-0.113515	7.50076	0.251509	0.389281	-0.0198869	7.50076	0.838125	0.978829	-0.0532968	7.50076	0.585295	0.990002	0.284073	7.50076	0.0079383	0.061478	0.518579	7.50076	3.02357e-05	0.000289748	0.277593	7.50076	0.00921999	0.0517345	-0.164075	7.50076	0.103488	0.285213	-0.0936278	7.50076	0.341628	0.513785
73	72	A_84_P10081	AT4G29830	Transducin/WD40 repeat-like superfamily protein	-0.0347612	12.1734	0.615677	0.740115	-0.1259	12.1734	0.0798912	0.461213	0.0335835	12.1734	0.627616	0.992038	0.0466496	12.1734	0.501647	0.809003	0.430573	12.1734	4.09222e-06	5.75048e-05	-0.0107252	12.1734	0.876548	0.953696	-0.199564	12.1734	0.00846141	0.0436754	0.0911391	12.1734	0.196454	0.343011
119	176	A_84_P10082	AT4G30040	Eukaryotic aspartyl protease family protein	-0.0548601	7.15633	0.566809	0.700151	-0.0812757	7.15633	0.398527	0.840964	0.020464	7.15633	0.830201	0.997444	-0.0226521	7.15633	0.812393	0.945548	-0.209704	7.15633	0.0379065	0.108586	0.0205875	7.15633	0.829194	0.93453	-0.0398773	7.15633	0.676551	0.858009	0.0264156	7.15633	0.782011	0.87596
146	143	A_84_P10083	AT4G30290	xyloglucan endotransglucosylase/hydrolase 19	-1.95835	10.8775	3.10623e-08	4.00295e-07	-0.47304	10.8775	0.0460513	0.346614	0.116361	10.8775	0.606089	0.99111	-0.23465	10.8775	0.303453	0.653809	-0.509618	10.8775	0.0329544	0.0970875	-0.576213	10.8775	0.0175264	0.0851925	-0.442837	10.8775	0.0602528	0.194748	-1.48531	10.8775	1.88049e-06	1.70858e-05
96	64	A_84_P10084	AT4G30440	UDP-D-glucuronate 4-epimerase 1	1.46679	12.8619	3.82815e-06	2.54049e-05	0.00623462	12.8619	0.97874	0.997318	0.343958	12.8619	0.15245	0.750381	0.0754232	12.8619	0.74749	0.923424	-0.516428	12.8619	0.03724	0.107063	0.00942262	12.8619	0.967874	0.98816	0.898589	12.8619	0.00094658	0.00763273	1.46055	12.8619	4.05303e-06	3.31725e-05
11	173	A_84_P10085	AT4G30600	signal recognition particle receptor alpha subunit family protein	-0.898019	12.9031	4.07021e-07	3.59706e-06	-0.341314	12.9031	0.0104969	0.139036	-0.226124	12.9031	0.0757617	0.564594	-0.510001	12.9031	0.000431585	0.00652282	-0.925204	12.9031	2.62154e-07	6.34614e-06	-0.699004	12.9031	1.25344e-05	0.000252025	-0.400961	12.9031	0.00346088	0.0214532	-0.556705	12.9031	0.000176955	0.000880783
143	82	A_84_P10086	AT4G30930	Ribosomal protein L21	-0.640196	10.9095	0.00089238	0.00311754	-0.160208	10.9095	0.339108	0.804517	-0.0789419	10.9095	0.634561	0.992759	0.277221	10.9095	0.10586	0.371794	0.595971	10.9095	0.00166525	0.00826046	0.180994	10.9095	0.281722	0.563171	-0.387632	10.9095	0.0281807	0.110361	-0.479988	10.9095	0.00832574	0.0253682
9	139	A_84_P10087	AT4G31140	O-Glycosyl hydrolases family 17 protein	-0.0596781	10.9944	0.659631	0.774023	0.0372232	10.9944	0.783214	0.968976	0.289095	10.9944	0.0428611	0.423651	-0.194252	10.9944	0.161383	0.473693	-0.297838	10.9944	0.0375319	0.10769	-0.157572	10.9944	0.251866	0.530183	0.366723	10.9944	0.0125897	0.0596197	-0.0969013	10.9944	0.476348	0.643806
109	43	A_84_P10088	AT4G31340	myosin heavy chain-related	-0.465349	12.4095	0.00402527	0.01177	-0.0715149	12.4095	0.622033	0.933833	-0.0332134	12.4095	0.818464	0.997444	-0.0368632	12.4095	0.798953	0.940447	-0.373898	12.4095	0.0166654	0.055576	-0.110343	12.4095	0.448857	0.716553	-0.00848561	12.4095	0.953209	0.98382	-0.393834	12.4095	0.0123094	0.0355177
41	70	A_84_P100886	AT4G18930	RNA ligase/cyclic nucleotide phosphodiesterase family protein	-0.353916	12.8999	0.00879607	0.0233522	-0.130542	12.8999	0.288952	0.770018	-0.0604594	12.8999	0.618542	0.992038	-0.276072	12.8999	0.0336497	0.17438	-0.38377	12.8999	0.00517461	0.0211283	-0.277602	12.8999	0.0488399	0.181363	-0.729857	12.8999	3.63056e-05	0.000545066	-0.223374	12.8999	0.0518291	0.119315
11	65	A_84_P10089	AT4G31610	Transcriptional factor B3 family protein	0.047559	7.20179	0.44834	0.595259	0.0875056	7.20179	0.170344	0.642973	0.081376	7.20179	0.200828	0.815144	0.127181	7.20179	0.0520509	0.234366	0.111425	7.20179	0.0852861	0.205304	0.163181	7.20179	0.01542	0.0775461	0.0744861	7.20179	0.240044	0.495174	-0.0399466	7.20179	0.523321	0.684165
102	133	A_84_P100896	AT3G06820	Mov34/MPN/PAD-1 family protein	0.159683	10.3651	0.068519	0.136657	-0.0189601	10.3651	0.821285	0.975705	-0.0454328	10.3651	0.589481	0.990124	-0.0443878	10.3651	0.598008	0.859452	0.305121	10.3651	0.00152185	0.00765752	0.0272358	10.3651	0.745741	0.898067	0.00348689	10.3651	0.966841	0.988281	0.178643	10.3651	0.0436682	0.103516
52	38	A_84_P10090	AT1G50570	Calcium-dependent lipid-binding (CaLB domain) family protein	0.182174	12.1709	0.13367	0.236866	-0.0292445	12.1709	0.804259	0.972774	-0.224218	12.1709	0.0687922	0.540063	-0.0136161	12.1709	0.908077	0.976401	1.1248	12.1709	7.21483e-09	4.14726e-07	0.0019094	12.1709	0.987079	0.995466	-0.0357262	12.1709	0.762157	0.902317	0.211419	12.1709	0.0847478	0.178081
142	108	A_84_P10091	AT4G32150	vesicle-associated membrane protein 711	-0.139368	13.8968	0.266876	0.407157	-0.044601	13.8968	0.718457	0.953935	0.030771	13.8968	0.803398	0.997444	-0.352999	13.8968	0.00911614	0.0682094	-0.412326	13.8968	0.00304844	0.013635	-0.196582	13.8968	0.122986	0.343484	-0.122904	13.8968	0.325807	0.591829	-0.0947672	13.8968	0.446353	0.616858
4	89	A_84_P10092	AT4G32375	Pectin lyase-like superfamily protein	0.117436	7.17348	0.178085	0.297873	0.0603863	7.17348	0.481026	0.885791	0.0451234	7.17348	0.597458	0.99026	0.0118066	7.17348	0.889736	0.971269	0.0932606	7.17348	0.280712	0.486557	-0.00173285	7.17348	0.983762	0.994472	0.0634431	7.17348	0.459404	0.714446	0.0570492	7.17348	0.505299	0.668509
33	265	A_84_P10093	AT4G32605	Mitochondrial glycoprotein family protein	-0.0885731	11.9392	0.448152	0.595115	0.0790241	11.9392	0.497924	0.892505	0.0173929	11.9392	0.88074	0.99857	0.306664	11.9392	0.0146003	0.0963721	0.527368	11.9392	0.000180566	0.00128081	0.382725	11.9392	0.00331471	0.0228877	-0.0489566	11.9392	0.673433	0.856545	-0.167597	11.9392	0.158934	0.291703
109	229	A_84_P10094	AT4G32840	phosphofructokinase 6	0.331322	9.79564	0.00282803	0.00863086	0.108322	9.79564	0.277847	0.76115	0.0715572	9.79564	0.469629	0.970886	0.255647	9.79564	0.0161111	0.103398	0.144771	9.79564	0.151717	0.316014	0.304885	9.79564	0.00524959	0.0330852	0.108346	9.79564	0.277746	0.540543	0.223	9.79564	0.0327747	0.0813522
79	119	A_84_P10095	AT4G33090	aminopeptidase M1	-0.303744	12.7839	0.0129874	0.0328269	-0.290216	12.7839	0.016907	0.189021	-0.0762314	12.7839	0.500688	0.977533	-0.216856	12.7839	0.0654687	0.274222	-0.21871	12.7839	0.0633885	0.163235	-0.262768	12.7839	0.0285283	0.12292	-0.293201	12.7839	0.0159562	0.0715743	-0.0135284	12.7839	0.904327	0.948565
78	145	A_84_P100956	AT5G48160	Protein of unknown function (DUF1423)	0.188023	12.8116	0.100121	0.187148	-0.103382	12.8116	0.354154	0.814177	-0.0363885	12.8116	0.741877	0.995919	-0.318188	12.8116	0.00860114	0.0654243	-0.342935	12.8116	0.00517354	0.0211258	-0.0539669	12.8116	0.625798	0.834771	0.112475	12.8116	0.314407	0.580171	0.291405	12.8116	0.014751	0.041426
75	186	A_84_P10096	AT4G33390	Plant protein of unknown function (DUF827)	0.0166513	7.22868	0.861891	0.914212	-0.0305797	7.22868	0.749584	0.961485	-0.0181316	7.22868	0.849764	0.998142	-0.117936	7.22868	0.226625	0.567271	0.0747181	7.22868	0.438456	0.646103	0.00555903	7.22868	0.953669	0.983713	0.0177823	7.22868	0.852622	0.94418	0.047231	7.22868	0.622659	0.764026
133	93	A_84_P10097	AT4G33650	dynamin-related protein 3A	-0.492082	10.0525	0.00156486	0.00511219	0.0374985	10.0525	0.782534	0.968715	-0.00438436	10.0525	0.974229	0.999677	0.0808108	10.0525	0.553391	0.838	0.110055	10.0525	0.421374	0.630986	-0.0756838	10.0525	0.578624	0.807125	-0.137967	10.0525	0.315775	0.581917	-0.52958	10.0525	0.000820503	0.00337485
25	240	A_84_P10098	AT4G33850	glycosyl hydrolase family 10 protein	-0.109159	6.79896	0.679155	0.788697	-0.172175	6.79896	0.515539	0.900059	-0.163939	6.79896	0.535618	0.982958	-0.309752	6.79896	0.247768	0.592338	-0.215764	6.79896	0.41661	0.626326	-0.223602	6.79896	0.400185	0.678654	-0.0945813	6.79896	0.719909	0.881801	0.0630161	6.79896	0.811003	0.894294
152	221	A_84_P10099	AT4G34215	Domain of unknown function (DUF303)	0.489347	11.0247	5.81918e-05	0.000276614	-0.0706455	11.0247	0.469754	0.880456	-0.149469	11.0247	0.134893	0.720684	-0.170974	11.0247	0.0899629	0.336274	-0.485131	11.0247	6.42673e-05	0.000543006	-0.120577	11.0247	0.223142	0.495421	-0.074374	11.0247	0.446972	0.704327	0.559992	11.0247	1.13456e-05	8.05745e-05
14	168	A_84_P100996	AT2G09990	Ribosomal protein S5 domain 2-like superfamily protein	-0.0527333	7.4295	0.56574	0.699211	0.073852	7.4295	0.423101	0.855231	0.169238	7.4295	0.075848	0.564863	0.0900674	7.4295	0.330548	0.681533	0.233712	7.4295	0.017756	0.0586058	0.122979	7.4295	0.18856	0.448963	0.0693703	7.4295	0.451342	0.707638	-0.126585	7.4295	0.17649	0.3162
48	178	A_84_P10100	AT4G34400	AP2/B3-like transcriptional factor family protein	0.0288408	7.43467	0.720163	0.81978	0.0157463	7.43467	0.84475	0.979899	-0.00637266	7.43467	0.936807	0.998742	0.0916375	7.43467	0.262104	0.608717	0.179207	7.43467	0.0355584	0.103266	0.0852811	7.43467	0.295603	0.578142	0.0549718	7.43467	0.49661	0.742836	0.0130945	7.43467	0.870622	0.929442
42	225	A_84_P10101	AT4G34610	BEL1-like homeodomain 6	1.32447	9.92006	1.00862e-09	2.53247e-08	-0.0285194	9.92006	0.81719	0.97477	0.240243	9.92006	0.0627617	0.516485	-0.0339206	9.92006	0.783424	0.934759	-1.04758	9.92006	4.5715e-08	1.64066e-06	-0.105526	9.92006	0.396509	0.675695	0.233952	9.92006	0.0693446	0.214925	1.35299	9.92006	7.03667e-10	3.19797e-08
163	72	A_84_P10102	AT4G34800	SAUR-like auxin-responsive protein family	-1.2792	10.142	2.32875e-06	1.64773e-05	0.0905079	10.142	0.64632	0.94001	0.727703	10.142	0.00131676	0.0410646	1.01316	10.142	4.53667e-05	0.00111919	-0.527631	10.142	0.0134749	0.0467711	1.14356	10.142	1.02898e-05	0.00021512	1.16421	10.142	8.17373e-06	0.000163619	-1.36971	10.142	8.95355e-07	9.06785e-06
34	5	A_84_P10103	AT4G34960	Cyclophilin-like peptidyl-prolyl cis-trans isomerase family protein	-0.0778275	10.5295	0.6365	0.756003	0.0480784	10.5295	0.76992	0.965256	0.0371711	10.5295	0.821025	0.997444	0.188264	10.5295	0.259526	0.605373	0.0705013	10.5295	0.668407	0.822124	0.194476	10.5295	0.24465	0.522089	0.124575	10.5295	0.451419	0.70768	-0.125906	10.5295	0.44667	0.617068
24	249	A_84_P10105	AT4G35350	xylem cysteine peptidase 1	0.160694	13.1381	0.479746	0.624076	-0.515342	13.1381	0.0319376	0.278134	-0.306417	13.1381	0.185058	0.798622	-0.364703	13.1381	0.118041	0.396479	-0.197861	13.1381	0.385793	0.597804	-0.296622	13.1381	0.198869	0.464211	-0.673645	13.1381	0.00689623	0.0372177	0.676037	13.1381	0.00673279	0.0211047
61	47	A_84_P101056	AT4G27380	unknown protein; Has 30201 Blast hits to 17322 proteins in 780 species: Archae - 12; Bacteria - 1396; Metazoa - 17338; Fungi - 3422; Plants - 5037; Viruses - 0; Other Eukaryotes - 2996 (source: NCBI BLink).	-0.321002	12.1524	0.031204	0.0701979	-0.287669	12.1524	0.0508653	0.365971	0.0698625	12.1524	0.618974	0.992038	0.269826	12.1524	0.0654855	0.274266	1.01464	12.1524	5.05352e-07	1.05552e-05	0.0682544	12.1524	0.627017	0.835206	-0.292572	12.1524	0.0473997	0.162737	-0.0333323	12.1524	0.811985	0.894906
84	13	A_84_P10106	AT4G35550	WUSCHEL related homeobox 13	0.392194	11.2681	0.0131916	0.0332678	-0.0245404	11.2681	0.866275	0.982519	-0.347909	11.2681	0.0254962	0.314291	-0.418552	11.2681	0.00881779	0.0666902	1.00187	11.2681	1.06931e-06	1.91805e-05	-0.649327	11.2681	0.00022425	0.00262228	-0.209869	11.2681	0.160446	0.382409	0.416734	11.2681	0.0090681	0.0273245
137	172	A_84_P10107	AT4G35800	RNA polymerase II large subunit	-0.013325	11.3099	0.918314	0.95019	-0.0425262	11.3099	0.743747	0.96006	0.0121987	11.3099	0.925195	0.99857	-0.00859811	11.3099	0.947233	0.987063	0.322565	11.3099	0.0208147	0.0668496	0.0107826	11.3099	0.933856	0.976724	-0.0426184	11.3099	0.743212	0.893712	0.0292012	11.3099	0.822265	0.90127
152	174	A_84_P10108	AT4G36020	cold shock domain protein 1	-0.467704	12.6804	0.00491093	0.0140233	-0.224076	12.6804	0.144689	0.602938	-0.0660522	12.6804	0.659147	0.994915	0.275179	12.6804	0.0771581	0.305204	1.56478	12.6804	1.53848e-09	1.30525e-07	0.0118166	12.6804	0.936949	0.978027	-0.461901	12.6804	0.00536667	0.0304761	-0.243628	12.6804	0.114535	0.226367
14	224	A_84_P10109	AT4G36240	GATA transcription factor 7	0.91255	10.5782	6.13821e-08	7.10461e-07	0.335681	10.5782	0.00568788	0.0914998	0.459195	10.5782	0.000413059	0.017263	0.508631	10.5782	0.000144307	0.00274645	-0.392741	10.5782	0.00170776	0.00843525	0.622262	10.5782	1.36706e-05	0.000270421	0.928669	10.5782	4.67566e-08	2.82866e-06	0.576869	10.5782	3.45947e-05	0.00021163
119	164	A_84_P10111	AT4G37650	GRAS family transcription factor	-1.05704	10.7475	9.58815e-08	1.03355e-06	-0.240131	10.7475	0.0775088	0.45467	-0.38838	10.7475	0.00699385	0.134752	-0.384013	10.7475	0.00754333	0.0591075	-0.55604	10.7475	0.000354714	0.00226077	-0.368065	10.7475	0.00992588	0.0547844	-0.696628	10.7475	2.97187e-05	0.000464702	-0.816911	10.7475	3.91253e-06	3.21974e-05
156	56	A_84_P10112	AT4G37890	Zinc finger (C3HC4-type RING finger) family protein	0.0452065	11.0624	0.760049	0.847331	0.144943	11.0624	0.332842	0.798859	0.0117183	11.0624	0.936826	0.998742	0.445823	11.0624	0.00639069	0.0523441	1.39665	11.0624	8.4536e-09	4.6336e-07	0.270115	11.0624	0.0794355	0.2557	0.784571	11.0624	3.18515e-05	0.000491244	-0.0997361	11.0624	0.50243	0.666141
109	176	A_84_P101126	AT2G43780	unknown protein; Has 30 Blast hits to 30 proteins in 11 species: Archae - 0; Bacteria - 0; Metazoa - 0; Fungi - 0; Plants - 30; Viruses - 0; Other Eukaryotes - 0 (source: NCBI BLink).	-0.67015	13.0796	1.24832e-06	9.50624e-06	-0.318678	13.0796	0.00387439	0.070069	-0.121255	13.0796	0.227309	0.846	0.106643	13.0796	0.286267	0.635601	0.39736	13.0796	0.000603512	0.0035324	0.384067	13.0796	0.000827595	0.00753972	0.0161362	13.0796	0.869945	0.950995	-0.351472	13.0796	0.00179226	0.00665841
111	163	A_84_P10113	AT4G38130	histone deacetylase 1	0.0830704	12.6914	0.67913	0.788697	0.00341939	12.6914	0.986385	0.99819	-0.0621919	12.6914	0.756568	0.995919	0.01167	12.6914	0.953558	0.989065	0.283505	12.6914	0.167671	0.339592	0.0574991	12.6914	0.774379	0.910987	0.0263145	12.6914	0.895539	0.961017	0.079651	12.6914	0.691593	0.813176
21	8	A_84_P10114	AT4G38400	expansin-like A2	0.614595	9.21362	2.63334e-05	0.000137903	-0.110884	9.21362	0.336566	0.802463	-0.0927141	9.21362	0.420009	0.956352	-0.381887	9.21362	0.00296877	0.029216	-0.873696	9.21362	2.20921e-07	5.5408e-06	-0.451357	9.21362	0.000717244	0.00672342	0.0360421	9.21362	0.752182	0.898082	0.72548	9.21362	3.12832e-06	2.65295e-05
27	140	A_84_P10115	AT4G38590	beta-galactosidase 14	0.18301	7.08797	0.0565717	0.116503	0.182184	7.08797	0.0575954	0.391446	0.154347	7.08797	0.103237	0.647609	0.0431864	7.08797	0.637741	0.877265	-0.0296696	7.08797	0.745951	0.870005	0.0753342	7.08797	0.414175	0.688896	0.0170564	7.08797	0.852114	0.94401	0.000826034	7.08797	0.992793	0.996142
69	206	A_84_P10116	AT4G38760	Protein of unknown function (DUF3414)	0.0676257	7.37241	0.375874	0.524228	5.64751e-05	7.37241	0.999404	0.999845	0.00221121	7.37241	0.976662	0.999677	0.0592043	7.37241	0.437103	0.768866	0.10224	7.37241	0.186236	0.365945	0.0193063	7.37241	0.798562	0.921338	-0.023166	7.37241	0.759517	0.901382	0.0675693	7.37241	0.376265	0.549482
160	101	A_84_P10117	AT1G48110	evolutionarily conserved C-terminal region 7	-0.79256	11.2689	4.24284e-06	2.78181e-05	-0.015684	11.2689	0.902031	0.988054	-0.0694079	11.2689	0.5873	0.990124	-0.248275	11.2689	0.0627191	0.266273	0.250635	11.2689	0.060472	0.157149	-0.493447	11.2689	0.000876952	0.00790062	-0.44404	11.2689	0.00216776	0.0148367	-0.776876	11.2689	5.53187e-06	4.33012e-05
72	122	A_84_P10118	AT4G39160	Homeodomain-like superfamily protein	-0.35094	10.5327	0.0272625	0.0626268	-0.147932	10.5327	0.326659	0.795397	-0.066366	10.5327	0.656683	0.994915	-0.0991276	10.5327	0.508082	0.812348	0.18526	10.5327	0.222524	0.41567	-0.164033	10.5327	0.278121	0.558852	-0.26767	10.5327	0.0840648	0.246237	-0.203008	10.5327	0.182976	0.325192
8	125	A_84_P101186	AT2G40550	E2F target gene 1	0.555584	10.8419	0.0014235	0.00470029	0.106062	10.8419	0.486758	0.887883	0.0165751	10.8419	0.912915	0.99857	0.424178	10.8419	0.0104039	0.0750105	0.931896	10.8419	4.95397e-06	6.73702e-05	0.217262	10.8419	0.162356	0.409491	0.00133967	10.8419	0.992946	0.997109	0.449522	10.8419	0.00714549	0.0222396
42	63	A_84_P10119	AT1G48060	F-box and associated interaction domains-containing protein	0.0572447	7.2632	0.459549	0.605453	-0.0141036	7.2632	0.854445	0.980658	-0.0440095	7.2632	0.568505	0.988428	0.00456172	7.2632	0.952666	0.98863	0.0525118	7.2632	0.497006	0.695249	-0.0600056	7.2632	0.438507	0.709456	0.00358335	7.2632	0.962809	0.986903	0.0713483	7.2632	0.358508	0.531271
132	47	A_84_P10120	AT4G39780	Integrase-type DNA-binding superfamily protein	-2.89385	11.3828	4.33524e-11	2.39073e-09	-0.47723	11.3828	0.0439491	0.337473	-0.579401	11.3828	0.0167987	0.242386	-1.58948	11.3828	7.0204e-07	4.47761e-05	-1.16438	11.3828	4.16349e-05	0.00037755	-1.67467	11.3828	3.28213e-07	1.48611e-05	-1.3105	11.3828	9.71937e-06	0.000188308	-2.41663	11.3828	9.68067e-10	4.03105e-08
85	256	A_84_P101206	AT5G65950	FUNCTIONS IN: molecular_function unknown; INVOLVED IN: biological_process unknown; LOCATED IN: cellular_component unknown; EXPRESSED IN: 25 plant structures; EXPRESSED DURING: 15 growth stages; CONTAINS InterPro DOMAIN/s: Protein of unknown function DUF1683, C-terminal (InterPro:IPR012880), Foie gras liver health family 1 (InterPro:IPR021773); Has 30201 Blast hits to 17322 proteins in 780 species…	-0.3937	10.9329	0.00147148	0.00484	-0.234883	10.9329	0.0394972	0.316173	0.0116557	10.9329	0.913911	0.99857	-0.357651	10.9329	0.00319941	0.0310266	-0.147421	10.9329	0.181656	0.359386	-0.456134	10.9329	0.000379836	0.00401782	-0.340949	10.9329	0.00456936	0.026866	-0.158818	10.9329	0.151648	0.281314
134	216	A_84_P10121	AT4G40000	S-adenosyl-L-methionine-dependent methyltransferases superfamily protein	-0.00657873	8.3063	0.953249	0.971358	-0.119725	8.3063	0.293003	0.773379	0.0267964	8.3063	0.811392	0.997444	0.210662	8.3063	0.0721137	0.291549	0.795374	8.3063	6.94635e-07	1.35277e-05	0.143889	8.3063	0.209148	0.477715	-0.274906	8.3063	0.0223467	0.092708	0.113147	8.3063	0.319595	0.490489
87	259	A_84_P101216	AT4G23900	Nucleoside diphosphate kinase family protein	0.496199	9.008	0.000232681	0.000946974	0.462332	9.008	0.000472124	0.0151786	-0.0789296	9.008	0.482728	0.97423	-0.0715899	9.008	0.523881	0.821609	-0.302359	9.008	0.0127847	0.0447431	0.0357418	9.008	0.749356	0.899671	0.780678	9.008	8.52599e-07	2.65162e-05	0.0338666	9.008	0.762066	0.862767
106	245	A_84_P10122	AT4G14040	selenium-binding protein 2	1.98361	10.5677	5.08123e-09	9.10354e-08	0.145731	10.5677	0.476869	0.884185	-0.66138	10.5677	0.00374081	0.0879206	-0.677746	10.5677	0.0031076	0.0303119	-1.39145	10.5677	1.16087e-06	2.05298e-05	0.204438	10.5677	0.32137	0.604935	0.0526533	10.5677	0.79602	0.918156	1.83788	10.5677	1.74623e-08	3.67105e-07
29	78	A_84_P10123	AT4G14340	casein kinase I	-0.202281	10.9196	0.0548752	0.113589	0.086962	10.9196	0.3906	0.837495	0.0870741	10.9196	0.390001	0.950916	-0.0121767	10.9196	0.903405	0.974804	0.366435	10.9196	0.00146891	0.00742835	0.0268538	10.9196	0.789127	0.917944	0.128889	10.9196	0.208293	0.452685	-0.289243	10.9196	0.00861676	0.0261457
12	229	A_84_P10124	AT4G14560	indole-3-acetic acid inducible	1.56589	9.78781	1.83597e-07	1.80956e-06	0.469157	9.78781	0.0291476	0.262456	0.159228	9.78781	0.433792	0.95946	0.443174	9.78781	0.0381173	0.190313	2.61211	9.78781	4.05837e-11	1.12577e-08	0.435318	9.78781	0.0412911	0.160798	1.06688	9.78781	3.33386e-05	0.000509659	1.09674	9.78781	2.38909e-05	0.00015346
122	153	A_84_P101246	AT5G22530	unknown protein; BEST Arabidopsis thaliana protein match is: unknown protein (TAIR:AT5G22520.1); Has 30201 Blast hits to 17322 proteins in 780 species: Archae - 12; Bacteria - 1396; Metazoa - 17338; Fungi - 3422; Plants - 5037; Viruses - 0; Other Eukaryotes - 2996 (source: NCBI BLink).	-0.775137	8.20108	0.022206	0.0524035	-0.935177	8.20108	0.00726067	0.108359	-0.37235	8.20108	0.247008	0.8658	-0.716868	8.20108	0.0328044	0.171374	1.30552	8.20108	0.00047986	0.00292045	-0.315243	8.20108	0.324665	0.608323	-0.149478	8.20108	0.637184	0.836641	0.16004	8.20108	0.613734	0.757039
23	32	A_84_P10125	AT4G14890	2Fe-2S ferredoxin-like superfamily protein	1.21707	10.0782	3.76607e-09	7.16154e-08	0.28659	10.0782	0.0283884	0.258763	0.644628	10.0782	3.56223e-05	0.00276302	1.03358	10.0782	5.17272e-08	6.81104e-06	-0.736888	10.0782	6.7018e-06	8.60886e-05	1.20168	10.0782	4.64288e-09	7.75714e-07	0.986211	10.0782	1.06581e-07	5.20475e-06	0.93048	10.0782	2.56024e-07	3.20881e-06
19	60	A_84_P10126	AT4G15250	B-box type zinc finger protein with CCT domain	0.00317244	7.11237	0.970951	0.982542	0.06292	7.11237	0.473137	0.882262	0.132967	7.11237	0.138192	0.72562	0.080904	7.11237	0.35839	0.705776	-0.0786357	7.11237	0.371736	0.583941	0.011567	7.11237	0.894394	0.961042	0.00665564	7.11237	0.939106	0.977925	-0.0597476	7.11237	0.495452	0.660214
5	31	A_84_P10127	AT4G15415	Protein phosphatase 2A regulatory B subunit family protein	0.18464	9.85205	0.373656	0.52218	-0.010962	9.85205	0.957438	0.994903	-0.0161761	9.85205	0.937231	0.998827	0.0660377	9.85205	0.748147	0.923518	-0.0841803	9.85205	0.682576	0.831179	0.0118007	9.85205	0.954185	0.983864	-0.0216332	9.85205	0.91613	0.968899	0.195602	9.85205	0.346557	0.519038
107	188	A_84_P10128	AT4G15850	RNA helicase 1	-0.672328	10.2539	1.81771e-06	1.3294e-05	-0.209285	10.2539	0.050176	0.363907	-0.0106574	10.2539	0.916419	0.99857	0.033864	10.2539	0.739112	0.919485	0.694091	10.2539	1.16438e-06	2.05739e-05	-0.153843	10.2539	0.140941	0.375045	-0.527105	10.2539	4.13985e-05	0.000606685	-0.463042	10.2539	0.000176452	0.000878664
69	192	A_84_P10129	AT1G19330	unknown protein; BEST Arabidopsis thaliana protein match is: unknown protein (TAIR:AT1G75060.1); Has 145 Blast hits to 145 proteins in 43 species: Archae - 0; Bacteria - 0; Metazoa - 40; Fungi - 0; Plants - 104; Viruses - 0; Other Eukaryotes - 1 (source: NCBI BLink).	2.7267	9.68247	6.56587e-12	6.67211e-10	0.56536	9.68247	0.00702533	0.106037	-0.0436466	9.68247	0.818533	0.997444	0.307377	9.68247	0.11753	0.395499	0.636412	9.68247	0.00298549	0.0134065	0.733049	9.68247	0.000913834	0.0081651	1.17092	9.68247	4.85197e-06	0.000108138	2.16134	9.68247	3.8551e-10	2.08028e-08
63	152	A_84_P10130	AT4G16370	oligopeptide transporter	-0.399946	11.6514	0.0037846	0.0111463	-0.554121	11.6514	0.000205057	0.00818418	0.742386	11.6514	6.51423e-06	0.000724592	0.209974	11.6514	0.100259	0.359734	-1.25102	11.6514	2.60714e-09	1.91388e-07	-0.381851	11.6514	0.00529852	0.0333239	1.08592	11.6514	2.58769e-08	1.80301e-06	0.154175	11.6514	0.220097	0.373098
146	261	A_84_P10131	AT4G16690	methyl esterase 16	1.59143	7.95905	1.53525e-10	6.04082e-09	0.206099	7.95905	0.131742	0.58161	0.162204	7.95905	0.230338	0.848201	0.150572	7.95905	0.264287	0.611032	0.158218	7.95905	0.241576	0.440131	0.296429	7.95905	0.0352403	0.143332	0.907673	7.95905	1.15253e-06	3.39515e-05	1.38533	7.95905	1.62822e-09	5.96179e-08
1	211	A_84_P101316	AT3G46040	ribosomal protein S15A D	-0.291605	14.0516	0.152318	0.262837	-0.196288	14.0516	0.328272	0.796283	0.0533693	14.0516	0.787996	0.997282	-0.0110046	14.0516	0.95574	0.989445	0.38073	14.0516	0.0663547	0.169236	0.0121806	14.0516	0.951017	0.982881	-0.0643966	14.0516	0.745683	0.895041	-0.0953176	14.0516	0.631734	0.770519
91	97	A_84_P10132	AT4G16900	Disease resistance protein (TIR-NBS-LRR class) family	0.407481	7.68857	0.00120907	0.00406967	-0.0593672	7.68857	0.587648	0.924309	-0.144433	7.68857	0.195215	0.809157	-0.1564	7.68857	0.162266	0.475115	-0.0942239	7.68857	0.392181	0.603355	-0.0640719	7.68857	0.558649	0.794051	0.0313259	7.68857	0.774173	0.907851	0.466849	7.68857	0.000338514	0.00155599
44	56	A_84_P10133	AT1G19390	Wall-associated kinase family protein	-0.750556	8.6262	2.67577e-07	2.5093e-06	-0.281933	8.6262	0.00944982	0.129623	-0.436758	8.6262	0.000254414	0.0123266	-0.513955	8.6262	4.23508e-05	0.00106217	-0.557991	8.6262	1.56184e-05	0.000169815	-0.427134	8.6262	0.000319011	0.00348278	-0.301206	8.6262	0.0060955	0.0337379	-0.468623	8.6262	0.000120704	0.000632544
5	95	A_84_P10134	AT4G17580	Bax inhibitor-1 family protein	-0.125216	7.0776	0.0851023	0.163666	-0.169824	7.0776	0.0233724	0.231017	-0.135893	7.0776	0.0633766	0.518244	-0.104659	7.0776	0.145514	0.44572	-0.257415	7.0776	0.00137301	0.00703459	-0.118354	7.0776	0.102273	0.303644	-0.177036	7.0776	0.0187192	0.0809256	0.0446084	7.0776	0.525646	0.686158
38	109	A_84_P101346	AT2G44300	Bifunctional inhibitor/lipid-transfer protein/seed storage 2S albumin superfamily protein	-0.233036	12.9278	0.149185	0.258395	-0.550604	12.9278	0.00208178	0.0457647	-0.122313	12.9278	0.440041	0.96109	-0.109359	12.9278	0.489298	0.801578	-2.07613	12.9278	2.84018e-11	9.26001e-09	-0.423224	12.9278	0.0131755	0.0684588	0.0831802	12.9278	0.597988	0.811896	0.317568	12.9278	0.0544369	0.124413
95	57	A_84_P10135	AT4G36380	Cytochrome P450 superfamily protein	-1.09022	10.4191	3.61948e-10	1.14958e-08	-0.553598	10.4191	1.07432e-05	0.000883284	-0.916678	10.4191	6.57394e-09	6.06681e-06	-0.862796	10.4191	1.74715e-08	3.42018e-06	-0.766585	10.4191	1.10678e-07	3.28743e-06	-1.13466	10.4191	1.82089e-10	1.19334e-07	-0.718814	10.4191	2.91071e-07	1.14554e-05	-0.536623	10.4191	1.59159e-05	0.000108049
61	54	A_84_P101356	AT4G27320	Adenine nucleotide alpha hydrolases-like superfamily protein	-0.818864	12.2814	0.000178682	0.000749882	-0.199983	12.2814	0.273531	0.757638	-0.159725	12.2814	0.379143	0.945557	-0.48186	12.2814	0.0135398	0.0912067	-0.437579	12.2814	0.0231215	0.0729016	-0.690655	12.2814	0.000944729	0.00837824	-0.214976	12.2814	0.240293	0.495307	-0.618881	12.2814	0.00239654	0.00858048
102	149	A_84_P10136	AT4G36670	Major facilitator superfamily protein	-0.592635	9.84023	0.000322809	0.00126703	-0.612516	9.84023	0.000230606	0.00890428	0.210617	9.84023	0.137658	0.724604	-0.102497	9.84023	0.460186	0.784866	-0.551268	9.84023	0.000651297	0.00376778	0.38573	9.84023	0.0103993	0.0567807	-0.798273	9.84023	1.07684e-05	0.000204515	0.0198804	9.84023	0.885312	0.938349
27	34	A_84_P10137	AT4G36890	Nucleotide-diphospho-sugar transferases superfamily protein	0.0895263	11.0847	0.446526	0.59346	0.0258916	11.0847	0.824555	0.976098	0.166724	11.0847	0.163831	0.768847	0.0665171	11.0847	0.570376	0.846997	0.116724	11.0847	0.323491	0.534211	-0.0581884	11.0847	0.619238	0.830893	-0.0025382	11.0847	0.98265	0.993811	0.0636347	11.0847	0.587061	0.735861
46	127	A_84_P10138	AT4G37190	LOCATED IN: cytosol, plasma membrane; EXPRESSED IN: 20 plant structures; EXPRESSED DURING: 13 growth stages; CONTAINS InterPro DOMAIN/s: Beta tubulin, autoregulation binding site (InterPro:IPR013838), Misato Segment II, myosin-like (InterPro:IPR019605), Tubulin/FtsZ, N-terminal (InterPro:IPR019746); Has 345 Blast hits to 341 proteins in 161 species: Archae - 0; Bacteria - 0; Metazoa - 131; Fungi …	0.142203	10.8143	0.166699	0.282517	-0.00925095	10.8143	0.926494	0.991001	0.092733	10.8143	0.360314	0.935552	0.633472	10.8143	3.45154e-06	0.000153018	0.43793	10.8143	0.000276181	0.00183606	0.414137	10.8143	0.000480734	0.00487448	0.0530733	10.8143	0.597909	0.811837	0.151454	10.8143	0.14208	0.26758
21	88	A_84_P10139	AT5G01060	Protein kinase protein with tetratricopeptide repeat domain	-0.681007	8.51874	0.000291283	0.00115542	0.17635	8.51874	0.268243	0.753128	0.146418	8.51874	0.355619	0.933165	0.139857	8.51874	0.377125	0.721424	-0.796074	8.51874	5.34326e-05	0.000465161	-0.334835	8.51874	0.0430919	0.165797	-0.00522879	8.51874	0.973387	0.990479	-0.857357	8.51874	2.20742e-05	0.000143316
132	75	A_84_P10140	AT5G01280	BEST Arabidopsis thaliana protein match is: proline-rich family protein (TAIR:AT3G09000.1); Has 1807 Blast hits to 1807 proteins in 277 species: Archae - 0; Bacteria - 0; Metazoa - 736; Fungi - 347; Plants - 385; Viruses - 0; Other Eukaryotes - 339 (source: NCBI BLink).	-0.775849	7.86012	3.04417e-07	2.79849e-06	-0.000882811	7.86012	0.99319	0.99911	-0.30251	7.86012	0.00785195	0.145698	-0.160992	7.86012	0.131	0.421012	-0.0172229	7.86012	0.867803	0.938243	-0.387131	7.86012	0.00119076	0.0101059	-0.443942	7.86012	0.000329597	0.00325921	-0.774966	7.86012	3.09584e-07	3.74816e-06
135	207	A_84_P101406	AT4G00810	60S acidic ribosomal protein family	-0.708179	14.3997	0.00783708	0.0210873	-0.525225	14.3997	0.0402462	0.319956	-0.166747	14.3997	0.493593	0.975494	-0.171568	14.3997	0.481341	0.797085	0.183968	14.3997	0.450662	0.656425	0.0917519	14.3997	0.705195	0.878932	-0.603939	14.3997	0.0202893	0.0861645	-0.182955	14.3997	0.453124	0.623429
48	59	A_84_P10141	AT5G01550	lectin receptor kinase a4.1	-1.16483	9.62581	3.55045e-07	3.20078e-06	0.475632	9.62581	0.00617181	0.0967717	0.225858	9.62581	0.160807	0.764233	-0.0567968	9.62581	0.717856	0.910994	-0.804901	9.62581	4.76557e-05	0.000422465	-0.520934	9.62581	0.00318452	0.0221914	0.600896	9.62581	0.000972703	0.00779311	-1.64046	9.62581	1.59382e-09	5.87866e-08
158	40	A_84_P10142	AT5G01760	ENTH/VHS/GAT family protein	-0.257697	7.40701	0.0218962	0.0517696	0.0491924	7.40701	0.639684	0.938745	-0.243674	7.40701	0.0291041	0.340339	-0.236453	7.40701	0.0336222	0.174297	-0.0696562	7.40701	0.508619	0.704584	-0.164556	7.40701	0.127757	0.351897	-0.205688	7.40701	0.0610016	0.196376	-0.30689	7.40701	0.00777655	0.0239236
21	168	A_84_P101426	AT3G02860	zinc ion binding	0.0843609	11.0016	0.646478	0.763822	-0.092931	11.0016	0.613588	0.932648	-0.0579611	11.0016	0.752317	0.995919	-0.0972247	11.0016	0.597414	0.859203	0.281801	11.0016	0.135763	0.291233	-0.045213	11.0016	0.805449	0.924343	-0.160942	11.0016	0.38497	0.650099	0.177292	11.0016	0.339555	0.51167
120	156	A_84_P10143	AT5G01930	Glycosyl hydrolase superfamily protein	0.305953	9.9929	0.0316422	0.0710351	-0.355059	9.9929	0.014391	0.171388	-0.0678448	9.9929	0.613437	0.991282	-0.138154	9.9929	0.308606	0.659694	-0.286223	9.9929	0.0429121	0.11985	-0.210995	9.9929	0.126431	0.349634	-0.571283	9.9929	0.000348567	0.00341247	0.661011	9.9929	7.372e-05	0.000410544
26	110	A_84_P101436	AT5G54064	pseudogene, similar to putative receptor protein kinase-like protein, blastp match of 39% identity and 1.2e-53 P-value to GP|15289871|dbj|BAB63567.1||AP003224 putative receptor protein kinase-like protein {Oryza sativa (japonica cultivar-group)}	0.0284008	8.02568	0.797548	0.873121	-0.0779578	8.02568	0.483795	0.886614	-0.0209569	8.02568	0.84981	0.998142	-0.203096	8.02568	0.0781022	0.307673	-0.279563	8.02568	0.0189186	0.0617467	-0.14954	8.02568	0.186492	0.446033	-0.098623	8.02568	0.377526	0.642955	0.106359	8.02568	0.342049	0.514248
30	83	A_84_P10144	AT5G02170	Transmembrane amino acid transporter family protein	-1.12382	9.43535	2.86398e-06	1.97724e-05	0.996937	9.43535	1.3753e-05	0.00105231	0.13005	9.43535	0.461716	0.968947	1.57055	9.43535	2.00825e-08	3.69159e-06	-0.763152	9.43535	0.000287918	0.00190235	1.73575	9.43535	3.9762e-09	7.05114e-07	1.83098	9.43535	1.63909e-09	2.41285e-07	-2.12076	9.43535	1.3405e-10	1.04874e-08
65	250	A_84_P10145	AT5G02390	Protein of unknown function (DUF3741)	-0.16965	7.33513	0.0622913	0.126475	-0.0458226	7.33513	0.599269	0.927705	-0.0460295	7.33513	0.597633	0.99026	0.0339879	7.33513	0.696258	0.903054	-0.0563987	7.33513	0.518581	0.713134	-0.0410594	7.33513	0.637522	0.841727	-0.0492313	7.33513	0.5726	0.796483	-0.123827	7.33513	0.164773	0.300167
19	100	A_84_P101456	AT3G24506	unknown protein; FUNCTIONS IN: molecular_function unknown; INVOLVED IN: biological_process unknown; LOCATED IN: chloroplast; EXPRESSED IN: 22 plant structures; EXPRESSED DURING: 14 growth stages; BEST Arabidopsis thaliana protein match is: unknown protein (TAIR:AT2G17240.1); Has 4864 Blast hits to 709 proteins in 125 species: Archae - 0; Bacteria - 592; Metazoa - 786; Fungi - 33; Plants - 410; Vi…	-0.0242762	11.022	0.866515	0.91759	0.105966	11.022	0.466084	0.879362	0.23942	11.022	0.108976	0.662568	0.342471	11.022	0.0263798	0.147144	0.248817	11.022	0.0966222	0.225841	0.329959	11.022	0.031663	0.132635	0.090692	11.022	0.531995	0.768049	-0.130242	11.022	0.372012	0.545014
79	188	A_84_P10146	AT5G02610	Ribosomal L29 family protein	-0.250047	13.5277	0.0684954	0.136616	-0.325171	13.5277	0.0211333	0.216701	0.067835	13.5277	0.606747	0.99111	0.0817212	13.5277	0.535834	0.828022	0.572136	13.5277	0.000283612	0.00187856	0.174353	13.5277	0.194167	0.457554	-0.305402	13.5277	0.0291153	0.113061	0.0751242	13.5277	0.568958	0.722096
121	19	A_84_P10147	AT5G02860	Pentatricopeptide repeat (PPR) superfamily protein	0.508218	7.85102	0.000333686	0.00130463	0.0372271	7.85102	0.753825	0.962608	0.0309748	7.85102	0.794067	0.997444	0.327116	7.85102	0.0113727	0.0801423	0.516006	7.85102	0.000286266	0.00189309	0.521801	7.85102	0.000255434	0.00291244	0.0571532	7.85102	0.630788	0.832605	0.470991	7.85102	0.000695386	0.00292297
125	53	A_84_P10148	AT5G03270	lysine decarboxylase family protein	1.63217	7.38836	2.3214e-08	3.13823e-07	0.186661	7.38836	0.31673	0.788793	-0.0529432	7.38836	0.773779	0.99719	-0.0775378	7.38836	0.674162	0.894229	0.0359515	7.38836	0.845159	0.926348	0.0119945	7.38836	0.948026	0.981854	0.179894	7.38836	0.334147	0.600657	1.44551	7.38836	1.52377e-07	2.08388e-06
163	123	A_84_P101486	AT5G32162	transposable element gene	-0.0576514	7.17248	0.606329	0.732754	-0.0430242	7.17248	0.700114	0.951283	-0.0357935	7.17248	0.748493	0.995919	-0.041802	7.17248	0.708207	0.907809	-0.0004515	7.17248	0.996769	0.998469	0.127404	7.17248	0.261051	0.540385	0.0768868	7.17248	0.493083	0.740196	-0.0146272	7.17248	0.895638	0.944052
51	121	A_84_P10149	AT5G03740	histone deacetylase 2C	-0.218726	12.8485	0.0247218	0.0574942	-0.18405	12.8485	0.0542985	0.379151	0.000666092	12.8485	0.994162	0.999896	0.105117	12.8485	0.256275	0.601857	0.628957	12.8485	1.00162e-06	1.81974e-05	0.111459	12.8485	0.229646	0.503863	-0.35553	12.8485	0.000813972	0.00676365	-0.0346763	12.8485	0.703803	0.822568
21	70	A_84_P10150	AT5G03940	chloroplast signal recognition particle 54 kDa subunit	0.848888	9.09736	9.95472e-06	5.88434e-05	0.0949712	9.09736	0.516634	0.900381	0.169187	9.09736	0.253477	0.87245	0.208418	9.09736	0.163078	0.476234	-0.0242622	9.09736	0.867732	0.938212	0.458762	9.09736	0.0047032	0.0302918	0.563214	9.09736	0.000889747	0.00726121	0.753917	9.09736	4.27722e-05	0.000254867
82	40	A_84_P101506	AT4G17270	Mo25 family protein	-0.407036	11.4487	0.0104878	0.0272359	-0.00412414	11.4487	0.977403	0.997318	-0.132097	11.4487	0.369353	0.940806	-0.231889	11.4487	0.122787	0.40533	-0.453418	11.4487	0.0051073	0.0209063	-0.341229	11.4487	0.0280211	0.121313	-0.170701	11.4487	0.2493	0.5071	-0.402912	11.4487	0.0111705	0.0326902
46	226	A_84_P10151	AT5G04530	3-ketoacyl-CoA synthase 19	0.0343055	7.12526	0.672739	0.784397	0.0199815	7.12526	0.805368	0.972946	0.141386	7.12526	0.0928173	0.617417	0.0528559	7.12526	0.516516	0.817894	0.00143854	7.12526	0.985835	0.994109	0.0223792	7.12526	0.782612	0.915165	0.0239193	7.12526	0.768098	0.905341	0.014324	7.12526	0.859738	0.923006
74	97	A_84_P10152	AT5G04760	Duplicated homeodomain-like superfamily protein	-0.332897	11.102	0.115971	0.21114	-0.521156	11.102	0.0182932	0.198279	-0.267512	11.102	0.201463	0.815775	-0.785649	11.102	0.000963748	0.0121972	-0.723818	11.102	0.00194867	0.00939131	-0.438484	11.102	0.0428218	0.165018	-0.0637432	11.102	0.756093	0.899941	0.188259	11.102	0.363559	0.536365
137	238	A_84_P101526	AT4G30080	auxin response factor 16	-0.914865	10.8836	2.40457e-06	1.69131e-05	-0.218636	10.8836	0.132373	0.582123	-0.0861433	10.8836	0.543197	0.98503	-0.182606	10.8836	0.204841	0.539168	1.58392	10.8836	4.73155e-10	5.51445e-08	-0.534716	10.8836	0.00106057	0.00919637	-0.548772	10.8836	0.000839998	0.00692142	-0.696229	10.8836	7.38253e-05	0.000411029
15	92	A_84_P10153	AT5G05130	DNA/RNA helicase protein	0.171606	7.78085	0.120227	0.217214	0.0337617	7.78085	0.752593	0.962509	0.00538219	7.78085	0.959871	0.999677	0.0490454	7.78085	0.647482	0.882114	0.394371	7.78085	0.00135663	0.00696267	0.119008	7.78085	0.273453	0.553839	0.0858353	7.78085	0.426142	0.687434	0.137844	7.78085	0.206991	0.356545
52	261	A_84_P101536	AT4G39680	SAP domain-containing protein	0.0981547	11.8306	0.343521	0.490978	-0.0778865	11.8306	0.450316	0.870425	-0.0765691	11.8306	0.457903	0.967691	0.058405	11.8306	0.570092	0.846814	0.41515	11.8306	0.000575025	0.00339371	0.207526	11.8306	0.0537878	0.194567	-0.167493	11.8306	0.113603	0.303674	0.176041	11.8306	0.0974145	0.198956
107	27	A_84_P10155	AT5G05750	DNAJ heat shock N-terminal domain-containing protein	-0.264559	10.6258	0.0318456	0.0713925	-0.0774731	10.6258	0.506308	0.896356	0.00614136	10.6258	0.957742	0.999677	-0.324901	10.6258	0.010307	0.0745376	-0.345511	10.6258	0.00691052	0.0269229	-0.111946	10.6258	0.339881	0.622975	0.0964383	10.6258	0.409545	0.672414	-0.187086	10.6258	0.11809	0.231773
68	110	A_84_P10156	AT5G06050	Putative methyltransferase family protein	-0.220025	10.653	0.147673	0.256292	-0.0664925	10.653	0.653685	0.941581	-0.116759	10.653	0.433304	0.959071	0.162784	10.653	0.278217	0.626762	0.680446	10.653	0.000159693	0.00115633	0.0193118	10.653	0.896077	0.961662	-0.0457056	10.653	0.757458	0.900492	-0.153532	10.653	0.305638	0.47529
76	250	A_84_P101566	AT1G33290	P-loop containing nucleoside triphosphate hydrolases superfamily protein	0.559729	10.1775	3.02154e-05	0.000155407	0.0431599	10.1775	0.68172	0.946957	0.10216	10.1775	0.336482	0.926149	0.0435212	10.1775	0.679215	0.895872	0.0559426	10.1775	0.595565	0.772095	0.209425	10.1775	0.0573363	0.203672	0.307657	10.1775	0.00775973	0.040854	0.516569	10.1775	7.70027e-05	0.000426342
74	213	A_84_P10157	AT5G06330	Late embryogenesis abundant (LEA) hydroxyproline-rich glycoprotein family	1.06081	10.7039	1.36342e-07	1.40474e-06	1.12794	10.7039	5.31541e-08	1.7047e-05	-0.0384656	10.7039	0.774366	0.99719	0.855646	10.7039	3.0017e-06	0.000137525	0.893467	10.7039	1.6569e-06	2.74652e-05	1.2823	10.7039	6.89297e-09	9.8812e-07	0.815414	10.7039	5.71451e-06	0.000122994	-0.0671268	10.7039	0.617657	0.760033
64	263	A_84_P101576	AT5G35720	transposable element gene	-0.0448517	7.2085	0.579916	0.710736	0.0154206	7.2085	0.848542	0.98025	0.00735218	7.2085	0.927423	0.99857	0.0142321	7.2085	0.86008	0.961984	-0.0506846	7.2085	0.532103	0.723616	0.00860404	7.2085	0.915112	0.969226	-0.0114151	7.2085	0.887552	0.95813	-0.0602723	7.2085	0.458431	0.628138
50	217	A_84_P10158	AT5G06690	WCRKC thioredoxin 1	2.1094	7.77378	7.6789e-10	2.0628e-08	-0.224254	7.77378	0.253899	0.738787	-0.254882	7.77378	0.196874	0.810141	-0.154471	7.77378	0.427823	0.761271	-0.22244	7.77378	0.25763	0.459459	1.07357	7.77378	1.81981e-05	0.000341885	0.0374993	7.77378	0.846183	0.941128	2.33366	7.77378	1.35961e-10	1.05884e-08
151	58	A_84_P101586	AT1G43895	pseudogene, protein kinase -related	-0.0256357	7.07037	0.751308	0.841528	-0.0411959	7.07037	0.611299	0.931918	-0.126102	7.07037	0.129956	0.710507	-0.0412637	7.07037	0.610717	0.86483	0.0223319	7.07037	0.782425	0.891755	-0.0346431	7.07037	0.668794	0.85955	0.0109428	7.07037	0.892277	0.960001	0.0155603	7.07037	0.847335	0.916662
62	94	A_84_P10159	AT5G06900	cytochrome P450, family 93, subfamily D, polypeptide 1	1.0752	7.52504	6.32856e-05	0.000298226	0.25645	7.52504	0.241068	0.727127	-0.0862699	7.52504	0.688613	0.995919	-0.200554	7.52504	0.355923	0.703599	-0.227032	7.52504	0.297494	0.505987	-0.191443	7.52504	0.377732	0.658696	-0.138603	7.52504	0.521061	0.759781	0.818754	7.52504	0.00101457	0.0040603
152	36	A_84_P101596	AT5G65250	unknown protein; FUNCTIONS IN: molecular_function unknown; INVOLVED IN: biological_process unknown; LOCATED IN: chloroplast; EXPRESSED IN: 22 plant structures; EXPRESSED DURING: 13 growth stages; Has 30201 Blast hits to 17322 proteins in 780 species: Archae - 12; Bacteria - 1396; Metazoa - 17338; Fungi - 3422; Plants - 5037; Viruses - 0; Other Eukaryotes - 2996 (source: NCBI BLink).	-0.341154	10.5549	0.0719806	0.142287	-0.0639746	10.5549	0.725088	0.955808	0.0288319	10.5549	0.873911	0.99857	-0.137315	10.5549	0.452972	0.780178	-0.097447	10.5549	0.592978	0.770184	-0.142359	10.5549	0.436798	0.70814	-0.114006	10.5549	0.532299	0.76829	-0.27718	10.5549	0.13824	0.262061
61	173	A_84_P10160	AT5G07100	WRKY DNA-binding protein 26	-0.846362	10.2845	1.30775e-05	7.46013e-05	-0.235025	10.2845	0.124642	0.567662	-0.781826	10.2845	3.4616e-05	0.00270819	-0.691697	10.2845	0.000139178	0.00267358	-0.666339	10.2845	0.000206938	0.00143876	-0.162586	10.2845	0.280459	0.561514	-0.25585	10.2845	0.0963982	0.271732	-0.611337	10.2845	0.000491554	0.00215869
169	66	A_84_P101606	AT5G63150	unknown protein; FUNCTIONS IN: molecular_function unknown; INVOLVED IN: biological_process unknown; LOCATED IN: mitochondrion; EXPRESSED IN: 22 plant structures; EXPRESSED DURING: 13 growth stages; CONTAINS InterPro DOMAIN/s: Protein of unknown function DUF1713, mitochondria (InterPro:IPR013177); Has 30201 Blast hits to 17322 proteins in 780 species: Archae - 12; Bacteria - 1396; Metazoa - 17338;…	-0.651831	12.368	0.000198198	0.000823088	-0.0538338	12.368	0.710023	0.952702	-0.0686637	12.368	0.635701	0.992759	-0.0455051	12.368	0.75317	0.923889	0.135475	12.368	0.353992	0.566786	-0.0257815	12.368	0.858472	0.947254	-0.461132	12.368	0.00428511	0.0254729	-0.597997	12.368	0.000472588	0.00208553
129	157	A_84_P10161	AT5G07260	START (StAR-related lipid-transfer) lipid-binding domain	0.0418091	7.14335	0.569254	0.70223	0.0467232	7.14335	0.52518	0.903236	-0.00827506	7.14335	0.909943	0.99857	0.0171106	7.14335	0.815177	0.946757	-0.00374307	7.14335	0.95919	0.982815	-0.00584333	7.14335	0.936334	0.977988	-0.0240395	7.14335	0.742774	0.893568	-0.00491413	7.14335	0.94644	0.970983
75	179	A_84_P10162	AT5G07420	Pectin lyase-like superfamily protein	-0.0954984	7.1207	0.413265	0.561977	-0.092255	7.1207	0.429041	0.859196	-0.0820179	7.1207	0.481259	0.9739	-0.0924209	7.1207	0.428225	0.761686	0.0726076	7.1207	0.532401	0.723891	-0.0543501	7.1207	0.639499	0.84312	0.132869	7.1207	0.258793	0.518429	-0.00324342	7.1207	0.977636	0.988478
94	191	A_84_P10163	AT5G07560	glycine-rich protein 20	0.73955	7.57753	2.10612e-07	2.04137e-06	0.137724	7.57753	0.162866	0.632552	-0.0567325	7.57753	0.557086	0.987036	0.26352	7.57753	0.0118725	0.082649	0.0781006	7.57753	0.420756	0.630436	0.751031	7.57753	1.6713e-07	9.16073e-06	0.191248	7.57753	0.0580256	0.189617	0.601826	7.57753	3.93217e-06	3.23296e-05
46	167	A_84_P10164	AT5G07830	glucuronidase 2	0.263437	11.5497	0.0905937	0.172258	0.0247833	11.5497	0.868698	0.983216	-0.0226985	11.5497	0.879648	0.99857	0.0746823	11.5497	0.619385	0.869103	-0.553381	11.5497	0.00133896	0.00688745	0.34615	11.5497	0.0300904	0.127632	0.0972019	11.5497	0.518886	0.758469	0.238654	11.5497	0.122824	0.239078
27	204	A_84_P101646	AT3G57360	unknown protein; BEST Arabidopsis thaliana protein match is: unknown protein (TAIR:AT3G02370.2); Has 122 Blast hits to 122 proteins in 54 species: Archae - 0; Bacteria - 0; Metazoa - 74; Fungi - 4; Plants - 41; Viruses - 0; Other Eukaryotes - 3 (source: NCBI BLink).	-0.272907	10.1919	0.0853144	0.163957	-0.244555	10.1919	0.120359	0.557036	-0.00634396	10.1919	0.966817	0.999677	0.0210115	10.1919	0.890436	0.971494	0.546389	10.1919	0.00172855	0.00852213	0.19335	10.1919	0.214104	0.484216	-0.285208	10.1919	0.0731108	0.223485	-0.0283523	10.1919	0.852569	0.919156
10	136	A_84_P10165	AT5G08010	unknown protein; BEST Arabidopsis thaliana protein match is: unknown protein (TAIR:AT5G61040.1); Has 5732 Blast hits to 4319 proteins in 440 species: Archae - 66; Bacteria - 397; Metazoa - 2437; Fungi - 292; Plants - 238; Viruses - 35; Other Eukaryotes - 2267 (source: NCBI BLink).	-0.0473515	9.07822	0.70211	0.806223	-0.137082	9.07822	0.274797	0.758492	0.0815941	9.07822	0.511439	0.978604	-0.0598002	9.07822	0.629467	0.873922	0.00380233	9.07822	0.975452	0.989482	-0.0930983	9.07822	0.454513	0.721769	-0.153101	9.07822	0.224322	0.474878	0.0897304	9.07822	0.470769	0.638676
135	257	A_84_P10166	AT5G08190	nuclear factor Y, subunit B12	0.0775844	11.2293	0.405732	0.554598	0.0469341	11.2293	0.612957	0.932494	-0.0189883	11.2293	0.837391	0.997444	-0.138006	11.2293	0.146664	0.448178	0.00415422	11.2293	0.964168	0.984787	-0.0592797	11.2293	0.523699	0.771593	-0.0428025	11.2293	0.644378	0.840145	0.0306503	11.2293	0.740656	0.847781
89	238	A_84_P101676	AT4G14980	Cysteine/Histidine-rich C1 domain family protein	-1.13552	8.19329	6.08334e-11	3.05994e-09	-0.0330199	8.19329	0.713491	0.953289	-0.168912	8.19329	0.071534	0.549201	0.0144032	8.19329	0.872574	0.966937	-0.0399832	8.19329	0.656871	0.814625	-0.282403	8.19329	0.00475039	0.0305392	-0.518161	8.19329	1.12858e-05	0.000212378	-1.1025	8.19329	1.01819e-10	8.76392e-09
67	160	A_84_P10168	AT5G09680	reduced lateral root formation	0.0308503	12.2177	0.745775	0.837674	0.0684218	12.2177	0.474464	0.882919	-0.00975429	12.2177	0.91825	0.99857	-0.125257	12.2177	0.197208	0.527584	0.0481221	12.2177	0.613743	0.784459	-0.118711	12.2177	0.220648	0.492337	0.0523048	12.2177	0.583501	0.802638	-0.0375715	12.2177	0.693146	0.814406
94	67	A_84_P101686	AT1G71340	PLC-like phosphodiesterases superfamily protein	0.165678	10.1492	0.263053	0.402819	-0.0973327	10.1492	0.506312	0.896356	-0.0533136	10.1492	0.714735	0.995919	-0.140425	10.1492	0.340616	0.691023	-0.209841	10.1492	0.160302	0.328672	-0.237942	10.1492	0.113902	0.326343	-0.0955434	10.1492	0.514072	0.755462	0.263011	10.1492	0.0826576	0.174603
7	50	A_84_P10169	AT5G09970	cytochrome P450, family 78, subfamily A, polypeptide 7	-0.0278876	7.19406	0.745688	0.837597	0.0941788	7.19406	0.28011	0.763078	0.081393	7.19406	0.348753	0.931413	0.0293068	7.19406	0.733264	0.916702	0.162863	7.19406	0.0694654	0.175262	0.100791	7.19406	0.248747	0.526594	0.0414155	7.19406	0.630615	0.832479	-0.122066	7.19406	0.165766	0.301562
129	110	A_84_P10170	AT5G10140	K-box region and MADS-box transcription factor family protein	0.0161105	8.122	0.941265	0.964269	-0.16276	8.122	0.459851	0.876031	-0.0130758	8.122	0.952313	0.998854	-0.317679	8.122	0.157066	0.46626	-0.0959964	8.122	0.661418	0.817507	-0.2325	8.122	0.294588	0.577095	-0.227217	8.122	0.305389	0.570844	0.17887	8.122	0.417333	0.589745
46	123	A_84_P10171	AT5G10300	methyl esterase 5	0.962088	11.3093	2.65709e-05	0.000138954	1.18282	11.3093	1.80998e-06	0.000232521	0.0101615	11.3093	0.954625	0.999677	0.418316	11.3093	0.0280863	0.153929	-0.471218	11.3093	0.0148371	0.0505437	0.912586	11.3093	4.9766e-05	0.000772278	1.44595	11.3093	9.63029e-08	4.82261e-06	-0.220728	11.3093	0.225399	0.38002
60	240	A_84_P10173	AT5G10880	tRNA synthetase-related / tRNA ligase-related	-0.13165	7.12945	0.279853	0.421832	-0.074093	7.12945	0.538841	0.90896	-0.0358091	7.12945	0.76559	0.996708	-0.101327	7.12945	0.402653	0.741897	-0.129396	7.12945	0.287924	0.494867	0.042009	7.12945	0.726627	0.889041	0.0220201	7.12945	0.854426	0.944835	-0.0575571	7.12945	0.632405	0.771083
75	242	A_84_P10174	AT5G11150	vesicle-associated membrane protein 713	1.51529	11.3662	1.17346e-12	2.23898e-10	0.0242487	11.3662	0.800804	0.972407	0.159356	11.3662	0.108748	0.661946	0.228879	11.3662	0.0257529	0.144538	0.405875	11.3662	0.000383974	0.0024166	0.775669	11.3662	9.99293e-08	6.20715e-06	-0.0783836	11.3662	0.418365	0.680447	1.49104	11.3662	1.57241e-12	8.00036e-10
89	214	A_84_P101746	AT4G17010	unknown protein; Has 30201 Blast hits to 17322 proteins in 780 species: Archae - 12; Bacteria - 1396; Metazoa - 17338; Fungi - 3422; Plants - 5037; Viruses - 0; Other Eukaryotes - 2996 (source: NCBI BLink).	-0.593779	10.6506	5.36566e-06	3.41307e-05	-0.0919016	10.6506	0.34966	0.810155	-0.154504	10.6506	0.123251	0.697189	-0.151331	10.6506	0.130671	0.420494	-0.14808	10.6506	0.138659	0.295833	-0.148045	10.6506	0.138747	0.371229	-0.288453	10.6506	0.00709623	0.0380609	-0.501877	10.6506	4.37886e-05	0.000260029
58	236	A_84_P10175	AT5G11400	Protein kinase superfamily protein	-0.186371	7.03951	0.0154581	0.0382833	-0.0203419	7.03951	0.775136	0.966942	0.0337344	7.03951	0.636317	0.992793	0.062907	7.03951	0.38131	0.724713	0.0486165	7.03951	0.496931	0.695165	0.0503461	7.03951	0.481937	0.742098	-0.0459613	7.03951	0.52046	0.759445	-0.166029	7.03951	0.0285905	0.0724086
164	198	A_84_P10176	AT5G11580	Regulator of chromosome condensation (RCC1) family protein	1.3201	10.6966	2.23198e-09	4.75613e-08	0.226298	10.6966	0.0908611	0.489787	0.407831	10.6966	0.00454475	0.100545	0.684137	10.6966	3.16773e-05	0.000849614	-0.160297	10.6966	0.222519	0.41567	0.859035	10.6966	1.65336e-06	5.04486e-05	0.420771	10.6966	0.00360829	0.0222056	1.0938	10.6966	4.64013e-08	7.95984e-07
93	95	A_84_P10177	AT5G11840	Protein of unknown function (DUF1230)	0.194164	9.81519	0.116572	0.211953	-0.0893879	9.81519	0.458649	0.874998	-0.13173	9.81519	0.278742	0.89136	-0.453227	9.81519	0.00107957	0.013342	-0.63639	9.81519	3.13411e-05	0.000298526	-0.307669	9.81519	0.0172714	0.0843092	-0.12679	9.81519	0.296628	0.561397	0.283552	9.81519	0.0266213	0.0682281
132	206	A_84_P10178	AT5G12050	unknown protein; BEST Arabidopsis thaliana protein match is: unknown protein (TAIR:AT3G13980.1); Has 1807 Blast hits to 1807 proteins in 277 species: Archae - 0; Bacteria - 0; Metazoa - 736; Fungi - 347; Plants - 385; Viruses - 0; Other Eukaryotes - 339 (source: NCBI BLink).	-0.579293	10.0043	0.000146552	0.000627979	-0.0173456	10.0043	0.889521	0.986589	0.488304	10.0043	0.000802462	0.0283455	0.480864	10.0043	0.000922524	0.0117511	1.26879	10.0043	2.54881e-09	1.88329e-07	0.693441	10.0043	1.8269e-05	0.000342933	0.539124	10.0043	0.000309754	0.00310182	-0.561948	10.0043	0.000202322	0.000988976
154	5	A_84_P10179	AT5G12870	myb domain protein 46	0.567465	9.028	0.00275257	0.00842787	0.17329	9.028	0.30821	0.782325	0.144768	9.028	0.392697	0.95095	0.189734	9.028	0.265824	0.612888	-0.619567	9.028	0.00133644	0.00687687	0.47734	9.028	0.00938024	0.0524449	0.071374	9.028	0.671224	0.855739	0.394175	9.028	0.0276592	0.0703735
100	146	A_84_P10180	AT5G13280	aspartate kinase 1	-0.201058	11.9791	0.0519349	0.108385	-0.0675598	11.9791	0.494834	0.891454	-0.0803997	11.9791	0.417745	0.956352	0.178473	11.9791	0.0813901	0.315923	0.5514	11.9791	1.63105e-05	0.00017561	0.117358	11.9791	0.241322	0.518141	0.0168155	11.9791	0.864314	0.948601	-0.133498	11.9791	0.184833	0.327654
170	160	A_84_P101806	AT5G43960	Nuclear transport factor 2 (NTF2) family protein with RNA binding (RRM-RBD-RNP motifs) domain	-0.456489	11.9358	0.00761499	0.0205594	-0.111192	11.9358	0.477107	0.884381	0.0259952	11.9358	0.867166	0.99857	0.0963716	11.9358	0.537095	0.828777	0.656659	11.9358	0.000383949	0.0024166	-0.0298487	11.9358	0.847717	0.943113	-0.490049	11.9358	0.00465928	0.0272883	-0.345297	11.9358	0.0360932	0.0882188
113	11	A_84_P10181	AT5G13600	Phototropic-responsive NPH3 family protein	-0.0447042	7.1182	0.52019	0.660651	-0.0236093	7.1182	0.733148	0.957063	-0.0732848	7.1182	0.296122	0.901197	-0.0119928	7.1182	0.86235	0.962821	0.0488148	7.1182	0.483017	0.683932	-0.0370367	7.1182	0.593575	0.81585	-0.000386201	7.1182	0.995543	0.998037	-0.0210948	7.1182	0.760577	0.86188
155	67	A_84_P10182	AT5G13860	ELCH-like	-0.802088	10.3092	6.38272e-05	0.000300402	-0.00325131	10.3092	0.983826	0.997871	-0.111232	10.3092	0.490661	0.975222	-0.173078	10.3092	0.287669	0.637322	-0.128698	10.3092	0.426134	0.635148	-0.323812	10.3092	0.0545892	0.196506	-0.360346	10.3092	0.0343151	0.128094	-0.798836	10.3092	6.68588e-05	0.000376039
120	51	A_84_P101826	AT5G62300	Ribosomal protein S10p/S20e family protein	-0.489932	14.4926	0.00225403	0.00707188	-0.272317	14.4926	0.0653361	0.417715	-0.196076	14.4926	0.175409	0.786973	-0.271235	14.4926	0.0663227	0.276492	0.173538	14.4926	0.22805	0.42271	0.0349364	14.4926	0.804779	0.924076	-0.389641	14.4926	0.0113812	0.0551615	-0.217614	14.4926	0.134696	0.256947
165	36	A_84_P10183	AT5G14130	Peroxidase superfamily protein	-1.40028	12.014	1.13786e-06	8.7701e-06	-0.855831	12.014	0.000423429	0.0140172	-0.352633	12.014	0.0964685	0.627509	-0.129202	12.014	0.529681	0.824289	1.35033	12.014	1.8905e-06	3.06191e-05	-1.5826	12.014	1.91311e-07	1.00514e-05	-0.526778	12.014	0.0170253	0.0752059	-0.544453	12.014	0.0140907	0.0398663
138	255	A_84_P10184	AT5G14380	arabinogalactan protein 6	0.408479	7.49405	0.00201114	0.00639189	0.272532	7.49405	0.0278108	0.2553	0.0741088	7.49405	0.525502	0.981242	-0.0139089	7.49405	0.904668	0.975231	0.116424	7.49405	0.322253	0.532827	0.120583	7.49405	0.30571	0.588765	0.129764	7.49405	0.271375	0.533362	0.135948	7.49405	0.249906	0.410033
132	109	A_84_P10185	AT5G14590	Isocitrate/isopropylmalate dehydrogenase family protein	-0.32681	12.5725	0.00181408	0.00582537	0.0585742	12.5725	0.525362	0.903281	-0.0649017	12.5725	0.482138	0.9739	0.0421693	12.5725	0.646672	0.881834	0.0695127	12.5725	0.451994	0.657713	-0.0170482	12.5725	0.852644	0.945148	-0.145769	12.5725	0.12361	0.321151	-0.385384	12.5725	0.000407884	0.0018309
129	259	A_84_P10187	AT5G16340	AMP-dependent synthetase and ligase family protein	-0.352527	7.62569	0.000173938	0.000731807	0.0711335	7.62569	0.362073	0.819459	-0.119241	7.62569	0.133789	0.718305	-0.236656	7.62569	0.00570552	0.048135	-0.354129	7.62569	0.000165759	0.00119243	-0.206329	7.62569	0.0137692	0.0708355	-0.289154	7.62569	0.00118289	0.00914519	-0.423661	7.62569	2.12099e-05	0.00013862
140	216	A_84_P10188	AT5G16620	hydroxyproline-rich glycoprotein family protein	0.0944938	11.7359	0.386321	0.535218	-0.210038	11.7359	0.0632466	0.411672	-0.104202	11.7359	0.340429	0.926893	0.134445	11.7359	0.222247	0.561954	0.519012	11.7359	0.000100082	0.000780295	0.183267	11.7359	0.101515	0.302087	-0.231018	11.7359	0.0428605	0.151347	0.304532	11.7359	0.00993968	0.0295764
134	117	A_84_P101896	AT4G19190	zinc knuckle (CCHC-type) family protein	-0.12737	10.9489	0.071193	0.14095	-0.118778	10.9489	0.090743	0.489432	-0.110679	10.9489	0.113277	0.673553	-0.213582	10.9489	0.00460585	0.0408975	0.0429815	10.9489	0.527094	0.719512	-0.283528	10.9489	0.000414478	0.00431661	-0.241911	10.9489	0.00174767	0.0124919	-0.00859137	10.9489	0.898896	0.945794
43	80	A_84_P10190	AT5G17880	disease resistance protein (TIR-NBS-LRR class)	-0.314686	8.58549	0.00221528	0.00696434	-0.160917	8.58549	0.0872668	0.480424	0.0167169	8.58549	0.853549	0.99857	-0.0435509	8.58549	0.631466	0.874756	-0.184062	8.58549	0.053054	0.141618	-0.0754922	8.58549	0.408509	0.685091	-0.222169	8.58549	0.0221371	0.092092	-0.153769	8.58549	0.101162	0.205018
63	25	A_84_P101906	AT1G70700	TIFY domain/Divergent CCT motif family protein	0.10737	8.7327	0.430949	0.579037	0.182724	8.7327	0.186667	0.664704	0.143408	8.7327	0.295852	0.900872	0.042691	8.7327	0.752537	0.923805	-0.0869041	8.7327	0.522673	0.716502	-0.606117	8.7327	0.000211518	0.00250257	-0.621661	8.7327	0.000161953	0.00184193	-0.0753541	8.7327	0.57889	0.729767
7	226	A_84_P10191	AT5G18200	UTP:galactose-1-phosphate uridylyltransferases;ribose-5-phosphate adenylyltransferases	-0.295341	10.8648	0.0109018	0.0281847	-0.0776666	10.8648	0.468114	0.880139	-0.0597093	10.8648	0.575912	0.989977	-0.250081	10.8648	0.0275026	0.151593	-0.414469	10.8648	0.000826741	0.00460579	-0.0971279	10.8648	0.366057	0.647921	0.179743	10.8648	0.102658	0.283631	-0.217674	10.8648	0.0515634	0.118842
68	63	A_84_P10192	AT5G18400	Cytokine-induced anti-apoptosis inhibitor 1, Fe-S biogenesis	-0.565931	11.85	2.62247e-05	0.000137382	0.00314946	11.85	0.976056	0.997226	0.0545192	11.85	0.604636	0.990928	0.0124226	11.85	0.905777	0.975748	0.56367	11.85	2.75272e-05	0.000268387	-0.0859539	11.85	0.41675	0.690787	-0.336992	11.85	0.0040856	0.0245288	-0.56908	11.85	2.45146e-05	0.000156951
169	202	A_84_P101926	AT1G12280	LRR and NB-ARC domains-containing disease resistance protein	1.16847	8.02107	4.79194e-09	8.70247e-08	0.267988	8.02107	0.0345576	0.29253	-0.100509	8.02107	0.404414	0.954968	-0.0566953	8.02107	0.636043	0.87686	-0.0629438	8.02107	0.599556	0.77511	0.0442581	8.02107	0.711496	0.881581	0.218767	8.02107	0.0787846	0.235515	0.90048	8.02107	2.82696e-07	3.47378e-06
128	89	A_84_P10193	AT5G18600	Thioredoxin superfamily protein	0.684305	7.33808	0.000521893	0.00194415	0.0863754	7.33808	0.606458	0.92988	0.51423	7.33808	0.00555207	0.115642	0.193578	7.33808	0.254756	0.600364	-0.102848	7.33808	0.540212	0.730217	0.430711	7.33808	0.0169554	0.0831473	0.983858	7.33808	8.74437e-06	0.000173278	0.59793	7.33808	0.00174717	0.00651014
120	216	A_84_P10194	AT5G18830	squamosa promoter binding protein-like 7	0.0213623	11.5239	0.793168	0.870222	-0.423716	11.5239	4.00968e-05	0.0023795	-0.245124	11.5239	0.00645385	0.127833	-0.414138	11.5239	5.23993e-05	0.00125304	-0.616403	11.5239	2.64426e-07	6.38405e-06	-0.421174	11.5239	4.30426e-05	0.000688013	-0.552579	11.5239	1.28426e-06	3.69578e-05	0.445079	11.5239	2.21899e-05	0.000143943
93	146	A_84_P10195	AT5G19080	RING/U-box superfamily protein	-0.605448	10.3161	1.95313e-05	0.000106027	-0.119864	10.3161	0.281395	0.763474	-0.0398603	10.3161	0.716526	0.995919	-0.41264	10.3161	0.00112936	0.0138213	-0.42094	10.3161	0.000946056	0.0051533	-0.483021	10.3161	0.000251674	0.00288265	-0.388315	10.3161	0.00189547	0.0133468	-0.485584	10.3161	0.000238335	0.0011391
95	26	A_84_P10196	AT5G22300	nitrilase 4	-0.191758	7.61983	0.0637474	0.128828	-0.25345	7.61983	0.0174287	0.192601	-0.205306	7.61983	0.0485236	0.454409	-0.102262	7.61983	0.307333	0.658124	-0.145195	7.61983	0.152653	0.317232	-0.181457	7.61983	0.0780332	0.252563	-0.0921346	7.61983	0.356489	0.622652	0.061692	7.61983	0.534468	0.693565
170	181	A_84_P10197	AT5G22510	alkaline/neutral invertase	0.127727	10.8417	0.107126	0.197757	-0.0509284	10.8417	0.508522	0.897216	0.0139283	10.8417	0.855759	0.99857	-0.266379	10.8417	0.00220718	0.0232167	-0.210974	10.8417	0.011489	0.0410244	-0.0928639	10.8417	0.234032	0.509014	0.0528736	10.8417	0.492658	0.739904	0.178655	10.8417	0.0286775	0.0726027
37	215	A_84_P10198	AT5G22920	CHY-type/CTCHY-type/RING-type Zinc finger protein	0.768623	11.1946	0.0224414	0.0528763	-0.32574	11.1946	0.306195	0.781356	-0.573288	11.1946	0.0796303	0.577256	-0.186226	11.1946	0.554923	0.838846	-0.75438	11.1946	0.0247248	0.0769588	1.18406	11.1946	0.0011145	0.00957581	0.42061	11.1946	0.190334	0.427418	1.09436	11.1946	0.00216934	0.00785785
42	220	A_84_P10199	AT1G23410	Ribosomal protein S27a / Ubiquitin family protein	-1.7018	12.1233	1.67981e-10	6.42649e-09	-0.398071	12.1233	0.0105953	0.13997	-0.0275711	12.1233	0.846791	0.997631	0.152001	12.1233	0.29356	0.644094	0.474956	12.1233	0.00310946	0.0138627	-0.0823633	12.1233	0.565311	0.798905	-0.759035	12.1233	3.08102e-05	0.000478282	-1.30373	12.1233	1.43908e-08	3.15593e-07
72	97	A_84_P10200	AT5G23360	GRAM domain-containing protein / ABA-responsive protein-related	-0.454225	9.99857	0.0112962	0.0290812	0.423089	9.99857	0.0171348	0.190799	0.442872	9.99857	0.0131624	0.208625	0.135367	9.99857	0.414495	0.751422	-0.620634	9.99857	0.00110653	0.00586948	0.15323	9.99857	0.356811	0.639409	0.125215	9.99857	0.449796	0.706463	-0.877315	9.99857	2.9902e-05	0.000186301
37	163	A_84_P102006	AT3G25870	unknown protein; BEST Arabidopsis thaliana protein match is: unknown protein (TAIR:AT1G13360.1); Has 50 Blast hits to 50 proteins in 12 species: Archae - 0; Bacteria - 0; Metazoa - 0; Fungi - 0; Plants - 50; Viruses - 0; Other Eukaryotes - 0 (source: NCBI BLink).	-0.144637	10.9677	0.317949	0.463511	0.0564881	10.9677	0.693296	0.949278	0.324323	10.9677	0.032773	0.364278	-0.23538	10.9677	0.111318	0.382885	-0.876352	10.9677	5.15738e-06	6.9568e-05	-0.377766	10.9677	0.0147036	0.07459	0.229806	10.9677	0.119491	0.314429	-0.201125	10.9677	0.169916	0.307135
39	12	A_84_P10202	AT5G24070	Peroxidase superfamily protein	0.0543741	6.92298	0.637729	0.756838	0.0815387	6.92298	0.481689	0.885951	-0.10569	6.92298	0.363859	0.938228	0.0582398	6.92298	0.614164	0.86672	0.0871592	6.92298	0.452414	0.657924	-0.313253	6.92298	0.0123862	0.0653948	-0.120773	6.92298	0.301015	0.565937	-0.0271646	6.92298	0.81362	0.896052
165	52	A_84_P10203	AT5G24390	Ypt/Rab-GAP domain of gyp1p superfamily protein	0.165774	8.66028	0.165804	0.281256	-0.0625979	8.66028	0.592829	0.92555	0.0563391	8.66028	0.630078	0.992038	0.0804232	8.66028	0.493121	0.803704	0.694153	8.66028	7.60376e-06	9.51944e-05	0.1855	8.66028	0.12324	0.343922	-0.0606574	8.66028	0.604261	0.816213	0.228372	8.66028	0.0615912	0.137491
116	53	A_84_P10204	AT1G01040	dicer-like 1	0.0560744	10.4724	0.474849	0.619577	-0.0720035	10.4724	0.360876	0.818314	0.0247607	10.4724	0.75105	0.995919	-0.165228	10.4724	0.0445621	0.21147	-0.0356559	10.4724	0.648239	0.808993	-0.315464	10.4724	0.000583995	0.00569838	-0.188113	10.4724	0.0241608	0.0982884	0.128078	10.4724	0.112032	0.222393
103	144	A_84_P10205	AT5G24930	CONSTANS-like 4	-0.139567	11.8266	0.493923	0.636783	-0.348903	11.8266	0.0971174	0.506592	0.250937	11.8266	0.224853	0.842478	-0.509353	11.8266	0.0195542	0.118743	-1.66956	11.8266	7.44691e-08	2.40879e-06	-0.534881	11.8266	0.0148652	0.0752161	0.233219	11.8266	0.258083	0.517608	0.209336	11.8266	0.308498	0.478716
92	254	A_84_P10206	AT5G25160	zinc finger protein 3	-0.626872	10.5016	0.000646158	0.00234806	0.130514	10.5016	0.408691	0.847624	0.327782	10.5016	0.0469908	0.446882	-0.0369368	10.5016	0.813619	0.946206	-0.911901	10.5016	1.00497e-05	0.000118623	0.0843548	10.5016	0.591422	0.814599	0.0981855	10.5016	0.532657	0.768519	-0.757386	10.5016	9.29045e-05	0.000501989
71	59	A_84_P102066	AT4G27585	SPFH/Band 7/PHB domain-containing membrane-associated protein family	-0.070287	12.2275	0.651783	0.767822	0.0747326	12.2275	0.631467	0.937272	0.0528807	12.2275	0.733916	0.995919	0.322411	12.2275	0.0487371	0.224665	0.783074	12.2275	5.82531e-05	0.000500039	0.211237	12.2275	0.183993	0.442632	-0.169535	12.2275	0.282401	0.54599	-0.14502	12.2275	0.355905	0.528557
1	189	A_84_P10207	AT5G25400	Nucleotide-sugar transporter family protein	0.176598	7.26592	0.111472	0.204477	-0.000778273	7.26592	0.994212	0.999224	0.114495	7.26592	0.292935	0.898786	0.0609451	7.26592	0.571631	0.847306	-0.00145791	7.26592	0.989158	0.995255	0.00542071	7.26592	0.959707	0.985497	-0.037624	7.26592	0.726258	0.884855	0.177376	7.26592	0.110004	0.219096
109	260	A_84_P102076	AT5G64690	neurofilament triplet H protein-related	0.172506	8.16052	0.107554	0.198498	0.272491	8.16052	0.015097	0.17577	0.224843	8.16052	0.0401565	0.409507	0.0843937	8.16052	0.419185	0.755031	-0.471363	8.16052	0.000180374	0.00127965	0.164354	8.16052	0.124085	0.345516	0.343841	8.16052	0.0031848	0.0200692	-0.0999844	8.16052	0.34017	0.512271
7	168	A_84_P10208	AT5G25610	BURP domain-containing protein	-1.37275	10.0479	5.86909e-07	4.95519e-06	-0.0712685	10.0479	0.71015	0.952702	-0.191782	10.0479	0.322614	0.917926	-0.125878	10.0479	0.51315	0.815628	0.0954604	10.0479	0.61912	0.78817	-0.884461	10.0479	0.0001534	0.00193117	-0.721225	10.0479	0.00112285	0.00876949	-1.30148	10.0479	1.25561e-06	1.20857e-05
72	173	A_84_P10209	AT5G25930	Protein kinase family protein with leucine-rich repeat domain	-1.38142	11.2313	2.34161e-09	4.94339e-08	-0.107721	11.2313	0.429477	0.859244	0.259019	11.2313	0.0669761	0.531824	-0.207489	11.2313	0.136237	0.429957	-0.453104	11.2313	0.00296451	0.0133242	-0.892169	11.2313	1.91115e-06	5.66331e-05	-0.575886	11.2313	0.000356284	0.00347598	-1.2737	11.2313	8.87579e-09	2.17306e-07
56	42	A_84_P102096	AT5G18850	unknown protein; FUNCTIONS IN: molecular_function unknown; INVOLVED IN: biological_process unknown; LOCATED IN: endomembrane system; EXPRESSED IN: 23 plant structures; EXPRESSED DURING: 13 growth stages; Has 1807 Blast hits to 1807 proteins in 277 species: Archae - 0; Bacteria - 0; Metazoa - 736; Fungi - 347; Plants - 385; Viruses - 0; Other Eukaryotes - 339 (source: NCBI BLink).	0.432703	11.2733	0.00416676	0.0121358	-0.143415	11.2733	0.295378	0.774005	-0.215773	11.2733	0.121779	0.694259	-0.262639	11.2733	0.0633193	0.267949	-1.44826	11.2733	1.04481e-09	9.90487e-08	-0.207885	11.2733	0.13517	0.365116	0.138563	11.2733	0.311566	0.577205	0.576119	11.2733	0.000351403	0.00160685
137	82	A_84_P10210	AT5G26150	protein kinase family protein	-0.0810849	7.12543	0.34642	0.494215	-0.0516801	7.12543	0.545679	0.911504	-0.0531677	7.12543	0.534292	0.982958	0.00700943	7.12543	0.934375	0.984036	-0.083166	7.12543	0.334471	0.546356	-0.037469	7.12543	0.660601	0.85492	-0.0595226	7.12543	0.48714	0.73572	-0.0294048	7.12543	0.730157	0.840937
94	52	A_84_P10211	AT5G26820	iron-regulated protein 3	0.214519	10.9351	0.0774252	0.151271	0.257268	10.9351	0.0372491	0.304954	-0.0361865	10.9351	0.7565	0.995919	0.187087	10.9351	0.120044	0.400205	-0.384666	10.9351	0.00333018	0.0146706	0.331473	10.9351	0.00941285	0.0525947	0.507531	10.9351	0.000284886	0.00290733	-0.0427493	10.9351	0.714265	0.829691
161	8	A_84_P10212	AT5G27080	Transducin family protein / WD-40 repeat family protein	-0.0201991	7.11539	0.782357	0.863105	-0.0342857	7.11539	0.639768	0.938745	-0.0305579	7.11539	0.6764	0.995507	0.0117435	7.11539	0.872318	0.966914	0.0070602	7.11539	0.923011	0.964842	-0.0642174	7.11539	0.384073	0.66494	0.0140903	7.11539	0.847114	0.941678	0.0140866	7.11539	0.847154	0.916617
141	34	A_84_P10213	AT5G27350	Major facilitator superfamily protein	0.185498	12.3742	0.288048	0.430938	-0.0856284	12.3742	0.619777	0.933455	0.0932173	12.3742	0.589322	0.990124	-0.364307	12.3742	0.0447499	0.212015	-0.870497	12.3742	5.5772e-05	0.000482262	-0.0737992	12.3742	0.668668	0.85955	0.223411	12.3742	0.203619	0.446151	0.271127	12.3742	0.126485	0.24465
23	149	A_84_P102136	AT4G18740	Rho termination factor	0.700133	7.79865	7.54438e-06	4.60587e-05	-0.0379654	7.79865	0.747065	0.960884	0.19616	7.79865	0.106936	0.657377	0.0790348	7.79865	0.503895	0.810507	0.731124	7.79865	4.26428e-06	5.95524e-05	0.0488474	7.79865	0.678447	0.865892	0.0606449	7.79865	0.60719	0.81777	0.738099	7.79865	3.75517e-06	3.11062e-05
54	185	A_84_P10214	AT5G27540	MIRO-related GTP-ase 1	-0.151704	11.9522	0.178724	0.298744	-0.0839788	11.9522	0.449251	0.869777	-0.0975197	11.9522	0.380809	0.945798	0.0813673	11.9522	0.463273	0.787328	0.370278	11.9522	0.0028916	0.0130445	0.0258801	11.9522	0.814383	0.928553	-0.403976	11.9522	0.00141994	0.0106009	-0.0677256	11.9522	0.540661	0.698813
87	189	A_84_P10215	AT5G27770	Ribosomal L22e protein family	-0.34728	14.1375	0.0335041	0.0745987	-0.229529	14.1375	0.146613	0.60605	0.0855367	14.1375	0.57957	0.989977	0.0218578	14.1375	0.886997	0.970844	0.286022	14.1375	0.0745761	0.185222	0.15881	14.1375	0.308332	0.591547	-0.330617	14.1375	0.0419025	0.148861	-0.117751	14.1375	0.447282	0.617572
77	231	A_84_P10216	AT5G27980	Seed maturation protein	0.0134808	7.0098	0.898945	0.93793	0.0117545	7.0098	0.911824	0.989133	0.0245726	7.0098	0.817027	0.997444	0.00381817	7.0098	0.971302	0.992673	0.023663	7.0098	0.823677	0.91496	0.0585985	7.0098	0.582353	0.809082	-0.133278	7.0098	0.218345	0.466768	0.00172624	7.0098	0.987023	0.993128
59	265	A_84_P10217	AT5G28950	unknown protein; BEST Arabidopsis thaliana protein match is: unknown protein (TAIR:AT5G41980.1); Has 448 Blast hits to 446 proteins in 74 species: Archae - 0; Bacteria - 0; Metazoa - 31; Fungi - 21; Plants - 396; Viruses - 0; Other Eukaryotes - 0 (source: NCBI BLink).	0.0348943	7.1569	0.686663	0.794458	-0.028967	7.1569	0.737559	0.95819	0.0715732	7.1569	0.411166	0.95561	-0.0175806	7.1569	0.838697	0.95508	0.110088	7.1569	0.211533	0.400813	0.0232685	7.1569	0.787692	0.917234	-0.017873	7.1569	0.836055	0.93659	0.0638613	7.1569	0.462581	0.631942
87	223	A_84_P10218	AT5G35170	adenylate kinase family protein	1.49309	8.85821	1.0473e-10	4.57133e-09	0.0676742	8.85821	0.579911	0.921798	0.0214138	8.85821	0.860466	0.99857	0.199107	8.85821	0.113705	0.387404	0.0511143	8.85821	0.67537	0.826928	0.586485	8.85821	9.76206e-05	0.00134791	0.316953	8.85821	0.0160503	0.0718821	1.42541	8.85821	2.33717e-10	1.44579e-08
73	135	A_84_P10219	AT5G35600	histone deacetylase7	0.288075	6.80526	0.0179165	0.0435279	0.0805392	6.80526	0.478398	0.8851	0.0387339	6.80526	0.731858	0.995919	0.2183	6.80526	0.0645717	0.271395	0.200559	6.80526	0.0873872	0.209082	0.11628	6.80526	0.309475	0.59286	0.173697	6.80526	0.135137	0.341086	0.207536	6.80526	0.077686	0.166325
11	97	A_84_P10220	AT5G35970	P-loop containing nucleoside triphosphate hydrolases superfamily protein	0.290012	10.2386	0.0617601	0.125564	0.0114141	10.2386	0.938617	0.992644	0.0431957	10.2386	0.770951	0.99719	0.00112388	10.2386	0.99395	0.998811	-0.398608	10.2386	0.013268	0.0461771	-0.0489193	10.2386	0.741699	0.896428	0.260061	10.2386	0.0911266	0.261087	0.278598	10.2386	0.0717818	0.155959
17	6	A_84_P10221	AT5G36870	glucan synthase-like 9	-1.17544	7.70044	5.84005e-09	1.01416e-07	-0.608108	7.70044	6.40355e-05	0.00340377	-0.50961	7.70044	0.000418266	0.0174322	-0.488505	7.70044	0.000627669	0.0087333	-0.695328	7.70044	1.27423e-05	0.000144052	-0.616936	7.70044	5.42491e-05	0.000828485	-0.654905	7.70044	2.67426e-05	0.00042641	-0.56733	7.70044	0.000138561	0.000712256
81	194	A_84_P10222	AT5G37160	P-loop containing nucleoside triphosphate hydrolases superfamily protein	0.141615	7.00737	0.0806566	0.156516	0.0138007	7.00737	0.859345	0.981162	0.0850686	7.00737	0.281828	0.89308	0.0782678	7.00737	0.320975	0.672059	-0.0805176	7.00737	0.307619	0.516995	-0.0400938	7.00737	0.60777	0.82493	0.0109849	7.00737	0.887812	0.958257	0.127814	7.00737	0.112306	0.222867
78	131	A_84_P10224	AT5G37770	EF hand calcium-binding protein family	0.918757	12.5472	0.00267303	0.00821493	-0.108173	12.5472	0.689938	0.948589	0.000725403	12.5472	0.997861	0.999945	0.109728	12.5472	0.685736	0.898629	0.459429	12.5472	0.101316	0.234013	0.338984	12.5472	0.219414	0.490722	0.93166	12.5472	0.00239327	0.0159834	1.02693	12.5472	0.00105342	0.00419033
142	69	A_84_P10225	AT5G37960	GroES-like family protein	3.91496	10.4429	9.77996e-13	2.03802e-10	2.14672	10.4429	2.93794e-08	1.12588e-05	0.218028	10.4429	0.379579	0.945681	1.96323	10.4429	1.17375e-07	1.20084e-05	0.631362	10.4429	0.0172261	0.0571507	2.32773	10.4429	8.03904e-09	1.07131e-06	2.29212	10.4429	1.0318e-08	9.09956e-07	1.76825	10.4429	5.5553e-07	6.08701e-06
70	261	A_84_P10226	AT5G38150	Plant protein of unknown function (DUF827)	0.294492	7.69404	0.00473798	0.0135903	-0.037055	7.69404	0.692725	0.949165	0.0459893	7.69404	0.624207	0.992038	0.0529831	7.69404	0.572877	0.847697	-0.0148813	7.69404	0.873693	0.941125	0.0317166	7.69404	0.735051	0.893075	-0.0791111	7.69404	0.402245	0.666021	0.331547	7.69404	0.00189787	0.00698875
61	257	A_84_P10227	AT5G38540	Mannose-binding lectin superfamily protein	-0.974121	7.93099	6.49662e-09	1.10443e-07	-0.324855	7.93099	0.00417618	0.0739126	-0.876035	7.93099	3.5534e-08	1.93596e-05	-0.51666	7.93099	5.18202e-05	0.00124512	-0.429685	7.93099	0.0003763	0.00237691	-0.576888	7.93099	1.36414e-05	0.000270198	-0.907572	7.93099	2.03148e-08	1.49615e-06	-0.649265	7.93099	2.90173e-06	2.48657e-05
103	86	A_84_P102276	AT4G09830	Uncharacterised conserved protein UCP009193	0.729488	13.2776	0.00326074	0.00977477	-0.100893	13.2776	0.64805	0.940302	0.198681	13.2776	0.372408	0.942402	-0.236672	13.2776	0.290058	0.640012	-0.0996815	13.2776	0.651975	0.81138	-0.0556624	13.2776	0.800799	0.921853	0.298229	13.2776	0.186136	0.421191	0.830381	13.2776	0.00112468	0.00443247
42	190	A_84_P10228	AT5G38820	Transmembrane amino acid transporter family protein	-2.20258	9.54509	3.58787e-07	3.23065e-06	-0.429507	9.54509	0.158835	0.6268	-0.227992	9.54509	0.446068	0.963152	-0.815204	9.54509	0.0117251	0.0819743	-1.6285	9.54509	2.13793e-05	0.000218331	-1.8259	9.54509	4.95827e-06	0.000118946	-1.49661	9.54509	5.8392e-05	0.000798695	-1.77307	9.54509	7.29191e-06	5.50392e-05
35	121	A_84_P10229	AT5G39040	transporter associated with antigen processing protein 2	-0.887697	11.493	5.69867e-08	6.6691e-07	-0.112205	11.493	0.296566	0.775006	-0.0455183	11.493	0.66826	0.995297	0.0493532	11.493	0.642328	0.879491	0.872046	11.493	7.503e-08	2.4252e-06	-0.391444	11.493	0.00133384	0.0110875	-0.631932	11.493	7.41259e-06	0.000151399	-0.775492	11.493	4.37064e-07	4.9596e-06
29	44	A_84_P102296	AT1G66900	alpha/beta-Hydrolases superfamily protein	-0.331707	10.3352	0.0616705	0.125433	0.201474	10.3352	0.242891	0.72927	0.268948	10.3352	0.123999	0.698283	0.153503	10.3352	0.370062	0.715328	-0.319763	10.3352	0.0707787	0.177879	0.0198834	10.3352	0.906607	0.965896	0.0626794	10.3352	0.711952	0.877616	-0.533182	10.3352	0.00474251	0.0155961
41	83	A_84_P10230	AT5G39440	SNF1-related protein kinase 1.3	0.0777601	7.15709	0.322895	0.468908	0.0409801	7.15709	0.599031	0.92765	0.0920357	7.15709	0.244359	0.863179	0.182859	7.15709	0.0273712	0.151127	0.0522632	7.15709	0.503461	0.700573	0.0734325	7.15709	0.349898	0.632541	0.00615833	7.15709	0.936798	0.9772	0.03678	7.15709	0.636758	0.7741
112	196	A_84_P10231	AT1G73560	Bifunctional inhibitor/lipid-transfer protein/seed storage 2S albumin superfamily protein	-0.00467796	7.06364	0.95438	0.972154	0.0526945	7.06364	0.521539	0.901588	0.0266028	7.06364	0.74526	0.995919	0.0709013	7.06364	0.390485	0.732481	0.166644	7.06364	0.0525625	0.14061	0.019152	7.06364	0.814941	0.928903	0.0336542	7.06364	0.681311	0.860744	-0.0573725	7.06364	0.485686	0.652055
17	144	A_84_P102316	AT2G28160	FER-like regulator of iron uptake	-3.68872	12.5761	1.9231e-11	1.38036e-09	-0.718114	12.5761	0.0151626	0.176352	-1.11275	12.5761	0.000549319	0.0215067	-1.15548	12.5761	0.000381026	0.00593319	-1.56608	12.5761	1.22996e-05	0.000139922	-2.00669	12.5761	4.13795e-07	1.75204e-05	-2.801	12.5761	2.20092e-09	2.91864e-07	-2.97061	12.5761	8.21031e-10	3.59409e-08
1	110	A_84_P10232	AT5G39950	thioredoxin 2	-0.507878	13.3688	0.0296743	0.0672992	0.0170308	13.3688	0.938091	0.992644	-0.00635639	13.3688	0.976872	0.999677	-0.107362	13.3688	0.625451	0.872026	-0.0661494	13.3688	0.763154	0.879913	-0.198667	13.3688	0.369949	0.65183	-0.0246664	13.3688	0.910441	0.966957	-0.524909	13.3688	0.0251792	0.0651412
42	241	A_84_P10233	AT5G40160	Ankyrin repeat family protein	0.966733	9.38831	2.4783e-09	5.16759e-08	-0.016011	9.38831	0.86615	0.982519	-0.032296	9.38831	0.734158	0.995919	0.127687	9.38831	0.18873	0.516295	0.429894	9.38831	0.000190543	0.0013394	0.409278	9.38831	0.000315932	0.00346254	0.194954	9.38831	0.0509984	0.171819	0.982744	9.38831	1.88559e-09	6.63552e-08
169	31	A_84_P10234	AT5G40310	Exonuclease family protein	0.0179717	7.13278	0.810227	0.88169	0.0481666	7.13278	0.521773	0.901588	0.0242314	7.13278	0.74626	0.995919	0.00727078	7.13278	0.922558	0.980587	0.0562201	7.13278	0.455495	0.660572	-0.0785005	7.13278	0.300673	0.583438	0.0521859	7.13278	0.488041	0.736417	-0.030195	7.13278	0.687019	0.810218
135	17	A_84_P10235	AT5G40510	Sucrase/ferredoxin-like family protein	-1.92809	11.4535	9.55838e-10	2.42719e-08	-0.358114	11.4535	0.0565111	0.387892	-0.250313	11.4535	0.172221	0.782381	0.168274	11.4535	0.352403	0.701024	0.500754	11.4535	0.0104077	0.0378234	-0.00775857	11.4535	0.96541	0.987375	-0.803263	11.4535	0.000207832	0.00226694	-1.56997	11.4535	2.75473e-08	5.30759e-07
128	145	A_84_P10236	AT5G40780	lysine histidine transporter 1	-2.24279	12.3888	5.72161e-08	6.68782e-07	-0.896052	12.3888	0.00299582	0.058859	-0.0408837	12.3888	0.878693	0.99857	-1.33686	12.3888	6.51583e-05	0.00148586	0.913817	12.3888	0.00256934	0.0118303	-2.00217	12.3888	3.19256e-07	1.45973e-05	-1.71079	12.3888	2.97005e-06	7.22278e-05	-1.34673	12.3888	5.9889e-05	0.000342315
130	19	A_84_P102366	AT3G15280	unknown protein; FUNCTIONS IN: molecular_function unknown; LOCATED IN: mitochondrion; EXPRESSED IN: 8 plant structures; EXPRESSED DURING: L mature pollen stage, 4 anthesis, petal differentiation and expansion stage; Has 36 Blast hits to 36 proteins in 15 species: Archae - 0; Bacteria - 0; Metazoa - 1; Fungi - 2; Plants - 33; Viruses - 0; Other Eukaryotes - 0 (source: NCBI BLink).	0.0193524	7.1419	0.811811	0.882519	0.0118151	7.1419	0.884373	0.985285	-0.0931337	7.1419	0.259487	0.877565	0.0394175	7.1419	0.628513	0.873429	0.00388851	7.1419	0.961817	0.983684	0.0246801	7.1419	0.761512	0.905199	-2.74557e-05	7.1419	0.99973	0.999828	0.00753727	7.1419	0.926072	0.959776
126	140	A_84_P10237	AT5G41140	Myosin heavy chain-related protein	1.12346	10.535	3.62323e-08	4.54866e-07	0.418856	10.535	0.00405036	0.0723942	0.730438	10.535	1.62577e-05	0.00150035	0.69321	10.535	3.08401e-05	0.000833088	-0.726754	10.535	1.73138e-05	0.000184393	0.362512	10.535	0.0107905	0.0584716	0.559823	10.535	0.000325453	0.00323166	0.704599	10.535	2.53299e-05	0.000161463
17	5	A_84_P102376	AT5G08000	glucan endo-1,3-beta-glucosidase-like protein 3	0.973869	7.38474	1.08047e-08	1.66981e-07	0.0350756	7.38474	0.73789	0.958364	-0.0356861	7.38474	0.733512	0.995919	0.165289	7.38474	0.125762	0.410995	-0.0338911	7.38474	0.746407	0.870212	0.140721	7.38474	0.188768	0.449267	-0.0326942	7.38474	0.755049	0.899526	0.938793	7.38474	1.94544e-08	4.00241e-07
18	219	A_84_P10238	AT5G41480	Folylpolyglutamate synthetase family protein	-0.0700301	9.58462	0.525373	0.6651	-0.0493241	9.58462	0.653794	0.941613	-0.00427771	9.58462	0.968891	0.999677	0.0553912	9.58462	0.614739	0.866968	-0.11822	9.58462	0.288279	0.495194	0.0369796	9.58462	0.736389	0.893826	0.14784	9.58462	0.187737	0.42352	-0.020706	9.58462	0.850339	0.91833
52	42	A_84_P10239	AT5G41760	Nucleotide-sugar transporter family protein	0.232827	10.6749	0.0573089	0.117769	-0.0037138	10.6749	0.974619	0.997087	0.067762	10.6749	0.563277	0.98793	0.222644	10.6749	0.0680339	0.280984	0.0837531	10.6749	0.476004	0.677789	0.259326	10.6749	0.036159	0.146227	0.195507	10.6749	0.105706	0.289522	0.236541	10.6749	0.0537913	0.123155
95	254	A_84_P10240	AT5G42120	Concanavalin A-like lectin protein kinase family protein	-0.0545789	7.4033	0.577448	0.708704	0.0525812	7.4033	0.59135	0.924883	0.057105	7.4033	0.56011	0.987362	0.0361861	7.4033	0.711223	0.908868	0.185267	7.4033	0.069177	0.17471	0.114406	7.4033	0.249228	0.527069	0.0650891	7.4033	0.507159	0.75067	-0.10716	7.4033	0.279471	0.445114
168	70	A_84_P102406	AT2G33250	unknown protein; FUNCTIONS IN: molecular_function unknown; INVOLVED IN: biological_process unknown; LOCATED IN: chloroplast; EXPRESSED IN: 21 plant structures; EXPRESSED DURING: 13 growth stages; BEST Arabidopsis thaliana protein match is: unknown protein (TAIR:AT3G04310.1); Has 41 Blast hits to 41 proteins in 12 species: Archae - 0; Bacteria - 0; Metazoa - 0; Fungi - 0; Plants - 41; Viruses - 0;…	0.037751	9.57362	0.832651	0.895827	-0.0713585	9.57362	0.690031	0.948602	0.0869244	9.57362	0.627448	0.992038	-0.0618762	9.57362	0.729345	0.91549	-0.423763	9.57362	0.0263138	0.0810455	0.128561	9.57362	0.474493	0.736828	0.383793	9.57362	0.0419515	0.148999	0.10911	9.57362	0.543113	0.700941
129	89	A_84_P10241	AT5G42300	ubiquitin-like protein 5	-0.285933	14.2838	0.0741154	0.145819	0.140996	14.2838	0.363431	0.820528	-0.13029	14.2838	0.400265	0.954039	-0.0144486	14.2838	0.924997	0.981592	0.0421749	14.2838	0.783659	0.892306	-0.0409966	14.2838	0.789547	0.918233	0.156912	14.2838	0.313034	0.578834	-0.426929	14.2838	0.0108093	0.0317626
134	31	A_84_P102416	AT2G42610	Protein of unknown function (DUF640)	5.01702	9.41025	2.46764e-09	5.15174e-08	1.02082	9.41025	0.0490904	0.358583	0.209512	9.41025	0.671377	0.995297	0.232863	9.41025	0.637438	0.87726	-0.0548916	9.41025	0.9113	0.959598	0.850573	9.41025	0.0960755	0.290945	1.91703	9.41025	0.000841685	0.00693279	3.9962	9.41025	9.37364e-08	1.4031e-06
52	127	A_84_P10242	AT5G42590	cytochrome P450, family 71, subfamily A, polypeptide 16	-2.07978	12.1625	3.33141e-06	2.25789e-05	-0.234048	12.1625	0.478826	0.885222	1.35308	12.1625	0.000491232	0.0197103	1.06479	12.1625	0.00379903	0.0353482	-1.55475	12.1625	0.000117604	0.000892439	-0.231526	12.1625	0.483516	0.74329	0.389318	12.1625	0.24411	0.500234	-1.84574	12.1625	1.57358e-05	0.000106987
82	8	A_84_P102426	AT3G11030	TRICHOME BIREFRINGENCE-LIKE 32	-0.163308	10.698	0.024183	0.056462	-0.10044	10.698	0.148817	0.610019	-0.160344	10.698	0.0265427	0.321959	0.0204717	10.698	0.762557	0.926884	0.0661989	10.698	0.333944	0.545804	-0.10964	10.698	0.11686	0.331632	-0.204218	10.698	0.00636434	0.0349054	-0.0628679	10.698	0.358268	0.531038
36	54	A_84_P10243	AT5G42980	thioredoxin 3	0.127549	14.5493	0.624976	0.747438	0.136592	14.5493	0.600816	0.928294	0.187626	14.5493	0.473712	0.972213	0.156751	14.5493	0.548662	0.835554	0.153923	14.5493	0.55583	0.742533	0.0914691	14.5493	0.725534	0.888655	0.39847	14.5493	0.136846	0.344005	-0.00904322	14.5493	0.972267	0.985297
85	61	A_84_P10244	AT5G43310	COP1-interacting protein-related	0.444321	9.69044	0.00233741	0.00730158	-0.0628178	9.69044	0.626465	0.935107	-0.0658991	9.69044	0.609755	0.99111	-0.0163473	9.69044	0.89892	0.973682	0.216764	9.69044	0.103818	0.238368	-0.179562	9.69044	0.173268	0.426706	-0.133886	9.69044	0.30478	0.570453	0.507139	9.69044	0.000748087	0.00311985
20	147	A_84_P10245	AT5G43600	ureidoglycolate amidohydrolase	-1.14833	10.9426	1.46621e-06	1.09772e-05	-0.159718	10.9426	0.355056	0.814635	-0.062739	10.9426	0.713808	0.995919	-0.495319	10.9426	0.00829014	0.063539	-1.09282	10.9426	2.90272e-06	4.3536e-05	-0.286487	10.9426	0.105178	0.309588	-0.0606635	10.9426	0.722848	0.883318	-0.988616	10.9426	1.08649e-05	7.77884e-05
167	171	A_84_P10246	AT5G43900	myosin 2	0.037653	11.2851	0.620197	0.743566	0.201484	11.2851	0.0141473	0.169377	0.0124895	11.2851	0.86906	0.99857	-0.10029	11.2851	0.195243	0.525091	-0.180109	11.2851	0.0260436	0.0803521	-0.0583695	11.2851	0.444384	0.713603	-0.112865	11.2851	0.14722	0.360556	-0.163831	11.2851	0.0407841	0.0977608
6	46	A_84_P10247	AT5G44200	CAP-binding protein 20	-0.0771047	11.5196	0.723764	0.822422	-0.0870823	11.5196	0.689901	0.948589	-0.0510544	11.5196	0.8148	0.997444	0.106468	11.5196	0.626039	0.872174	0.573855	11.5196	0.0149673	0.0509002	0.140677	11.5196	0.520612	0.769134	-0.0327149	11.5196	0.880638	0.955663	0.00997758	11.5196	0.963462	0.980152
163	53	A_84_P10248	AT5G44380	FAD-binding Berberine family protein	-1.2663	13.2292	1.45254e-08	2.12472e-07	-0.322876	13.2292	0.0288765	0.261159	-0.263443	13.2292	0.0689459	0.540907	-0.443628	13.2292	0.00419078	0.0380919	-0.30752	13.2292	0.0363923	0.105181	-0.600785	13.2292	0.000298649	0.00330597	-0.442583	13.2292	0.00426389	0.0253735	-0.943424	13.2292	1.23796e-06	1.19387e-05
110	89	A_84_P102486	AT2G46490	unknown protein; BEST Arabidopsis thaliana protein match is: unknown protein (TAIR:AT5G35110.1); Has 34 Blast hits to 34 proteins in 7 species: Archae - 0; Bacteria - 0; Metazoa - 1; Fungi - 0; Plants - 33; Viruses - 0; Other Eukaryotes - 0 (source: NCBI BLink).	0.544769	10.242	0.097856	0.183703	-0.404183	10.242	0.212136	0.695836	0.17382	10.242	0.585351	0.990002	0.0473168	10.242	0.881509	0.969354	0.0116832	10.242	0.970633	0.987608	0.180228	10.242	0.571709	0.802804	0.264543	10.242	0.408719	0.671668	0.948953	10.242	0.00677037	0.0212063
41	208	A_84_P10249	AT5G44630	Terpenoid cyclases/Protein prenyltransferases superfamily protein	-0.0444695	7.06871	0.543948	0.681197	-0.0923951	7.06871	0.214433	0.699183	-0.0122415	7.06871	0.866739	0.99857	-0.022123	7.06871	0.761889	0.926827	-0.0637785	7.06871	0.386497	0.598399	0.0488488	7.06871	0.50544	0.758881	0.000850463	7.06871	0.990695	0.996424	0.0479255	7.06871	0.513428	0.675547
104	183	A_84_P10250	AT5G44870	Disease resistance protein (TIR-NBS-LRR class) family	-0.319036	8.28682	0.00602569	0.0167722	-0.137243	8.28682	0.200403	0.680498	-0.1222	8.28682	0.252191	0.871987	-0.25434	8.28682	0.0235831	0.135454	-0.596306	8.28682	1.3679e-05	0.000152581	-0.304646	8.28682	0.00821888	0.0471886	-0.39159	8.28682	0.00121748	0.00936141	-0.181793	8.28682	0.0948851	0.195041
144	195	A_84_P10251	AT5G45080	phloem protein 2-A6	-0.744983	9.2595	0.000406271	0.001551	-0.394524	9.2595	0.0358707	0.298614	-0.566918	9.2595	0.00421456	0.095626	-0.706698	9.2595	0.000673308	0.00920541	-0.606928	9.2595	0.00250345	0.0115823	-0.640142	9.2595	0.00161928	0.0129669	-1.69882	9.2595	6.70372e-09	6.66206e-07	-0.350459	9.2595	0.0593531	0.133462
108	197	A_84_P102516	AT5G63970	Copine (Calcium-dependent phospholipid-binding protein) family	0.741989	11.486	4.13883e-05	0.000205082	0.590518	11.486	0.000479501	0.015378	0.66223	11.486	0.000148967	0.00806742	0.994043	11.486	9.11685e-07	5.51155e-05	0.514078	11.486	0.0016741	0.00829625	0.904022	11.486	3.40061e-06	8.891e-05	1.44308	11.486	2.84414e-09	3.54303e-07	0.151471	11.486	0.296183	0.464484
136	126	A_84_P10252	AT5G45280	Pectinacetylesterase family protein	-1.27263	11.7158	7.92131e-08	8.79887e-07	-0.107286	11.7158	0.492033	0.890333	-0.296451	11.7158	0.0676461	0.534689	-0.409114	11.7158	0.0149153	0.0978954	0.0810376	11.7158	0.602815	0.777327	-0.937206	11.7158	6.28811e-06	0.000143828	-1.14137	11.7158	4.06447e-07	1.48303e-05	-1.16534	11.7158	2.99305e-07	3.64029e-06
121	153	A_84_P10253	AT1G29330	ER lumen protein retaining receptor family protein	-1.40339	12.5782	1.99121e-08	2.75865e-07	-0.0825744	12.5782	0.599505	0.927871	-0.0679738	12.5782	0.665185	0.995041	-0.0601962	12.5782	0.701385	0.905275	-0.222809	12.5782	0.165636	0.336586	-0.37529	12.5782	0.0251171	0.111879	-0.45367	12.5782	0.00838534	0.0433552	-1.32082	12.5782	5.17229e-08	8.66905e-07
123	126	A_84_P10254	AT5G45910	GDSL-like Lipase/Acylhydrolase superfamily protein	-0.168747	7.02192	0.0966026	0.18175	-0.0870688	7.02192	0.378707	0.829986	-0.0629363	7.02192	0.522579	0.980714	-0.170357	7.02192	0.0936798	0.345108	-0.0986854	7.02192	0.319786	0.530124	-0.0527047	7.02192	0.591762	0.814848	-0.112661	7.02192	0.257873	0.517423	-0.0816778	7.02192	0.408366	0.580716
71	167	A_84_P10255	AT1G56190	Phosphoglycerate kinase family protein	-0.310902	11.2609	0.0356217	0.0786261	-0.0603924	11.2609	0.665813	0.944774	-0.133078	11.2609	0.345707	0.930216	-0.137099	11.2609	0.331668	0.68269	-0.320997	11.2609	0.0306314	0.0915015	-0.102721	11.2609	0.464617	0.729586	-0.374841	11.2609	0.0133344	0.0623553	-0.250509	11.2609	0.0843024	0.17731
69	211	A_84_P10256	AT5G46370	Ca2+ activated outward rectifying K+ channel 2	-0.124212	6.7373	0.403212	0.552038	-0.129392	6.7373	0.384252	0.833934	0.0102319	6.7373	0.944601	0.998832	0.0843617	6.7373	0.568327	0.845887	-0.0247028	6.7373	0.866809	0.937841	0.103999	6.7373	0.482819	0.742773	-0.0198749	6.7373	0.89265	0.960001	0.00518017	6.7373	0.971935	0.985162
28	178	A_84_P10258	AT5G46920	Intron maturase, type II family protein	0.135433	8.28356	0.462311	0.607901	-0.049844	8.28356	0.78548	0.96941	0.0945337	8.28356	0.606601	0.99111	0.0262232	8.28356	0.886054	0.970539	0.441399	8.28356	0.0241986	0.0755549	-0.0216056	8.28356	0.906007	0.965689	0.0124713	8.28356	0.945654	0.980771	0.185277	8.28356	0.317553	0.48856
163	136	A_84_P10259	AT5G47160	YDG/SRA domain-containing protein	0.461775	7.38325	0.00225645	0.00707898	-0.0619169	7.38325	0.642821	0.93976	-0.193855	7.38325	0.156227	0.756703	-0.162666	7.38325	0.230579	0.571833	-0.0789217	7.38325	0.55513	0.741901	-0.0728859	7.38325	0.585529	0.810927	-0.138933	7.38325	0.303433	0.568686	0.523691	7.38325	0.000762172	0.00316982
27	27	A_84_P10260	AT5G47340	alpha/beta-Hydrolases superfamily protein	-0.0516439	7.08286	0.445076	0.592108	-0.0312662	7.08286	0.642241	0.93976	-0.0448915	7.08286	0.506028	0.977773	-0.0521905	7.08286	0.440347	0.771694	-0.0427814	7.08286	0.526008	0.718678	-0.0407836	7.08286	0.54532	0.785318	-0.0919793	7.08286	0.180738	0.413059	-0.0203777	7.08286	0.761681	0.862507
29	85	A_84_P10261	AT5G47660	Homeodomain-like superfamily protein	0.236136	10.2648	0.0228089	0.0536469	0.203421	10.2648	0.0461782	0.347277	-0.0601026	10.2648	0.536553	0.982958	-0.0381866	10.2648	0.693696	0.902094	0.113716	10.2648	0.248199	0.448583	0.044286	10.2648	0.648079	0.847561	0.185331	10.2648	0.0669893	0.209724	0.0327148	10.2648	0.73567	0.8446
122	94	A_84_P10262	AT5G47880	eukaryotic release factor 1-1	-0.933649	12.6536	1.19654e-07	1.25307e-06	-0.244495	12.6536	0.0473019	0.350803	0.00258004	12.6536	0.982401	0.999677	-0.405059	12.6536	0.00228405	0.0237983	0.0686662	12.6536	0.558907	0.745055	-0.660276	12.6536	1.4935e-05	0.000289854	-0.575471	12.6536	7.68553e-05	0.000997531	-0.689154	12.6536	8.66588e-06	6.38227e-05
133	38	A_84_P10263	AT5G48100	Laccase/Diphenol oxidase family protein	-0.0206963	7.39027	0.782182	0.862984	-0.0083732	7.39027	0.910864	0.988837	-0.0390675	7.39027	0.602673	0.990516	0.0591317	7.39027	0.432836	0.765372	0.0166143	7.39027	0.824295	0.915436	0.1041	7.39027	0.174305	0.428373	0.239209	7.39027	0.0042076	0.0251046	-0.0123232	7.39027	0.869158	0.928608
170	123	A_84_P10264	AT1G29560	Zinc finger C-x8-C-x5-C-x3-H type family protein	0.816096	7.80693	9.04867e-07	7.21787e-06	0.0798926	7.80693	0.498327	0.892744	0.00184477	7.80693	0.98745	0.999677	-0.0607248	7.80693	0.605874	0.862735	-0.0363798	7.80693	0.756708	0.876011	0.0568139	7.80693	0.629131	0.836712	-0.0134755	7.80693	0.90854	0.966125	0.736204	7.80693	3.76543e-06	3.11798e-05
72	126	A_84_P10265	AT5G48650	Nuclear transport factor 2 (NTF2) family protein with RNA binding (RRM-RBD-RNP motifs) domain	-0.516359	8.60617	0.00227715	0.00713701	0.0603414	8.60617	0.686214	0.947795	-0.000533669	8.60617	0.997143	0.999945	0.243788	8.60617	0.113575	0.387146	0.548759	8.60617	0.00137258	0.0070332	0.201192	8.60617	0.187093	0.446976	0.113984	8.60617	0.447846	0.705169	-0.576701	8.60617	0.000885583	0.00360162
111	176	A_84_P10266	AT5G48900	Pectin lyase-like superfamily protein	2.02588	11.0653	7.11203e-09	1.1929e-07	0.223594	11.0653	0.298819	0.776676	-0.138612	11.0653	0.515889	0.979039	-0.241912	11.0653	0.262101	0.608717	-0.359542	11.0653	0.101937	0.235051	-0.0460576	11.0653	0.828251	0.934311	0.260376	11.0653	0.228604	0.480478	1.80228	11.0653	4.59174e-08	7.892e-07
7	205	A_84_P102666	AT4G33890	unknown protein; BEST Arabidopsis thaliana protein match is: unknown protein (TAIR:AT2G14850.1); Has 133 Blast hits to 131 proteins in 15 species: Archae - 0; Bacteria - 0; Metazoa - 0; Fungi - 2; Plants - 129; Viruses - 0; Other Eukaryotes - 2 (source: NCBI BLink).	-0.372759	11.1719	0.00100209	0.00345147	-0.195205	11.1719	0.056856	0.388608	-0.131707	11.1719	0.187529	0.801594	-0.383461	11.1719	0.000775489	0.0102777	-0.47779	11.1719	8.20179e-05	0.000664073	-0.425329	11.1719	0.00028467	0.00318161	-0.255409	11.1719	0.0156274	0.0705049	-0.177554	11.1719	0.0808467	0.17155
92	212	A_84_P10267	AT5G49190	sucrose synthase 2	-0.0222338	7.65316	0.772849	0.856638	-0.0302067	7.65316	0.695208	0.949939	-0.051346	7.65316	0.507023	0.977823	0.122506	7.65316	0.122889	0.405476	0.253385	7.65316	0.00338577	0.0148717	0.189345	7.65316	0.0218299	0.100699	-0.125333	7.65316	0.114989	0.306322	0.00797295	7.65316	0.917481	0.955389
118	100	A_84_P10268	AT5G49490	AGAMOUS-like 83	-0.0998624	7.14849	0.394977	0.544439	-0.0949302	7.14849	0.418317	0.852378	0.0159414	7.14849	0.890989	0.99857	-0.0880601	7.14849	0.452253	0.779782	-0.0648521	7.14849	0.578596	0.759855	-0.0520684	7.14849	0.655172	0.851725	-0.031421	7.14849	0.787203	0.913945	-0.00493221	7.14849	0.966169	0.981758
43	250	A_84_P10269	AT1G29640	Protein of unknown function, DUF584	-2.50631	11.354	9.36289e-07	7.43441e-06	-0.488867	11.354	0.185803	0.66351	0.408054	11.354	0.266161	0.881292	-0.616978	11.354	0.0992724	0.357501	-1.96882	11.354	2.29289e-05	0.00023113	-0.445641	11.354	0.226017	0.499321	-0.309976	11.354	0.395083	0.658808	-2.01744	11.354	1.69713e-05	0.000114407
114	26	A_84_P102696	AT2G31560	Protein of unknown function (DUF1685)	0.49309	7.89024	3.73226e-05	0.000187734	-0.00485802	7.89024	0.958852	0.995006	-0.0963363	7.89024	0.312724	0.910763	-0.140532	7.89024	0.146634	0.448118	-0.472366	7.89024	6.15956e-05	0.000524055	-0.0845667	7.89024	0.374071	0.655437	0.505918	7.89024	2.74392e-05	0.000435064	0.497948	7.89024	3.32105e-05	0.000204124
83	48	A_84_P10270	AT5G49980	auxin F-box protein 5	0.631433	11.1398	2.54671e-07	2.40623e-06	-0.0875085	11.1398	0.299594	0.777001	-0.0993115	11.1398	0.240972	0.860111	0.0212586	11.1398	0.798435	0.940174	0.122205	11.1398	0.152701	0.317288	0.0063579	11.1398	0.939073	0.978882	-0.203946	11.1398	0.0222474	0.0924058	0.718941	11.1398	3.49578e-08	6.38904e-07
96	76	A_84_P10271	AT5G50250	chloroplast RNA-binding protein 31B	0.824662	10.3616	1.0199e-06	7.99857e-06	0.0265096	10.3616	0.82457	0.976098	-0.0436839	10.3616	0.715202	0.995919	0.0358545	10.3616	0.764442	0.927645	0.0757965	10.3616	0.528102	0.720308	0.120963	10.3616	0.317833	0.601306	0.192244	10.3616	0.119309	0.314129	0.798153	10.3616	1.61411e-06	1.49846e-05
71	158	A_84_P102716	AT4G18630	Protein of unknown function (DUF688)	2.09654	10.3545	4.72922e-10	1.41345e-08	1.82673	10.3545	4.74326e-09	3.45952e-06	0.651138	10.3545	0.00215156	0.0585399	1.30781	10.3545	8.18617e-07	5.04331e-05	-0.000388158	10.3545	0.998341	0.999212	1.71217	10.3545	1.3572e-08	1.51319e-06	2.66429	10.3545	7.13987e-12	8.07163e-09	0.269811	10.3545	0.159044	0.291857
91	256	A_84_P10272	AT5G50490	nuclear factor Y, subunit C5	0.0901183	7.06516	0.435951	0.583643	0.108612	7.06516	0.34948	0.810155	0.0134007	7.06516	0.907056	0.99857	0.0496708	7.06516	0.665906	0.889832	0.0136907	7.06516	0.905055	0.956295	0.178552	7.06516	0.131132	0.357993	0.0420711	7.06516	0.714392	0.878852	-0.0184933	7.06516	0.872018	0.930103
73	167	A_84_P10273	AT5G50960	nucleotide binding protein 35	-0.401083	11.7402	0.00189819	0.00607174	-0.144972	11.7402	0.20975	0.692348	-0.0450004	11.7402	0.691605	0.995919	-0.0971832	11.7402	0.395151	0.736078	0.629674	11.7402	1.79754e-05	0.000189962	-0.175346	11.7402	0.132784	0.361024	-0.2298	11.7402	0.0534268	0.178089	-0.25611	11.7402	0.0332335	0.0822562
14	175	A_84_P10274	AT1G64355	unknown protein; FUNCTIONS IN: molecular_function unknown; INVOLVED IN: biological_process unknown; LOCATED IN: chloroplast; EXPRESSED IN: 23 plant structures; EXPRESSED DURING: 13 growth stages; CONTAINS InterPro DOMAIN/s: Protein of unknown function DUF3593 (InterPro:IPR021995); Has 301 Blast hits to 301 proteins in 96 species: Archae - 0; Bacteria - 143; Metazoa - 0; Fungi - 0; Plants - 44; Vi…	2.54384	9.15923	5.83912e-13	1.47415e-10	0.599736	9.15923	0.000893498	0.0243986	0.478494	9.15923	0.0054691	0.114603	0.762289	9.15923	7.80851e-05	0.00170582	-0.434976	9.15923	0.0103006	0.0374907	1.35588	9.15923	2.94042e-08	2.64872e-06	1.59764	9.15923	2.05007e-09	2.7673e-07	1.94411	9.15923	7.16972e-11	6.83414e-09
113	136	A_84_P10275	AT5G51520	Plant invertase/pectin methylesterase inhibitor superfamily protein	-1.79699	8.02437	9.68441e-07	7.65249e-06	-0.331999	8.02437	0.210119	0.69284	-0.246603	8.02437	0.347521	0.930976	-0.382265	8.02437	0.151659	0.457024	-0.865736	8.02437	0.00306372	0.0136899	-0.866691	8.02437	0.00303779	0.0214187	-1.68848	8.02437	2.3108e-06	5.92037e-05	-1.46499	8.02437	1.49155e-05	0.00010224
94	64	A_84_P10276	AT5G51820	phosphoglucomutase	1.01276	10.4847	1.80578e-07	1.78412e-06	0.128135	10.4847	0.331682	0.798141	-0.0165686	10.4847	0.898892	0.99857	0.331756	10.4847	0.0182161	0.112995	0.083448	10.4847	0.524332	0.717702	0.467902	10.4847	0.00170473	0.0134982	0.43527	10.4847	0.00304787	0.019363	0.884626	10.4847	1.29217e-06	1.23876e-05
67	120	A_84_P10277	AT5G52000	importin alpha isoform 8	-0.128049	7.28807	0.0997336	0.186624	0.0652076	7.28807	0.389491	0.836861	-0.074891	7.28807	0.324463	0.918436	-0.0732456	7.28807	0.334943	0.686158	-0.0858846	7.28807	0.260356	0.46286	-0.0490508	7.28807	0.515668	0.765639	0.0116236	7.28807	0.876941	0.954215	-0.193256	7.28807	0.0170421	0.0467964
169	224	A_84_P10278	AT5G52360	actin depolymerizing factor 10	0.349706	7.63539	0.0342934	0.0760917	0.122668	7.63539	0.434244	0.861579	0.230313	7.63539	0.149884	0.746205	0.167405	7.63539	0.289175	0.639152	0.294682	7.63539	0.0698836	0.176121	0.00769543	7.63539	0.960562	0.985829	0.158142	7.63539	0.315936	0.581987	0.227038	7.63539	0.155458	0.286709
95	68	A_84_P10279	AT5G52650	RNA binding Plectin/S10 domain-containing protein	-0.487451	13.5674	0.00209495	0.00662474	-0.204419	13.5674	0.153048	0.617623	-0.0926926	13.5674	0.508088	0.97813	0.072779	13.5674	0.602522	0.861568	0.498742	13.5674	0.00173471	0.00854412	0.0546254	13.5674	0.69544	0.874303	-0.275503	13.5674	0.0591819	0.19238	-0.283031	13.5674	0.0531483	0.12188
112	3	A_84_P102796	AT5G53110	RING/U-box superfamily protein	-1.57607	10.0966	7.78417e-08	8.67419e-07	-0.354579	10.0966	0.0764553	0.451936	0.0740248	10.0966	0.700338	0.995919	-0.341086	10.0966	0.087413	0.33001	-0.789755	10.0966	0.000499629	0.00302008	-0.910749	10.0966	0.000115242	0.00153543	-0.624963	10.0966	0.0036921	0.0226167	-1.2215	10.0966	3.13616e-06	2.65774e-05
141	121	A_84_P10280	AT5G53150	DNAJ heat shock N-terminal domain-containing protein	0.00479718	8.8953	0.971307	0.982683	-0.0481997	8.8953	0.718259	0.953935	-0.0488388	8.8953	0.714698	0.995919	-0.0500875	8.8953	0.70776	0.907646	-0.0521966	8.8953	0.6961	0.840121	-0.0997354	8.8953	0.457831	0.724584	-0.188941	8.8953	0.167157	0.393095	0.0529969	8.8953	0.691696	0.813231
18	246	A_84_P102806	AT4G23530	Protein of unknown function (DUF793)	0.175693	8.5632	0.109268	0.201135	0.244178	8.5632	0.0305381	0.271177	-0.10949	8.5632	0.308423	0.908131	-0.192649	8.5632	0.0810228	0.315007	-0.109887	8.5632	0.306722	0.516111	-0.21074	8.5632	0.0581397	0.205531	0.474948	8.5632	0.000213168	0.00231607	-0.0684844	8.5632	0.520645	0.681987
89	174	A_84_P10281	AT1G50310	sugar transporter 9	0.243552	7.26854	0.00208796	0.00660724	0.101068	7.26854	0.157006	0.623598	-0.00557611	7.26854	0.936103	0.998702	-0.0038938	7.26854	0.955354	0.989434	0.031323	7.26854	0.6533	0.812313	0.0506039	7.26854	0.469911	0.733395	0.125456	7.26854	0.0830425	0.244112	0.142484	7.26854	0.0514514	0.118633
5	173	A_84_P10282	AT5G53580	NAD(P)-linked oxidoreductase superfamily protein	1.0111	10.3539	1.10122e-06	8.53714e-06	0.182448	10.3539	0.224554	0.71151	0.0529728	10.3539	0.719633	0.995919	0.398677	10.3539	0.0127932	0.0874411	-0.274988	10.3539	0.0736502	0.183365	0.984238	10.3539	1.60676e-06	4.94608e-05	1.10345	10.3539	3.11197e-07	1.20792e-05	0.828652	10.3539	1.56416e-05	0.000106456
4	52	A_84_P10283	AT5G53990	UDP-Glycosyltransferase superfamily protein	-0.244605	10.2457	0.24686	0.383873	0.678454	10.2457	0.00357776	0.0662515	0.48527	10.2457	0.0283326	0.335218	0.445981	10.2457	0.0419871	0.20337	-0.995485	10.2457	0.000102071	0.000793609	-0.26317	10.2457	0.214033	0.484123	0.562126	10.2457	0.0127185	0.0600847	-0.923058	10.2457	0.000229161	0.00110194
32	208	A_84_P102836	AT3G54620	basic leucine zipper 25	-0.195202	12.0797	0.225594	0.35837	-0.0823491	12.0797	0.603502	0.929219	0.0399489	12.0797	0.800548	0.997444	-0.425098	12.0797	0.0132376	0.0896649	-0.27584	12.0797	0.0926507	0.21877	-0.474611	12.0797	0.00656288	0.0394541	-0.180353	12.0797	0.261563	0.521673	-0.112853	12.0797	0.477971	0.645189
167	69	A_84_P10284	AT5G54170	Polyketide cyclase/dehydrase and lipid transport superfamily protein	-0.199152	9.69666	0.223319	0.355505	0.0794103	9.69666	0.621601	0.933833	-0.32441	9.69666	0.0541798	0.480772	-0.525876	9.69666	0.00349739	0.0332602	-0.679793	9.69666	0.000373172	0.0023588	-0.395468	9.69666	0.0215931	0.0999303	-0.254228	9.69666	0.12443	0.322669	-0.278562	9.69666	0.0942084	0.19395
85	124	A_84_P10285	AT5G54510	Auxin-responsive GH3 family protein	-0.898657	11.9537	0.00242086	0.00752896	0.35508	11.9537	0.184425	0.66204	0.695159	11.9537	0.0141721	0.219249	0.482515	11.9537	0.0766067	0.30374	3.44271	11.9537	2.98678e-11	9.44491e-09	0.148249	11.9537	0.572199	0.803118	1.02666	11.9537	0.000772334	0.00648681	-1.25374	11.9537	0.000102126	0.000545233
133	236	A_84_P10286	AT5G54780	Ypt/Rab-GAP domain of gyp1p superfamily protein	-0.899506	10.6536	4.47787e-06	2.91813e-05	0.0684725	10.6536	0.638121	0.938471	0.0410504	10.6536	0.777565	0.99719	-0.124271	10.6536	0.396425	0.736947	-0.160601	10.6536	0.276069	0.481277	-0.327686	10.6536	0.0335744	0.138374	-0.507696	10.6536	0.00210963	0.0145268	-0.967979	10.6536	1.64862e-06	1.52799e-05
15	217	A_84_P10287	AT5G55130	co-factor for nitrate, reductase and xanthine dehydrogenase 5	-0.10677	11.3748	0.41223	0.560953	-0.0980083	11.3748	0.451014	0.870831	0.0285355	11.3748	0.825129	0.997444	-0.0469576	11.3748	0.716454	0.910364	0.479581	11.3748	0.00126813	0.00658908	-0.114078	11.3748	0.381559	0.662434	-0.112337	11.3748	0.388725	0.653292	-0.00876134	11.3748	0.945882	0.97063
42	172	A_84_P10288	AT5G55310	DNA topoisomerase 1 beta	-0.109811	11.4268	0.155096	0.266761	-0.114699	11.4268	0.138443	0.591714	0.022804	11.4268	0.761976	0.996487	-0.0605545	11.4268	0.424556	0.758737	0.0153591	11.4268	0.838247	0.923219	-0.0680307	11.4268	0.370682	0.65234	-0.112315	11.4268	0.14637	0.359198	0.00488848	11.4268	0.948171	0.971775
92	93	A_84_P10289	AT5G55720	Pectin lyase-like superfamily protein	0.0170679	7.18775	0.894563	0.934996	0.0955456	7.18775	0.461237	0.876861	0.160943	7.18775	0.220392	0.837316	0.0042707	7.18775	0.97354	0.993085	-0.0849072	7.18775	0.511988	0.707539	-0.0275682	7.18775	0.830555	0.935183	0.026026	7.18775	0.839892	0.937938	-0.0784778	7.18775	0.544126	0.701708
84	133	A_84_P10290	AT5G55930	oligopeptide transporter 1	-0.0599847	7.15175	0.553745	0.68938	0.0080578	7.15175	0.936312	0.992602	0.109569	7.15175	0.284461	0.894157	0.00773859	7.15175	0.93883	0.984825	-0.0310644	7.15175	0.758315	0.877053	0.0924991	7.15175	0.364163	0.646594	0.0681179	7.15175	0.501865	0.746636	-0.0680425	7.15175	0.502332	0.666091
64	5	A_84_P102906	AT3G52570	alpha/beta-Hydrolases superfamily protein	-0.551106	10.2886	0.00115641	0.00391442	0.127269	10.2886	0.390421	0.837398	-0.1163	10.2886	0.431829	0.958841	-0.0935641	10.2886	0.525953	0.822388	0.549054	10.2886	0.00119483	0.00625423	-0.022328	10.2886	0.879109	0.954735	0.117299	10.2886	0.427948	0.688823	-0.678376	10.2886	0.000152749	0.000775842
72	190	A_84_P10291	AT5G56280	COP9 signalosome subunit 6A	-0.039181	12.5013	0.761089	0.848093	-0.214503	12.5013	0.107336	0.529089	0.0412778	12.5013	0.748756	0.995919	0.0773685	12.5013	0.549638	0.836134	0.424156	12.5013	0.00336747	0.0148029	-0.00555168	12.5013	0.965595	0.987432	-0.289413	12.5013	0.0341921	0.127751	0.175322	12.5013	0.183292	0.3256
36	26	A_84_P10292	AT5G56600	profilin 3	1.50655	11.3169	3.40933e-11	2.02589e-09	0.220078	11.3169	0.0677283	0.425118	0.214603	11.3169	0.0742615	0.559871	0.37244	11.3169	0.00389948	0.0360257	0.309163	11.3169	0.0134682	0.0467517	0.347844	11.3169	0.0063513	0.0384479	0.505549	11.3169	0.000264165	0.00273228	1.28647	11.3169	5.26461e-10	2.61347e-08
170	107	A_84_P102926	AT1G47056	VIER F-box proteine 1	-0.0116932	10.1184	0.920995	0.951883	0.0376814	10.1184	0.749556	0.961485	0.114131	10.1184	0.338777	0.926601	-0.117324	10.1184	0.32576	0.676784	-0.324882	10.1184	0.0114534	0.0409297	-0.127931	10.1184	0.285059	0.566684	-0.0755108	10.1184	0.524024	0.76199	-0.0493745	10.1184	0.67603	0.802574
61	110	A_84_P10293	AT5G56790	Protein kinase superfamily protein	1.04401	10.1701	1.97148e-08	2.73635e-07	0.140934	10.1701	0.234999	0.722272	-0.127631	10.1701	0.28059	0.89263	-0.113291	10.1701	0.33664	0.687697	0.161297	10.1701	0.176484	0.352328	0.0950674	10.1701	0.418439	0.692295	0.325328	10.1701	0.0105514	0.0519866	0.903074	10.1701	1.86137e-07	2.46382e-06
142	34	A_84_P10294	AT5G57210	Ypt/Rab-GAP domain of gyp1p superfamily protein	0.2738	8.91124	0.102539	0.190788	0.122135	8.91124	0.453883	0.872686	0.13746	8.91124	0.400178	0.95403	0.0236248	8.91124	0.883998	0.969998	0.101455	8.91124	0.532921	0.724216	-0.103493	8.91124	0.52481	0.772043	-0.110392	8.91124	0.497868	0.743774	0.151664	8.91124	0.354241	0.526892
94	102	A_84_P10295	AT5G57440	Haloacid dehalogenase-like hydrolase (HAD) superfamily protein	0.509158	11.8167	8.50262e-06	5.13301e-05	0.0792979	11.8167	0.363301	0.820395	-0.043185	11.8167	0.617874	0.99197	0.103935	11.8167	0.236987	0.578997	-0.204163	11.8167	0.0267149	0.0820685	0.299582	11.8167	0.00223786	0.0167654	0.279333	11.8167	0.00385022	0.0233669	0.42986	11.8167	6.67259e-05	0.000375478
153	123	A_84_P102956	AT4G34330	Protein of unknown function (DUF677)	0.347945	8.03544	0.0158774	0.0391824	0.104651	8.03544	0.436496	0.862576	-0.0367477	8.03544	0.783205	0.997217	-0.0446113	8.03544	0.738481	0.919321	-0.182024	8.03544	0.18266	0.360694	-0.142782	8.03544	0.291626	0.574161	0.598314	8.03544	0.000210571	0.00229115	0.243294	8.03544	0.0799976	0.170091
30	8	A_84_P10296	AT5G57660	CONSTANS-like 5	-0.931933	12.2537	2.20406e-08	3.00476e-07	0.0177052	12.2537	0.865781	0.982487	-0.172951	12.2537	0.110314	0.665563	-0.460786	12.2537	0.000255929	0.00432801	-0.392571	12.2537	0.00117349	0.00616392	-1.77468	12.2537	3.18767e-13	1.44146e-08	-0.0141225	12.2537	0.892741	0.960001	-0.949638	12.2537	1.6329e-08	3.47972e-07
67	87	A_84_P102966	AT4G32270	Ubiquitin-like superfamily protein	0.234607	9.40014	0.0764528	0.149636	0.112924	9.40014	0.378826	0.829986	0.0512146	9.40014	0.687414	0.995919	-0.2672	9.40014	0.0460455	0.216092	0.0659333	9.40014	0.604957	0.778515	-0.234802	9.40014	0.0762275	0.24857	-0.0109554	9.40014	0.931271	0.974794	0.121682	9.40014	0.343745	0.51609
40	102	A_84_P10297	AT5G57980	RNA polymerase II fifth largest subunit, C	-1.93518	9.87249	3.99304e-09	7.51417e-08	-0.452669	9.87249	0.0298419	0.26669	-0.14044	9.87249	0.475817	0.972895	0.119154	9.87249	0.544453	0.832774	0.249412	9.87249	0.211726	0.401056	-0.0287647	9.87249	0.883146	0.956614	-1.10595	9.87249	1.46896e-05	0.000262554	-1.48251	9.87249	2.6186e-07	3.26927e-06
165	128	A_84_P102976	AT2G05140	phosphoribosylaminoimidazole carboxylase family protein / AIR carboxylase family protein	-0.695838	9.94435	0.00020539	0.00084959	-0.132238	9.94435	0.397428	0.840409	-0.0758293	9.94435	0.625329	0.992038	0.290614	9.94435	0.0721268	0.291577	1.07924	9.94435	8.80956e-07	1.63467e-05	0.251198	9.94435	0.116296	0.33064	-0.368144	9.94435	0.0260453	0.103905	-0.563601	9.94435	0.001511	0.00572497
74	233	A_84_P102986	AT2G27080	Late embryogenesis abundant (LEA) hydroxyproline-rich glycoprotein family	-0.657397	10.6052	0.0441021	0.0942617	-0.091816	10.6052	0.766894	0.965158	-0.324393	10.6052	0.301185	0.904656	-0.505186	10.6052	0.114149	0.388205	0.322478	10.6052	0.303969	0.513083	-0.565177	10.6052	0.0794782	0.255783	0.313639	10.6052	0.317059	0.583082	-0.565581	10.6052	0.0792802	0.168907
123	188	A_84_P10299	AT1G47720	Primosome PriB/single-strand DNA-binding	0.0474034	10.0564	0.711765	0.813475	0.0678347	10.0564	0.597671	0.927223	0.0476062	10.0564	0.710592	0.995919	0.0720339	10.0564	0.575368	0.848168	0.696136	10.0564	2.38415e-05	0.000238838	-0.0221311	10.0564	0.862854	0.948588	-0.146571	10.0564	0.260359	0.520213	-0.0204312	10.0564	0.873288	0.930974
48	258	A_84_P102996	AT5G24580	Heavy metal transport/detoxification superfamily protein	-0.713702	9.98937	3.90288e-05	0.000195101	0.745265	9.98937	2.31969e-05	0.00157739	-0.213137	9.98937	0.130628	0.712373	-0.088498	9.98937	0.519949	0.819466	-0.636644	9.98937	0.000142022	0.00104887	0.098741	9.98937	0.473405	0.73589	0.831696	9.98937	5.76054e-06	0.000123749	-1.45897	9.98937	1.13964e-09	4.59719e-08
79	28	A_84_P10300	AT5G58790	unknown protein; Has 30201 Blast hits to 17322 proteins in 780 species: Archae - 12; Bacteria - 1396; Metazoa - 17338; Fungi - 3422; Plants - 5037; Viruses - 0; Other Eukaryotes - 2996 (source: NCBI BLink).	0.0599129	8.47091	0.489559	0.632763	0.0823302	8.47091	0.344972	0.807622	0.00578214	8.47091	0.946498	0.998832	-0.015005	8.47091	0.861802	0.962571	0.101686	8.47091	0.246273	0.446084	0.0730435	8.47091	0.40095	0.679329	0.106569	8.47091	0.2251	0.475945	-0.0224173	8.47091	0.794903	0.88439
90	255	A_84_P103006	AT5G35730	EXS (ERD1/XPR1/SYG1) family protein	-0.00386404	12.2142	0.986771	0.992478	-0.0360322	12.2142	0.877163	0.984167	0.023226	12.2142	0.920622	0.99857	-0.0088483	12.2142	0.969714	0.992362	-0.140125	12.2142	0.549534	0.737452	-0.102488	12.2142	0.660902	0.855098	-0.125149	12.2142	0.592648	0.808293	0.0321681	12.2142	0.890241	0.941039
3	188	A_84_P10301	AT5G58950	Protein kinase superfamily protein	0.265181	12.2701	0.0787676	0.153476	-0.0291609	12.2701	0.840463	0.979379	0.0124694	12.2701	0.931374	0.99857	-0.229731	12.2701	0.124102	0.407901	-0.290326	12.2701	0.0561168	0.147948	-0.242238	12.2701	0.106064	0.311391	-0.0439479	12.2701	0.761757	0.902317	0.294342	12.2701	0.0530972	0.121782
142	53	A_84_P103016	AT4G12500	Bifunctional inhibitor/lipid-transfer protein/seed storage 2S albumin superfamily protein	-2.29573	12.6212	2.39191e-07	2.2795e-06	0.169417	12.6212	0.57528	0.920219	-0.41708	12.6212	0.176376	0.788428	-0.577693	12.6212	0.066588	0.277059	0.447682	12.6212	0.148146	0.310636	-0.226051	12.6212	0.456139	0.723055	-1.99436	12.6212	1.81226e-06	4.86352e-05	-2.46515	12.6212	8.13968e-08	1.25153e-06
143	11	A_84_P10302	AT5G59210	myosin heavy chain-related	-0.354139	10.6972	0.0184583	0.0446356	-0.183365	10.6972	0.198428	0.678993	-0.0236786	10.6972	0.865266	0.99857	-0.147633	10.6972	0.296839	0.647331	-0.0815713	10.6972	0.560471	0.746459	-0.376465	10.6972	0.0130035	0.0678535	-0.187746	10.6972	0.188366	0.424509	-0.170774	10.6972	0.229712	0.385511
158	83	A_84_P10303	AT5G59390	XH/XS domain-containing protein	0.211617	7.22514	0.00794262	0.0213344	0.0280244	7.22514	0.699583	0.951032	-0.0438258	7.22514	0.547326	0.985748	-0.00540419	7.22514	0.94057	0.985399	0.00903898	7.22514	0.900776	0.954478	0.0559624	7.22514	0.443588	0.713015	0.125254	7.22514	0.0957916	0.270545	0.183592	7.22514	0.0186875	0.0506229
38	25	A_84_P10304	AT5G59560	sensitivity to red light reduced protein (SRR1)	-0.282147	10.9189	0.00304988	0.00922759	-0.0547423	10.9189	0.519445	0.901321	0.00980096	10.9189	0.907695	0.99857	0.0565775	10.9189	0.505697	0.811151	0.105759	10.9189	0.219914	0.412207	-0.0160592	10.9189	0.849367	0.943884	-0.0589961	10.9189	0.487899	0.736359	-0.227405	10.9189	0.0132342	0.037788
6	30	A_84_P103046	AT1G04780	Ankyrin repeat family protein	-0.261854	10.8274	0.0240732	0.0562318	-0.00448619	10.8274	0.966996	0.995817	-0.0821168	10.8274	0.452183	0.965563	-0.187789	10.8274	0.0950832	0.348094	-0.235794	10.8274	0.0398284	0.112946	-0.224707	10.8274	0.049042	0.181911	-0.030235	10.8274	0.780565	0.910624	-0.257368	10.8274	0.0262878	0.0675118
83	117	A_84_P10305	AT5G59730	exocyst subunit exo70 family protein H7	1.63733	11.4174	2.91408e-08	3.78446e-07	0.67794	11.4174	0.00158373	0.0374367	0.199371	11.4174	0.293984	0.899419	0.773872	11.4174	0.000478018	0.00708721	-0.177053	11.4174	0.349915	0.562622	0.624788	11.4174	0.00306182	0.0215461	1.2492	11.4174	1.63753e-06	4.51177e-05	0.95939	11.4174	4.82718e-05	0.000283227
113	86	A_84_P10306	AT5G59930	Cysteine/Histidine-rich C1 domain family protein	-1.4891	8.96066	1.75762e-09	3.94636e-08	-0.586307	8.96066	0.00052594	0.0164361	-0.670936	8.96066	0.000132867	0.00745439	-0.811791	8.96066	1.42714e-05	0.000455437	0.613976	8.96066	0.000334887	0.00215718	-0.961076	8.96066	1.51835e-06	4.73188e-05	-1.38849	8.96066	5.586e-09	5.8472e-07	-0.902795	8.96066	3.5799e-06	2.98567e-05
18	190	A_84_P103066	AT3G61740	SET domain protein 14	0.0754853	9.51334	0.491308	0.634406	0.203055	9.51334	0.074165	0.445098	-0.0668913	9.51334	0.541409	0.984602	0.128509	9.51334	0.24674	0.590879	0.527708	9.51334	9.21365e-05	0.000729541	0.053825	9.51334	0.62255	0.832579	0.265828	9.51334	0.0228872	0.0943837	-0.127569	9.51334	0.250093	0.410211
91	137	A_84_P10307	AT5G60170	RNA binding (RRM/RBD/RNP motifs) family protein	-0.276074	10.3425	0.0276487	0.063382	-0.0520145	10.3425	0.65877	0.942607	-0.0232263	10.3425	0.843358	0.997444	-0.00574538	10.3425	0.960997	0.991021	0.0928937	10.3425	0.432843	0.641322	-0.156541	10.3425	0.192601	0.455259	-0.0531557	10.3425	0.651809	0.844332	-0.22406	10.3425	0.0680632	0.149321
45	261	A_84_P10308	AT5G60440	AGAMOUS-like 62	-0.110786	7.61586	0.186813	0.309507	-0.25777	7.61586	0.00478117	0.0812188	0.0276476	7.61586	0.736414	0.995919	-0.25496	7.61586	0.00517073	0.0446416	-0.43291	7.61586	3.39788e-05	0.000319633	-0.346398	7.61586	0.000386688	0.00407315	-0.365261	7.61586	0.000226138	0.00241749	0.146984	7.61586	0.0849051	0.178304
26	219	A_84_P10309	AT1G01800	NAD(P)-binding Rossmann-fold superfamily protein	-0.593618	12.7346	4.66564e-05	0.000228038	0.0192737	12.7346	0.867541	0.982771	-0.0730809	12.7346	0.529125	0.981875	-0.165213	12.7346	0.16335	0.476837	-0.238866	12.7346	0.0495173	0.134138	-0.262362	12.7346	0.0326249	0.135556	-0.187677	12.7346	0.115888	0.307844	-0.612892	12.7346	3.19651e-05	0.000197413
55	239	A_84_P10310	AT5G60840	unknown protein; Has 361 Blast hits to 333 proteins in 92 species: Archae - 2; Bacteria - 55; Metazoa - 145; Fungi - 36; Plants - 42; Viruses - 19; Other Eukaryotes - 62 (source: NCBI BLink).	0.15116	10.8143	0.0442655	0.0945396	0.0164826	10.8143	0.817047	0.974756	-0.0158012	10.8143	0.824475	0.997444	0.00982746	10.8143	0.890242	0.971476	0.315444	10.8143	0.000238595	0.00162538	-0.0286319	10.8143	0.688198	0.871202	0.0301363	10.8143	0.672812	0.856322	0.134677	10.8143	0.0701546	0.153026
104	65	A_84_P10311	AT5G61010	exocyst subunit exo70 family protein E2	-1.35469	11.5996	1.94401e-08	2.70487e-07	0.150274	11.5996	0.325847	0.795039	0.327156	11.5996	0.0405247	0.411505	-0.132466	11.5996	0.385123	0.727667	1.0787	11.5996	6.21993e-07	1.23362e-05	-0.657318	11.5996	0.000286148	0.00319417	-0.592372	11.5996	0.000782052	0.0065526	-1.50496	11.5996	3.52976e-09	1.06434e-07
65	191	A_84_P10312	AT5G61250	glucuronidase 1	-0.918948	11.2853	4.94703e-05	0.000240181	-0.346122	11.2853	0.0656363	0.418545	-0.174568	11.2853	0.33727	0.926601	-0.30971	11.2853	0.0966642	0.351633	-1.08204	11.2853	6.55314e-06	8.44014e-05	-0.133381	11.2853	0.46122	0.727241	-0.515628	11.2853	0.00890109	0.0454605	-0.572826	11.2853	0.00432102	0.0143726
72	219	A_84_P10313	AT5G61470	C2H2-like zinc finger protein	-0.0178743	7.27229	0.825246	0.891295	0.0758998	7.27229	0.353598	0.813688	0.0822561	7.27229	0.315679	0.913631	0.0787389	7.27229	0.336292	0.687452	-0.00878849	7.27229	0.913506	0.96058	-0.076319	7.27229	0.351005	0.633854	-0.0526567	7.27229	0.517427	0.757376	-0.0937741	7.27229	0.254509	0.415588
54	187	A_84_P103136	AT1G16590	DNA-binding HORMA family protein	0.177637	9.37815	0.10841	0.199785	0.133802	9.37815	0.219955	0.706293	-0.0891573	9.37815	0.408632	0.95561	-0.0307819	9.37815	0.773694	0.930862	-0.0928904	9.37815	0.38965	0.60126	0.120435	9.37815	0.26779	0.548039	0.170918	9.37815	0.12153	0.317657	0.0438353	9.37815	0.682519	0.806818
36	13	A_84_P10314	AT1G55310	SC35-like splicing factor 33	-0.47719	10.6975	0.00116287	0.00393395	0.108385	10.6975	0.39842	0.840796	0.0515509	10.6975	0.685802	0.995919	0.179687	10.6975	0.168162	0.484565	0.486902	10.6975	0.000972702	0.00527721	0.110273	10.6975	0.390408	0.670959	-0.154993	10.6975	0.231632	0.484119	-0.585574	10.6975	0.000158967	0.0008039
12	102	A_84_P10315	AT5G61790	calnexin 1	-0.170198	13.7729	0.347949	0.495718	0.125005	13.7729	0.488307	0.888368	-0.127091	13.7729	0.481171	0.9739	0.688438	13.7729	0.000947017	0.0120112	0.393368	13.7729	0.0382408	0.109308	0.386413	13.7729	0.0414129	0.161133	0.288503	13.7729	0.1191	0.31378	-0.295203	13.7729	0.111279	0.221139
105	29	A_84_P10316	AT5G62020	heat shock transcription factor B2A	-0.982423	10.1435	3.35784e-05	0.000170877	0.0242296	10.1435	0.896342	0.987564	0.0296865	10.1435	0.87319	0.99857	-0.689969	10.1435	0.00128303	0.0152187	-0.433345	10.1435	0.0287975	0.0870615	-0.914553	10.1435	7.71336e-05	0.00111082	0.243688	10.1435	0.199682	0.440899	-1.00665	10.1435	2.50345e-05	0.000159805
40	171	A_84_P10317	AT5G62250	microtubule-associated protein 65-9	0.3166	7.02536	0.00761821	0.0205657	0.215498	7.02536	0.0567225	0.388459	0.153389	7.02536	0.165235	0.770857	-0.0117238	7.02536	0.913377	0.978041	0.210745	7.02536	0.0618924	0.160086	0.102156	7.02536	0.3487	0.631522	0.11294	7.02536	0.301395	0.5663	0.101102	7.02536	0.353582	0.526148
160	214	A_84_P10318	AT5G62470	myb domain protein 96	-1.11101	8.78179	3.19739e-06	2.17848e-05	-0.638199	8.78179	0.00147907	0.0356143	0.114603	8.78179	0.514544	0.978991	-0.572678	8.78179	0.00352904	0.0334696	0.191128	8.78179	0.2817	0.487596	-0.76973	8.78179	0.000254937	0.00290824	-0.00839379	8.78179	0.961714	0.986687	-0.472815	8.78179	0.0128493	0.0368264
90	125	A_84_P10319	AT5G62740	SPFH/Band 7/PHB domain-containing membrane-associated protein family	-0.0809401	12.5101	0.430007	0.578219	-0.150465	12.5101	0.150108	0.612087	-0.0111451	12.5101	0.912772	0.99857	-0.162598	12.5101	0.121521	0.402901	-0.304623	12.5101	0.00670461	0.0262791	0.0383339	12.5101	0.706816	0.879996	-0.0896936	12.5101	0.382705	0.648041	0.0695253	12.5101	0.496932	0.661601
110	32	A_84_P10320	AT5G63030	Thioredoxin superfamily protein	-1.34952	12.3171	1.23569e-09	2.98312e-08	-0.31109	12.3171	0.0225018	0.225578	-0.0801713	12.3171	0.530464	0.981875	-0.39224	12.3171	0.00545864	0.0464858	-0.429104	12.3171	0.00280306	0.0127098	-0.677145	12.3171	3.05369e-05	0.000520301	-0.561987	12.3171	0.000244528	0.00257332	-1.03843	12.3171	8.43634e-08	1.28665e-06
30	194	A_84_P103206	AT1G14230	GDA1/CD39 nucleoside phosphatase family protein	-0.269221	12.0878	0.0691303	0.137646	0.00579809	12.0878	0.967375	0.996012	0.0608522	12.0878	0.668474	0.995297	-0.017342	12.0878	0.902651	0.974523	-0.481007	12.0878	0.00268679	0.0122749	-0.128672	12.0878	0.36912	0.650974	0.0471171	12.0878	0.739963	0.891912	-0.275019	12.0878	0.0638225	0.141598
146	23	A_84_P10321	AT5G63380	AMP-dependent synthetase and ligase family protein	-0.283074	11.1084	0.042177	0.0908211	0.0791461	11.1084	0.550217	0.912104	0.543579	11.1084	0.000489835	0.0196877	0.0496829	11.1084	0.706846	0.907187	-0.352132	11.1084	0.0138349	0.0477494	-0.469821	11.1084	0.00181072	0.014176	0.336304	11.1084	0.0179879	0.0784388	-0.36222	11.1084	0.0116823	0.0339354
47	114	A_84_P10322	AT5G63610	cyclin-dependent kinase E;1	-0.200053	11.0116	0.141623	0.247933	-0.0255972	11.0116	0.84663	0.979992	-0.130779	11.0116	0.328889	0.920397	-0.140375	11.0116	0.295539	0.645889	-0.138233	11.0116	0.302765	0.511794	-0.0629583	11.0116	0.635101	0.840359	-0.120285	11.0116	0.368269	0.634067	-0.174456	11.0116	0.196979	0.343636
86	244	A_84_P10323	AT5G63850	amino acid permease 4	-0.190079	12.8238	0.0340954	0.0756894	0.159318	12.8238	0.0709429	0.435557	-0.0839281	12.8238	0.326615	0.918663	0.211416	12.8238	0.0199565	0.120421	0.00104171	12.8238	0.990162	0.995759	-0.545864	12.8238	2.54558e-06	7.04157e-05	-0.334962	12.8238	0.000708145	0.00604994	-0.349397	12.8238	0.000474774	0.00209395
20	131	A_84_P10324	AT5G64040	photosystem I reaction center subunit PSI-N, chloroplast, putative / PSI-N, putative (PSAN)	4.20035	10.9157	4.97077e-12	5.4958e-10	0.116171	10.9157	0.687652	0.947979	0.0828714	10.9157	0.774037	0.99719	-0.0914716	10.9157	0.751382	0.923791	-1.27765	10.9157	0.000238332	0.00162412	1.17763	10.9157	0.00053576	0.00531528	1.32426	10.9157	0.000163677	0.00185873	4.08418	10.9157	8.21487e-12	1.90183e-09
141	5	A_84_P10325	AT5G64270	splicing factor, putative	-0.307396	11.6699	0.0495112	0.104077	-0.0577874	11.6699	0.698046	0.950554	-0.00165694	11.6699	0.991107	0.999698	-0.0685864	11.6699	0.645452	0.881148	0.216765	11.6699	0.15567	0.321611	-0.00798548	11.6699	0.957162	0.984541	-0.159728	11.6699	0.28973	0.553822	-0.249609	11.6699	0.104901	0.211189
68	2	A_84_P10326	AT5G64570	beta-D-xylosidase 4	0.854716	11.2002	2.03922e-06	1.47048e-05	0.143902	11.2002	0.276395	0.760209	1.00416	11.2002	2.00315e-07	6.07328e-05	0.657473	11.2002	5.69392e-05	0.00134454	-0.836964	11.2002	2.71904e-06	4.11633e-05	0.517325	11.2002	0.00069246	0.00653171	0.878175	11.2002	1.39971e-06	3.96585e-05	0.710814	11.2002	2.25256e-05	0.000145612
68	18	A_84_P103266	AT5G64470	Plant protein of unknown function (DUF828)	-0.153752	9.73598	0.302035	0.446472	-0.168671	9.73598	0.258863	0.743615	-0.0231908	9.73598	0.8746	0.99857	-0.0436494	9.73598	0.76662	0.928294	-0.0296547	9.73598	0.8401	0.924228	-0.108601	9.73598	0.462902	0.728368	-0.0891035	9.73598	0.546061	0.778093	0.0149186	9.73598	0.919119	0.956456
15	9	A_84_P10327	AT5G64840	general control non-repressible 5	-0.554472	9.97881	0.00698891	0.0190672	-0.0381872	9.97881	0.83768	0.978829	-0.0666471	9.97881	0.720988	0.995919	-0.36236	9.97881	0.0632085	0.26758	-0.548724	9.97881	0.00749384	0.0288377	-0.671351	9.97881	0.00164786	0.0131445	0.451796	9.97881	0.0235685	0.0965246	-0.516285	9.97881	0.0110718	0.0324328
66	178	A_84_P103276	AT5G02160	unknown protein; FUNCTIONS IN: molecular_function unknown; INVOLVED IN: biological_process unknown; LOCATED IN: chloroplast thylakoid membrane; EXPRESSED IN: 23 plant structures; EXPRESSED DURING: 13 growth stages; Has 121 Blast hits to 121 proteins in 17 species: Archae - 0; Bacteria - 0; Metazoa - 0; Fungi - 0; Plants - 121; Viruses - 0; Other Eukaryotes - 0 (source: NCBI BLink).	5.51144	9.9628	1.57335e-10	6.13725e-09	0.152026	9.9628	0.741475	0.959546	0.262713	9.9628	0.569702	0.988728	0.569063	9.9628	0.225178	0.565294	-0.478699	9.9628	0.304915	0.514209	2.06851	9.9628	0.000205314	0.00244324	1.04615	9.9628	0.0324704	0.123065	5.35941	9.9628	2.5491e-10	1.53489e-08
65	75	A_84_P10328	AT5G65070	K-box region and MADS-box transcription factor family protein	-0.44219	8.57546	0.00191094	0.00610733	-0.424424	8.57546	0.00265874	0.0539832	-0.0482627	8.57546	0.699782	0.995919	-0.0766097	8.57546	0.541657	0.831135	-0.00567139	8.57546	0.963787	0.984603	0.0118662	8.57546	0.924328	0.972874	0.0854689	8.57546	0.496454	0.742789	-0.0177661	8.57546	0.886931	0.939229
165	46	A_84_P10329	AT5G65280	GCR2-like 1	0.319215	10.9311	0.0885899	0.169195	1.29993	10.9311	5.46871e-07	9.43874e-05	-0.0353845	10.9311	0.844554	0.997444	1.02956	10.9311	1.30044e-05	0.000428322	-0.562277	10.9311	0.00507102	0.0207825	0.0836446	10.9311	0.643778	0.845039	0.232506	10.9311	0.206886	0.450709	-0.980712	10.9311	2.37742e-05	0.000152817
151	235	A_84_P10330	AT5G65600	Concanavalin A-like lectin protein kinase family protein	0.0254	7.8295	0.859944	0.913142	0.0479796	7.8295	0.739172	0.958708	0.0845774	7.8295	0.558458	0.987036	-0.427986	7.8295	0.00701926	0.05605	-0.0456263	7.8295	0.7515	0.873011	-0.231592	7.8295	0.119119	0.336023	-0.169894	7.8295	0.246084	0.502865	-0.0225797	7.8295	0.87535	0.93214
31	226	A_84_P10331	AT5G65820	Pentatricopeptide repeat (PPR) superfamily protein	-0.0873366	7.30405	0.344845	0.492335	-0.0878475	7.30405	0.342096	0.806367	-0.063338	7.30405	0.490917	0.975222	-0.0590642	7.30405	0.520297	0.819706	-0.0276344	7.30405	0.762603	0.879448	0.0992545	7.30405	0.284637	0.56618	0.00893543	7.30405	0.922111	0.970937	0.000510853	7.30405	0.995539	0.997679
139	22	A_84_P10332	AT5G66110	Heavy metal transport/detoxification superfamily protein	0.0621575	7.2958	0.413377	0.562032	-0.00816858	7.2958	0.913656	0.989191	-0.0205667	7.2958	0.785027	0.997282	-0.0613709	7.2958	0.419211	0.755031	0.10001	7.2958	0.194123	0.377348	-0.0773239	7.2958	0.311171	0.594634	-0.0154042	7.2958	0.838047	0.937243	0.0703261	7.2958	0.35589	0.528552
59	131	A_84_P103326	AT1G61990	Mitochondrial transcription termination factor family protein	-0.413679	11.0141	0.000308188	0.00121597	-0.176737	11.0141	0.076617	0.452281	0.0729244	11.0141	0.449661	0.96448	0.172132	11.0141	0.0839896	0.322439	0.715586	11.0141	3.20906e-07	7.44174e-06	0.121808	11.0141	0.212602	0.482189	-0.264202	11.0141	0.0113634	0.0551048	-0.236941	11.0141	0.0211855	0.0563635
19	134	A_84_P10333	AT5G66300	NAC domain containing protein 105	1.69648	8.96789	1.35097e-10	5.53861e-09	0.334535	8.96789	0.0257959	0.244206	0.135648	8.96789	0.339775	0.926893	-0.0770373	8.96789	0.584696	0.852874	0.117183	8.96789	0.408158	0.618565	0.00552498	8.96789	0.968611	0.988544	0.148518	8.96789	0.297062	0.561727	1.36194	8.96789	5.49832e-09	1.5087e-07
135	199	A_84_P10334	AT5G66510	gamma carbonic anhydrase 3	-0.538288	13.9054	4.56917e-06	2.96913e-05	0.114592	13.9054	0.197545	0.678438	-0.0298385	13.9054	0.732019	0.995919	-0.0664877	13.9054	0.448175	0.776522	-0.0408148	13.9054	0.639938	0.802656	0.0750788	13.9054	0.39271	0.672817	-0.0633651	13.9054	0.469473	0.722168	-0.652881	13.9054	3.02373e-07	3.67069e-06
118	155	A_84_P103346	AT1G74940	Protein of unknown function (DUF581)	1.34471	11.5321	1.3831e-06	1.04118e-05	-0.0207029	11.5321	0.917211	0.9892	-1.19933	11.5321	6.52165e-06	0.000724592	-0.0438631	11.5321	0.825774	0.950625	-0.581834	11.5321	0.00790328	0.0301617	0.425716	11.5321	0.0429621	0.16541	-0.438649	11.5321	0.0376015	0.136837	1.36541	11.5321	1.11558e-06	1.08932e-05
5	183	A_84_P10335	AT5G66730	C2H2-like zinc finger protein	0.255431	11.2949	0.11569	0.210727	-0.047657	11.2949	0.761947	0.964344	-0.12818	11.2949	0.418659	0.956352	-0.150579	11.2949	0.343618	0.69371	-0.0652889	11.2949	0.678461	0.828679	-0.0856364	11.2949	0.587208	0.811793	0.0568498	11.2949	0.717969	0.880773	0.303088	11.2949	0.0652437	0.144199
58	197	A_84_P10336	AT5G67000	Integrase-type DNA-binding superfamily protein	-0.0381095	7.15205	0.554871	0.690516	-0.0185825	7.15205	0.772638	0.966387	-0.0459151	7.15205	0.477726	0.973318	-0.00259454	7.15205	0.967787	0.992093	0.0571147	7.15205	0.378861	0.590701	-0.0398345	7.15205	0.537272	0.780451	-0.0601835	7.15205	0.354312	0.620542	-0.019527	7.15205	0.76145	0.86235
52	73	A_84_P10337	AT5G67270	end binding protein 1C	-0.0891791	11.0163	0.421281	0.569601	-0.0867671	11.0163	0.433745	0.861352	-0.0331513	11.0163	0.763302	0.996708	0.107944	11.0163	0.33222	0.683206	0.315943	11.0163	0.00881081	0.032944	0.381162	11.0163	0.0022663	0.0169168	-0.105939	11.0163	0.341063	0.607678	-0.00241201	11.0163	0.982498	0.991006
46	150	A_84_P10338	AT5G67510	Translation protein SH3-like family protein	-0.705623	14.0342	0.000201273	0.000834009	-0.320906	14.0342	0.0515002	0.367841	-0.0532498	14.0342	0.73434	0.995919	0.0579709	14.0342	0.711873	0.908957	0.521587	14.0342	0.00311651	0.0138881	0.114258	14.0342	0.468913	0.732698	-0.391299	14.0342	0.0201751	0.0858411	-0.384717	14.0342	0.0220833	0.0583604
160	215	A_84_P103386	AT1G48840	Plant protein of unknown function (DUF639)	-0.167849	10.2547	0.1629	0.277431	-0.253294	10.2547	0.0410024	0.323808	-0.192283	10.2547	0.11265	0.671572	0.0480549	10.2547	0.682528	0.897228	-0.468027	10.2547	0.000664202	0.00382476	0.0692565	10.2547	0.556471	0.792966	-0.157573	10.2547	0.188908	0.425271	0.0854454	10.2547	0.469152	0.637548
77	153	A_84_P10339	AT1G47940	Pentatricopeptide repeat (PPR) superfamily protein	-0.0547066	7.13173	0.591449	0.720199	-0.0715864	7.13173	0.483628	0.886416	-0.00115074	7.13173	0.990958	0.999698	-0.130713	7.13173	0.207457	0.54262	-0.128094	7.13173	0.216339	0.407177	-0.102394	7.13173	0.319568	0.603024	-0.0287481	7.13173	0.777311	0.909111	0.0168799	7.13173	0.868016	0.927868
166	243	A_84_P10340	AT5G15070	Phosphoglycerate mutase-like family protein	0.00179062	9.19364	0.983396	0.990294	0.235529	9.19364	0.0119321	0.151232	0.0269101	9.19364	0.754757	0.995919	0.230394	9.19364	0.0136147	0.0916294	0.0664561	9.19364	0.443397	0.650481	0.0857829	9.19364	0.324917	0.608673	-0.137745	9.19364	0.120952	0.316739	-0.233739	9.19364	0.012495	0.0359703
99	127	A_84_P10341	AT5G15550	Transducin/WD40 repeat-like superfamily protein	-0.574569	11.8737	5.04099e-05	0.000244088	-0.331044	11.8737	0.00756586	0.111334	-0.0330664	11.8737	0.769184	0.99719	0.116552	11.8737	0.307086	0.657907	1.03248	11.8737	1.36042e-08	6.58652e-07	-0.029219	11.8737	0.795356	0.920326	-0.684947	11.8737	5.6923e-06	0.000122691	-0.243525	11.8737	0.0407572	0.0977223
166	93	A_84_P103416	AT3G21215	RNA-binding (RRM/RBD/RNP motifs) family protein	-0.073293	9.99195	0.677953	0.787956	0.0827039	9.99195	0.639577	0.938745	0.149048	9.99195	0.4017	0.954044	0.101606	9.99195	0.565643	0.844449	0.401604	9.99195	0.0319907	0.094767	-0.144448	9.99195	0.416129	0.690367	-0.196237	9.99195	0.272721	0.535089	-0.155997	9.99195	0.380529	0.553367
102	152	A_84_P10342	AT5G15780	Pollen Ole e 1 allergen and extensin family protein	-0.0339232	7.2268	0.659289	0.773802	-0.00110059	7.2268	0.988558	0.998405	0.014202	7.2268	0.853253	0.99849	-0.0157845	7.2268	0.837136	0.954488	-0.0807868	7.2268	0.29935	0.50792	-0.0531926	7.2268	0.490951	0.749279	-0.0228985	7.2268	0.765687	0.904266	-0.0328226	7.2268	0.669627	0.797792
111	152	A_84_P10343	AT5G16000	NSP-interacting kinase 1	0.669517	11.4798	3.8714e-08	4.8091e-07	0.323862	11.4798	0.000454913	0.0147252	0.387529	11.4798	6.84515e-05	0.00458228	0.540587	11.4798	9.51551e-07	5.70678e-05	0.296035	11.4798	0.00104855	0.00561661	0.734015	11.4798	8.93653e-09	1.13196e-06	0.723608	11.4798	1.12558e-08	9.69502e-07	0.345655	11.4798	0.000236897	0.00113324
154	206	A_84_P10345	AT5G16850	telomerase reverse transcriptase	-0.225345	7.51206	0.00837984	0.022372	-0.0920331	7.51206	0.245321	0.7309	0.017199	7.51206	0.825193	0.997444	-0.0736912	7.51206	0.349223	0.698166	0.151003	7.51206	0.0637797	0.163973	-0.176893	7.51206	0.0324893	0.135158	-0.200997	7.51206	0.0167653	0.0742823	-0.133312	7.51206	0.0984971	0.200705
169	46	A_84_P10346	AT5G17140	Cysteine proteinases superfamily protein	-0.0327108	7.18913	0.661023	0.775032	0.0714585	7.18913	0.342603	0.806367	-0.0422735	7.18913	0.571568	0.989187	0.0451623	7.18913	0.545811	0.833555	0.0766201	7.18913	0.309715	0.519271	0.0334547	7.18913	0.653848	0.851167	0.011537	7.18913	0.876821	0.954182	-0.104169	7.18913	0.171981	0.309927
18	228	A_84_P10347	AT5G17600	RING/U-box superfamily protein	0.00406041	9.15236	0.976852	0.986271	-0.948714	9.15236	1.30831e-06	0.000180922	-0.424671	9.15236	0.00612086	0.123889	-1.09659	9.15236	1.58411e-07	1.52737e-05	-0.395025	9.15236	0.00986838	0.0361657	-1.20834	9.15236	3.55386e-08	2.98709e-06	-1.26341	9.15236	1.75465e-08	1.34484e-06	0.952774	9.15236	1.23208e-06	1.18946e-05
129	190	A_84_P103476	AT4G14230	CBS domain-containing protein with a domain of unknown function (DUF21)	0.77426	10.7202	4.77687e-07	4.12942e-06	-0.126516	10.7202	0.243033	0.72937	0.319976	10.7202	0.00653031	0.12884	0.56364	10.7202	3.27052e-05	0.000867966	0.193594	10.7202	0.0807108	0.196603	0.617597	10.7202	1.05576e-05	0.000219601	-0.440255	10.7202	0.000474402	0.00438342	0.900776	10.7202	4.86853e-08	8.27764e-07
65	108	A_84_P10348	AT5G20920	eukaryotic translation initiation factor 2 beta subunit	-0.332775	13.6016	0.00215428	0.00679043	-0.196626	13.6016	0.0501748	0.363907	-0.0274356	13.6016	0.77389	0.99719	-0.0524045	13.6016	0.584247	0.852577	0.367926	13.6016	0.000911866	0.00499431	-0.090585	13.6016	0.347917	0.63075	-0.37034	13.6016	0.000859465	0.00705815	-0.13615	13.6016	0.164171	0.299287
159	128	A_84_P103486	AT1G64790	ILITYHIA	-0.108583	11.7789	0.459047	0.60507	-0.0164382	11.7789	0.910124	0.988837	-0.105215	11.7789	0.472905	0.972213	0.153958	11.7789	0.297233	0.647707	0.518164	11.7789	0.00182874	0.00891788	0.101854	11.7789	0.486973	0.746156	-0.253765	11.7789	0.093167	0.265053	-0.0921447	11.7789	0.528967	0.689056
141	151	A_84_P10349	AT5G19930	Protein of unknown function DUF92, transmembrane	-0.700279	12.1306	0.00143872	0.00474736	-0.182192	12.1306	0.346382	0.80842	0.0362071	12.1306	0.849906	0.998142	-0.130549	12.1306	0.497438	0.806416	-0.308867	12.1306	0.117913	0.262104	-0.128202	12.1306	0.505113	0.758712	-0.358276	12.1306	0.0726714	0.222522	-0.518087	12.1306	0.0127078	0.0364948
42	228	A_84_P103496	AT5G05140	Transcription elongation factor (TFIIS) family protein	-0.934097	11.2574	2.6445e-07	2.48255e-06	-0.128628	11.2574	0.303797	0.779658	-0.164879	11.2574	0.191274	0.805634	-0.347383	11.2574	0.0100172	0.0729317	-0.796892	11.2574	2.55225e-06	3.9004e-05	-0.162066	11.2574	0.198628	0.463897	0.0988237	11.2574	0.426896	0.688109	-0.80547	11.2574	2.20397e-06	1.95879e-05
57	53	A_84_P10350	AT5G20180	Ribosomal protein L36	-0.817689	12.9351	1.02129e-08	1.59478e-07	-0.16777	12.9351	0.0669208	0.422739	-0.164248	12.9351	0.0723599	0.552162	-0.0248033	12.9351	0.777218	0.932305	0.26904	12.9351	0.00561829	0.0226414	-0.0455556	12.9351	0.604183	0.822778	-0.33544	12.9351	0.000969753	0.0077766	-0.649919	12.9351	3.55924e-07	4.18158e-06
54	43	A_84_P103506	AT3G43650	transposable element gene	-0.17097	7.14524	0.0875726	0.167593	-0.0200647	7.14524	0.835003	0.978309	-0.0736858	7.14524	0.447508	0.963923	-0.0454903	7.14524	0.637553	0.87726	0.0115168	7.14524	0.9048	0.956272	-0.0684545	7.14524	0.479955	0.740533	-0.03278	7.14524	0.733885	0.88818	-0.150906	7.14524	0.128464	0.247578
140	175	A_84_P10351	AT5G20380	phosphate transporter 4;5	0.606454	10.0572	1.66993e-06	1.23087e-05	0.121516	10.0572	0.191827	0.671316	-0.102231	10.0572	0.269115	0.883558	-0.0315979	10.0572	0.728917	0.915175	-0.102534	10.0572	0.267743	0.471727	0.0382441	10.0572	0.675102	0.863575	0.598873	10.0572	1.98788e-06	5.24456e-05	0.484938	10.0572	3.04376e-05	0.000189168
40	93	A_84_P10352	AT1G27910	plant U-box 45	0.181025	9.50225	0.205835	0.333995	0.189769	9.50225	0.185656	0.663194	-0.112764	9.50225	0.424772	0.958061	-0.192362	9.50225	0.179985	0.503803	0.101969	9.50225	0.469771	0.672802	-0.379914	9.50225	0.0126334	0.0663741	-0.16121	9.50225	0.257876	0.517423	-0.00874362	9.50225	0.950239	0.972672
145	70	A_84_P103526	AT5G23330	Nucleotidylyl transferase superfamily protein	0.0125866	9.43923	0.932993	0.958971	-0.039267	9.43923	0.793246	0.971305	-0.0299503	9.43923	0.841491	0.997444	-0.135891	9.43923	0.369042	0.714418	-0.00137564	9.43923	0.992667	0.996852	-0.0650202	9.43923	0.664785	0.857316	-0.0249383	9.43923	0.867727	0.950018	0.0518536	9.43923	0.729434	0.840373
54	192	A_84_P10353	AT5G19430	RING/U-box superfamily protein	0.355891	10.1696	0.00218027	0.00686238	-0.112411	10.1696	0.278662	0.761774	-0.111508	10.1696	0.282424	0.893091	-0.155079	10.1696	0.140277	0.436777	-0.20499	10.1696	0.0559945	0.14772	0.126812	10.1696	0.223551	0.495975	0.14506	10.1696	0.166279	0.391745	0.468301	10.1696	0.000167227	0.000839476
125	31	A_84_P10354	AT1G27940	P-glycoprotein 13	0.057404	7.2283	0.485265	0.629083	0.121792	7.2283	0.147256	0.607206	0.0535574	7.2283	0.514639	0.979039	0.0533467	7.2283	0.516277	0.817753	0.0368941	7.2283	0.652566	0.811902	-0.0359594	7.2283	0.660768	0.855035	0.353513	7.2283	0.00030501	0.00306705	-0.0643882	7.2283	0.434514	0.60585
143	110	A_84_P10355	AT5G21060	Glyceraldehyde-3-phosphate dehydrogenase-like family protein	-0.152347	10.7253	0.18763	0.310576	0.00481236	10.7253	0.966032	0.995771	0.0113142	10.7253	0.920256	0.99857	0.235101	10.7253	0.0482584	0.223476	0.131845	10.7253	0.251503	0.452458	0.144899	10.7253	0.209169	0.477731	-0.171566	10.7253	0.140167	0.349452	-0.157159	10.7253	0.174678	0.313762
123	21	A_84_P10356	AT1G27980	dihydrosphingosine phosphate lyase	-0.403369	11.2798	0.00129492	0.00432343	-0.0363939	11.2798	0.738408	0.958501	-0.0941251	11.2798	0.391622	0.950916	0.0435277	11.2798	0.689764	0.90007	-0.08713	11.2798	0.42714	0.63613	-0.0115714	11.2798	0.915326	0.969226	0.257744	11.2798	0.026577	0.105561	-0.366975	11.2798	0.00281928	0.00991276
68	231	A_84_P10358	AT5G19620	outer envelope protein of 80 kDa	0.236913	9.41989	0.0082912	0.0221654	0.00143339	9.41989	0.985999	0.998157	0.0425401	9.41989	0.603779	0.990527	0.164158	9.41989	0.0556136	0.245112	0.400225	9.41989	8.05339e-05	0.000655062	0.257647	9.41989	0.00465857	0.0300557	-0.0113377	9.41989	0.889631	0.959024	0.23548	9.41989	0.00862487	0.0261651
54	50	A_84_P10359	AT5G19800	hydroxyproline-rich glycoprotein family protein	-0.841542	8.72426	0.00147524	0.00485072	0.337774	8.72426	0.15372	0.618931	0.511687	8.72426	0.0362877	0.384562	0.441677	8.72426	0.066876	0.277885	0.220221	8.72426	0.345028	0.557419	-0.277489	8.72426	0.237245	0.512919	0.166863	8.72426	0.472121	0.724196	-1.17932	8.72426	4.90752e-05	0.0002871
130	30	A_84_P10360	AT5G09260	vacuolar protein sorting-associated protein 20.2	-0.428335	9.31194	0.00148843	0.00488829	-0.0284688	9.31194	0.808609	0.973232	0.0171254	9.31194	0.884095	0.99857	-0.0844122	9.31194	0.475253	0.793779	0.151584	9.31194	0.206308	0.393874	-0.226421	9.31194	0.06536	0.223182	-0.0911866	9.31194	0.441059	0.699167	-0.399866	9.31194	0.00261564	0.00927534
86	111	A_84_P10361	AT5G09430	alpha/beta-Hydrolases superfamily protein	-0.0308049	7.79132	0.706554	0.809531	-0.0661335	7.79132	0.422014	0.854714	-0.0814994	7.79132	0.324505	0.918436	-0.0255877	7.79132	0.754353	0.92432	0.421882	7.79132	4.38726e-05	0.000394104	0.0296148	7.79132	0.717357	0.88464	0.0264495	7.79132	0.746381	0.895396	0.0353285	7.79132	0.666089	0.795289
32	85	A_84_P103616	AT1G59980	ARG1-like 2	0.227177	8.14302	0.145745	0.253641	0.00680442	8.14302	0.96426	0.995522	0.0489137	8.14302	0.747699	0.995919	0.109439	8.14302	0.474082	0.793155	0.0484583	8.14302	0.749963	0.872324	0.198992	8.14302	0.199745	0.465423	0.179909	8.14302	0.244512	0.500672	0.220373	8.14302	0.157542	0.289648
147	121	A_84_P10362	AT5G13510	Ribosomal protein L10 family protein	1.26251	10.8067	1.08643e-06	8.44134e-06	0.0696417	10.8067	0.705268	0.952352	0.188436	10.8067	0.311739	0.910289	0.328791	10.8067	0.0854187	0.325796	0.364138	10.8067	0.0588423	0.15378	0.443281	10.8067	0.024238	0.108833	0.378112	10.8067	0.0505624	0.170633	1.19286	10.8067	2.39371e-06	2.10587e-05
85	258	A_84_P10363	AT1G28230	purine permease 1	-0.0244444	7.30326	0.745817	0.837701	0.0368321	7.30326	0.625843	0.934934	-0.0131327	7.30326	0.86161	0.99857	0.0590999	7.30326	0.436225	0.768149	0.0194863	7.30326	0.79599	0.89982	0.152677	7.30326	0.0536844	0.194349	0.296367	7.30326	0.000758527	0.00638965	-0.0612765	7.30326	0.419792	0.591923
124	31	A_84_P10364	AT1G34050	Ankyrin repeat family protein	-0.583235	7.5351	1.06055e-05	6.21299e-05	-0.489438	7.5351	8.67727e-05	0.0042283	-0.207128	7.5351	0.0503074	0.463414	-0.404712	7.5351	0.000615564	0.00860458	-0.389355	7.5351	0.00087999	0.00485282	-0.539844	7.5351	2.77193e-05	0.000480624	-0.359338	7.5351	0.00176706	0.0125936	-0.0937967	7.5351	0.356312	0.528883
99	168	A_84_P103646	AT3G52240	unknown protein; Has 220 Blast hits to 193 proteins in 66 species: Archae - 0; Bacteria - 15; Metazoa - 53; Fungi - 33; Plants - 66; Viruses - 0; Other Eukaryotes - 53 (source: NCBI BLink).	-0.182654	11.3649	0.168399	0.284758	-0.129123	11.3649	0.324264	0.793463	-0.0866714	11.3649	0.505233	0.977765	-0.246153	11.3649	0.0685738	0.282252	-0.32002	11.3649	0.0211991	0.067872	-0.293659	11.3649	0.0326559	0.135614	-0.197667	11.3649	0.137678	0.345288	-0.0535307	11.3649	0.679611	0.805101
5	249	A_84_P10365	AT1G54870	NAD(P)-binding Rossmann-fold superfamily protein	0.0357207	7.1324	0.702089	0.806223	0.14565	7.1324	0.129567	0.577194	0.101573	7.1324	0.283124	0.893091	0.103854	7.1324	0.272774	0.621329	0.104393	7.1324	0.270369	0.474873	0.138068	7.1324	0.149545	0.389472	0.0567765	7.1324	0.544378	0.776971	-0.10993	7.1324	0.246577	0.406083
31	155	A_84_P10366	AT1G80780	Polynucleotidyl transferase, ribonuclease H-like superfamily protein	0.133426	13.2076	0.210838	0.340089	-0.19644	13.2076	0.0716584	0.43747	-0.102478	13.2076	0.332522	0.924004	-0.283429	13.2076	0.0125843	0.0864836	-0.0752218	13.2076	0.474404	0.67637	-0.0648744	13.2076	0.536584	0.779917	-0.0568482	13.2076	0.58771	0.805052	0.329866	13.2076	0.00461877	0.0152353
55	166	A_84_P10367	AT2G17320	Uncharacterised conserved protein (UCP030210)	-0.0995731	11.1505	0.319107	0.464795	-0.019376	11.1505	0.844359	0.979899	-0.0160428	11.1505	0.870853	0.99857	0.0962853	11.1505	0.334946	0.686158	-0.112569	11.1505	0.261714	0.464635	0.124448	11.1505	0.21632	0.487235	-0.0350598	11.1505	0.722721	0.883293	-0.0801971	11.1505	0.420205	0.592339
24	17	A_84_P10368	AT2G17760	Eukaryotic aspartyl protease family protein	-0.880115	11.6762	8.53399e-06	5.14817e-05	-0.396058	11.6762	0.0143257	0.170906	-0.262417	11.6762	0.0904071	0.610763	-0.48458	11.6762	0.0037566	0.0350657	-0.278381	11.6762	0.0737293	0.183522	-0.990893	11.6762	1.74227e-06	5.24887e-05	-0.683578	11.6762	0.000167837	0.00189814	-0.484057	11.6762	0.00378707	0.0128259
148	57	A_84_P10369	AT3G11130	Clathrin, heavy chain	-0.200768	12.2171	0.138487	0.243607	0.0718831	12.2171	0.586487	0.923856	-0.175415	12.2171	0.192584	0.806954	-0.0947654	12.2171	0.474576	0.793472	-0.055479	12.2171	0.674147	0.826146	-0.1288	12.2171	0.333815	0.617118	-0.276294	12.2171	0.0465032	0.160541	-0.272651	12.2171	0.0491775	0.114335
125	179	A_84_P10370	AT5G04230	phenyl alanine ammonia-lyase 3	-0.255005	7.41409	0.00748702	0.0202575	-0.314653	7.41409	0.00153214	0.0365035	-0.258167	7.41409	0.00689341	0.133442	-0.252095	7.41409	0.00807662	0.0622874	0.122435	7.41409	0.167827	0.339742	-0.32337	7.41409	0.00121118	0.0102488	-0.241549	7.41409	0.0106112	0.0521962	0.0596483	7.41409	0.493464	0.658378
155	208	A_84_P10371	AT5G34930	arogenate dehydrogenase	-0.509369	10.8205	0.000376387	0.00144952	-0.00371706	10.8205	0.975345	0.997135	0.126187	10.8205	0.300899	0.90433	0.146998	10.8205	0.230429	0.571659	-0.302493	10.8205	0.0194225	0.0630727	-0.25917	10.8205	0.0414875	0.161382	-0.391706	10.8205	0.00368118	0.022559	-0.505651	10.8205	0.000404576	0.00181713
120	36	A_84_P103716	AT5G03350	Legume lectin family protein	-0.133934	7.0209	0.24113	0.376815	-0.0437651	7.0209	0.697088	0.950408	-0.209374	7.0209	0.073734	0.558205	-0.0119804	7.0209	0.914986	0.978773	-0.00466532	7.0209	0.966837	0.985825	-0.120984	7.0209	0.288106	0.570235	-0.107828	7.0209	0.342312	0.608727	-0.090169	7.0209	0.425514	0.597421
7	194	A_84_P10372	AT5G38450	cytochrome P450, family 735, subfamily A, polypeptide 1	-1.11539	11.4253	0.000866123	0.0030366	-0.0763524	11.4253	0.790793	0.970942	2.0339	11.4253	7.16351e-07	0.000141988	2.53447	11.4253	2.57061e-08	4.40314e-06	-1.61229	11.4253	1.62641e-05	0.00017528	2.29436	11.4253	1.20508e-07	7.11408e-06	1.79215	11.4253	4.14553e-06	9.44862e-05	-1.03903	11.4253	0.0016106	0.00605656
106	207	A_84_P10373	AT5G58290	regulatory particle triple-A ATPase 3	0.101391	14.1386	0.336926	0.483906	0.0554688	14.1386	0.596255	0.926933	0.176583	14.1386	0.102276	0.645801	0.22687	14.1386	0.0398215	0.196265	0.248578	14.1386	0.0257789	0.0796803	0.264923	14.1386	0.018416	0.0884799	-0.155962	14.1386	0.145977	0.358617	0.0459224	14.1386	0.660574	0.790911
158	104	A_84_P103736	AT3G57090	Tetratricopeptide repeat (TPR)-like superfamily protein	-0.0497855	10.9435	0.790345	0.868285	0.0889403	10.9435	0.635502	0.938471	0.179556	10.9435	0.342898	0.927942	0.164788	10.9435	0.383182	0.726215	0.466455	10.9435	0.0203602	0.0655902	-0.165175	10.9435	0.382088	0.663035	-0.233077	10.9435	0.221883	0.47174	-0.138726	10.9435	0.461583	0.631055
131	230	A_84_P10374	AT5G59090	subtilase 4.12	-3.64303	13.6744	1.114e-09	2.74225e-08	-1.23927	13.6744	0.00153866	0.0366074	-0.232159	13.6744	0.49872	0.977276	-1.00699	13.6744	0.00738164	0.0581287	-1.59004	13.6744	0.000139634	0.00103411	-0.788748	13.6744	0.0299336	0.127112	-0.976146	13.6744	0.00904785	0.0459714	-2.40376	13.6744	7.55945e-07	7.85113e-06
30	173	A_84_P10376	AT2G31955	cofactor of nitrate reductase and xanthine dehydrogenase 2	-0.664947	9.99084	0.000209674	0.000865098	-0.107174	9.99084	0.472651	0.881933	0.0210973	9.99084	0.886846	0.99857	-0.175295	9.99084	0.245327	0.588994	-0.0287667	9.99084	0.846191	0.92662	-0.259538	9.99084	0.091767	0.282247	-0.131082	9.99084	0.381311	0.646624	-0.557773	9.99084	0.00113565	0.00447023
132	210	A_84_P103766	AT3G05730	Encodes a defensin-like (DEFL) family protein.	-0.0281517	7.26449	0.739221	0.833127	-0.144826	7.26449	0.0981484	0.509248	-0.123698	7.26449	0.153881	0.752961	-0.139445	7.26449	0.11039	0.380906	-0.222999	7.26449	0.0147724	0.050371	-0.182635	7.26449	0.0408248	0.159435	-0.199981	7.26449	0.0266026	0.105625	0.116674	7.26449	0.177394	0.317413
113	176	A_84_P10379	AT1G03687	DTW domain-containing protein	-0.216579	10.6772	0.0594027	0.121383	-0.113944	10.6772	0.305096	0.780713	0.0127963	10.6772	0.90705	0.99857	0.123927	10.6772	0.265852	0.612889	0.400327	10.6772	0.00146693	0.00741997	0.138846	10.6772	0.214382	0.484645	-0.0905066	10.6772	0.412942	0.675588	-0.102635	10.6772	0.35437	0.527039
36	233	A_84_P103796	AT3G51890	Clathrin light chain protein	-0.717075	10.9992	0.00558521	0.0156891	-0.511251	10.9992	0.0384184	0.31078	-0.0372903	10.9992	0.872997	0.99857	-0.702889	10.9992	0.00641395	0.0524388	-0.907956	10.9992	0.000837154	0.0046552	-0.519014	10.9992	0.0358652	0.145273	-0.452705	10.9992	0.0636764	0.20245	-0.205824	10.9992	0.382237	0.555194
9	71	A_84_P103806	AT5G21940	unknown protein; BEST Arabidopsis thaliana protein match is: unknown protein (TAIR:AT3G43850.1); Has 30201 Blast hits to 17322 proteins in 780 species: Archae - 12; Bacteria - 1396; Metazoa - 17338; Fungi - 3422; Plants - 5037; Viruses - 0; Other Eukaryotes - 2996 (source: NCBI BLink).	0.653825	13.3334	0.0309646	0.0697704	-0.345878	13.3334	0.233223	0.720574	0.225811	13.3334	0.431528	0.958841	-0.277679	13.3334	0.335389	0.686444	-1.57304	13.3334	1.95595e-05	0.000203127	0.788166	13.3334	0.0111544	0.0601411	0.768657	13.3334	0.0129833	0.0610805	0.999703	13.3334	0.00204527	0.00746165
153	51	A_84_P10382	AT1G36105	transposable element gene	0.0222302	7.1788	0.765271	0.851003	-0.00535709	7.1788	0.942579	0.992785	-0.0414734	7.1788	0.578614	0.989977	-0.0174966	7.1788	0.814135	0.946406	0.000612399	7.1788	0.99343	0.997132	0.0484132	7.1788	0.517369	0.766694	-0.0218641	7.1788	0.769018	0.905949	0.0275873	7.1788	0.711173	0.827538
148	110	A_84_P10383	AT1G27595	CONTAINS InterPro DOMAIN/s: Symplekin tight junction protein C-terminal (InterPro:IPR022075); BEST Arabidopsis thaliana protein match is: HEAT repeat-containing protein (TAIR:AT5G01400.1); Has 593 Blast hits to 297 proteins in 111 species: Archae - 0; Bacteria - 3; Metazoa - 139; Fungi - 49; Plants - 57; Viruses - 0; Other Eukaryotes - 345 (source: NCBI BLink).	0.078349	10.5794	0.36065	0.509119	0.0492011	10.5794	0.563361	0.917629	-0.0802076	10.5794	0.34962	0.931434	-0.0438386	10.5794	0.606318	0.862735	0.415385	10.5794	8.05077e-05	0.000655012	0.107892	10.5794	0.212439	0.482036	-0.0808582	10.5794	0.345813	0.611962	0.0291478	10.5794	0.731367	0.841774
100	202	A_84_P10384	AT1G20440	cold-regulated 47	-0.400039	14.3478	0.156465	0.268606	0.0211877	14.3478	0.93857	0.992644	0.177494	14.3478	0.520761	0.980139	-0.775854	14.3478	0.00988077	0.0721823	-1.34742	14.3478	8.02537e-05	0.000653181	-0.631898	14.3478	0.0308022	0.129945	-0.63277	14.3478	0.0305981	0.117587	-0.421227	14.3478	0.136747	0.259973
34	248	A_84_P103846	AT4G28190	Developmental regulator, ULTRAPETALA	-1.13182	10.4422	3.39256e-09	6.62249e-08	-0.287309	10.4422	0.0185713	0.200104	-0.200206	10.4422	0.0890394	0.60565	0.137218	10.4422	0.234548	0.575818	-0.101047	10.4422	0.377371	0.589291	0.193558	10.4422	0.0993705	0.297447	-0.296299	10.4422	0.0156241	0.0705049	-0.844508	10.4422	3.3416e-07	3.97964e-06
52	234	A_84_P10385	AT1G07745	homolog of RAD51 D	-0.0177954	8.86803	0.92086	0.951823	-0.103862	8.86803	0.563674	0.917775	-0.158669	8.86803	0.38047	0.945751	-0.00968686	8.86803	0.956867	0.989874	0.269271	8.86803	0.143849	0.303838	0.0400823	8.86803	0.823023	0.932346	0.27059	8.86803	0.142002	0.352525	0.0860663	8.86803	0.631855	0.770626
146	196	A_84_P103856	AT1G79930	heat shock protein 91	-0.18154	12.5831	0.125466	0.224885	-0.0910327	12.5831	0.431759	0.859868	-0.0760754	12.5831	0.510148	0.978571	0.0999958	12.5831	0.388596	0.730698	0.456861	12.5831	0.000687231	0.00392977	0.0684427	12.5831	0.55307	0.790999	-0.37229	12.5831	0.00381432	0.0231926	-0.0905069	12.5831	0.434382	0.605789
107	5	A_84_P10386	AT1G17545	Protein phosphatase 2C family protein	0.125349	7.0284	0.231856	0.365659	0.177464	7.0284	0.0963594	0.504735	0.132381	7.0284	0.207668	0.823267	0.208241	7.0284	0.0540533	0.240273	0.199618	7.0284	0.0638079	0.164027	0.0562538	7.0284	0.586	0.811183	0.0903312	7.0284	0.384682	0.64983	-0.0521151	7.0284	0.613666	0.756996
90	57	A_84_P10387	AT1G71360	Galactose-binding protein	-0.0304983	9.21415	0.7067	0.809569	-0.056429	9.21415	0.488225	0.888368	-0.0489188	9.21415	0.547293	0.985748	-0.170848	9.21415	0.04529	0.213669	-0.304156	9.21415	0.00114458	0.00603589	-0.207471	9.21415	0.0174468	0.0849238	-0.321078	9.21415	0.000701698	0.00601442	0.0259308	9.21415	0.748891	0.853664
12	72	A_84_P103876	AT5G26617	BEST Arabidopsis thaliana protein match is: Ribonuclease H-like superfamily protein (TAIR:AT3G09510.1); Has 30201 Blast hits to 17322 proteins in 780 species: Archae - 12; Bacteria - 1396; Metazoa - 17338; Fungi - 3422; Plants - 5037; Viruses - 0; Other Eukaryotes - 2996 (source: NCBI BLink).	0.0382313	7.09917	0.623396	0.746379	0.0675227	7.09917	0.388931	0.836692	0.135931	7.09917	0.0916905	0.614971	0.159402	7.09917	0.0509206	0.231095	0.155542	7.09917	0.0562416	0.148216	0.131537	7.09917	0.101896	0.302882	0.162813	7.09917	0.046601	0.160808	-0.0292914	7.09917	0.70639	0.824313
147	226	A_84_P10388	AT1G80620	S15/NS1, RNA-binding protein	-0.48799	11.4125	0.00350795	0.0104252	-0.22943	11.4125	0.134634	0.585566	-0.103201	11.4125	0.490894	0.975222	-0.0346542	11.4125	0.816069	0.94701	0.438511	11.4125	0.00749218	0.0288362	-0.128597	11.4125	0.392273	0.672476	-0.482844	11.4125	0.00379858	0.0231249	-0.258559	11.4125	0.0942529	0.194006
137	176	A_84_P103886	AT2G30010	TRICHOME BIREFRINGENCE-LIKE 45	2.00273	9.87049	5.39908e-13	1.3872e-10	0.684811	9.87049	1.54297e-05	0.00115327	-0.0570498	9.87049	0.639977	0.99317	0.123963	9.87049	0.314529	0.665342	-0.237262	9.87049	0.0624919	0.161313	0.223767	9.87049	0.0775232	0.251409	0.566786	9.87049	0.00013997	0.00163721	1.31792	9.87049	8.71663e-10	3.73411e-08
88	48	A_84_P10390	AT3G18295	Protein of unknown function (DUF1639)	-0.174523	9.95418	0.0721069	0.142475	0.0453266	9.95418	0.626899	0.935298	0.000395034	9.95418	0.996609	0.999945	-0.196917	9.95418	0.0446967	0.211939	-0.218404	9.95418	0.0276734	0.0843712	-0.162014	9.95418	0.0931724	0.285238	0.109946	9.95418	0.245281	0.501971	-0.21985	9.95418	0.0267775	0.0685803
16	168	A_84_P103906	AT3G01750	Ankyrin repeat family protein	-0.225795	8.96914	0.119881	0.216737	-0.627449	8.96914	0.000221458	0.00861817	0.313581	8.96914	0.0355191	0.3798	-0.299481	8.96914	0.0436505	0.208743	0.0923104	8.96914	0.513838	0.709111	-0.167055	8.96914	0.243213	0.520571	-0.0500413	8.96914	0.72235	0.883091	0.401654	8.96914	0.00914833	0.027526
86	195	A_84_P10391	AT3G31406	transposable element gene	0.146579	7.04987	0.445007	0.592033	0.202368	7.04987	0.294945	0.773771	0.016438	7.04987	0.931226	0.99857	0.0354193	7.04987	0.852529	0.958871	0.259656	7.04987	0.182925	0.361075	0.115715	7.04987	0.545393	0.785318	0.173369	7.04987	0.367776	0.633676	-0.0557893	7.04987	0.769824	0.86764
59	197	A_84_P10392	AT4G28560	ROP-interactive CRIB motif-containing protein 7	0.0135873	7.38373	0.867289	0.91801	0.123378	7.38373	0.140254	0.59473	-0.0349868	7.38373	0.66763	0.995297	0.146331	7.38373	0.083603	0.321665	0.16709	7.38373	0.0507308	0.136721	0.0121786	7.38373	0.880931	0.955568	0.125398	7.38373	0.134227	0.339591	-0.109791	7.38373	0.186829	0.330429
34	6	A_84_P10393	AT1G15770	unknown protein; BEST Arabidopsis thaliana protein match is: unknown protein (TAIR:AT1G15780.1); Has 30201 Blast hits to 17322 proteins in 780 species: Archae - 12; Bacteria - 1396; Metazoa - 17338; Fungi - 3422; Plants - 5037; Viruses - 0; Other Eukaryotes - 2996 (source: NCBI BLink).	0.090548	7.46989	0.443222	0.590406	0.00817784	7.46989	0.944366	0.993119	0.073888	7.46989	0.530469	0.981875	0.0159754	7.46989	0.891587	0.971805	0.10256	7.46989	0.386152	0.598117	-0.0130163	7.46989	0.911569	0.967864	-0.0295423	7.46989	0.801121	0.920904	0.0823701	7.46989	0.484906	0.65141
146	244	A_84_P103936	AT2G07340	PREFOLDIN 1	0.017078	11.6588	0.919222	0.950739	-0.0763023	11.6588	0.651307	0.941103	0.0813913	11.6588	0.629867	0.992038	0.230342	11.6588	0.181511	0.505849	0.351596	11.6588	0.0475212	0.129828	0.282121	11.6588	0.10559	0.310496	-0.0781778	11.6588	0.643368	0.839503	0.0933803	11.6588	0.580694	0.731163
13	228	A_84_P10395	AT1G19050	response regulator 7	3.01915	11.6956	1.76216e-10	6.66111e-09	2.20523	11.6956	3.20851e-08	1.20907e-05	3.89432	11.6956	1.94031e-12	7.12953e-08	3.45556	11.6956	1.65393e-11	1.74866e-07	0.287439	11.6956	0.265092	0.468425	3.03536	11.6956	1.60634e-10	1.10059e-07	3.37688	11.6956	2.48728e-11	1.49645e-08	0.813923	11.6956	0.00412127	0.0137986
137	164	A_84_P103956	AT2G22270	unknown protein; BEST Arabidopsis thaliana protein match is: unknown protein (TAIR:AT4G39860.2); Has 247 Blast hits to 231 proteins in 42 species: Archae - 0; Bacteria - 17; Metazoa - 14; Fungi - 5; Plants - 145; Viruses - 0; Other Eukaryotes - 66 (source: NCBI BLink).	0.499268	9.80444	0.0258338	0.0597424	0.0194833	9.80444	0.925949	0.991001	0.0376198	9.80444	0.857619	0.99857	-0.118945	9.80444	0.572001	0.847391	-0.0871651	9.80444	0.678199	0.828511	0.0958488	9.80444	0.648358	0.847682	0.00905826	9.80444	0.96553	0.987875	0.479784	9.80444	0.031427	0.0785286
4	214	A_84_P10396	AT1G01460	Phosphatidylinositol-4-phosphate 5-kinase, core	0.0764596	7.20756	0.284784	0.427129	-0.00281129	7.20756	0.968153	0.996174	-0.060769	7.20756	0.392668	0.95095	0.0401275	7.20756	0.570383	0.846997	0.122527	7.20756	0.0936541	0.220667	0.0227427	7.20756	0.747035	0.898763	0.0625539	7.20756	0.379184	0.644505	0.0792708	7.20756	0.267972	0.432004
102	10	A_84_P10397	AT1G02250	NAC domain containing protein 5	0.0336503	7.15199	0.595875	0.724146	0.0736423	7.15199	0.252225	0.737374	0.063111	7.15199	0.324308	0.918436	0.0940525	7.15199	0.14786	0.450382	0.117752	7.15199	0.0741952	0.184478	0.0885448	7.15199	0.171777	0.42441	0.172676	7.15199	0.0120922	0.0578084	-0.0399921	7.15199	0.529127	0.689166
47	15	A_84_P10398	AT1G06310	acyl-CoA oxidase 6	-0.782981	8.64747	0.000186641	0.000779958	-0.0337003	8.64747	0.84528	0.979899	-0.0203001	8.64747	0.906395	0.99857	0.0399825	8.64747	0.816946	0.947179	0.0502827	8.64747	0.771061	0.884824	-0.112845	8.64747	0.515601	0.765639	-0.30076	8.64747	0.0932497	0.265205	-0.749281	8.64747	0.000294048	0.00137193
18	194	A_84_P10399	AT1G17745	D-3-phosphoglycerate dehydrogenase	0.792197	13.0886	1.70358e-05	9.39803e-05	0.00180566	13.0886	0.989841	0.998684	-0.126251	13.0886	0.378207	0.945205	-0.371159	13.0886	0.0155538	0.100823	-0.557385	13.0886	0.00076785	0.00431733	-0.52651	13.0886	0.00127754	0.0106911	-0.545278	13.0886	0.00093761	0.0075816	0.790392	13.0886	1.75258e-05	0.000117741
27	60	A_84_P10400	AT1G69080	Adenine nucleotide alpha hydrolases-like superfamily protein	1.31824	9.03567	1.22412e-09	2.96172e-08	0.317811	9.03567	0.0176084	0.193638	-0.628704	9.03567	5.51908e-05	0.00390152	-0.905188	9.03567	4.606e-07	3.26983e-05	-1.04752	9.03567	5.08664e-08	1.79142e-06	-0.348932	9.03567	0.0101316	0.055601	0.253086	9.03567	0.0524704	0.175534	1.00043	9.03567	1.03375e-07	1.51576e-06
134	146	A_84_P104016	AT1G05805	basic helix-loop-helix (bHLH) DNA-binding superfamily protein	1.29807	10.9583	2.51867e-10	8.80582e-09	0.280943	10.9583	0.0191154	0.204012	0.7557	10.9583	1.29311e-06	0.000213411	0.907596	10.9583	8.73316e-08	9.87284e-06	0.196553	10.9583	0.0894198	0.212953	0.879849	10.9583	1.40188e-07	8.00416e-06	0.192975	10.9583	0.0949746	0.268892	1.01713	10.9583	1.46062e-08	3.18772e-07
98	7	A_84_P10402	AT1G33670	Leucine-rich repeat (LRR) family protein	-0.310989	7.6323	0.00248044	0.00769048	-0.132088	7.6323	0.156284	0.622712	0.176916	7.6323	0.0625982	0.5161	0.223479	7.6323	0.021722	0.127667	-0.0885846	7.6323	0.334801	0.546659	0.0840139	7.6323	0.359756	0.642521	0.137557	7.6323	0.140692	0.350394	-0.1789	7.6323	0.0599581	0.134523
49	173	A_84_P104026	AT2G20230	Tetraspanin family protein	0.0831318	13.3953	0.392629	0.541847	-0.280233	13.3953	0.00812433	0.116889	0.0297147	13.3953	0.757985	0.995919	-0.509103	13.3953	3.34228e-05	0.000882814	-0.473273	13.3953	7.80107e-05	0.000638141	-0.425074	13.3953	0.000248379	0.00285141	-0.232069	13.3953	0.0243671	0.0989389	0.363365	13.3953	0.00111048	0.00438718
54	55	A_84_P10403	AT1G59620	Disease resistance protein (CC-NBS-LRR class) family	1.09923	7.83078	5.96958e-06	3.7487e-05	-0.250618	7.83078	0.177166	0.65274	-0.212194	7.83078	0.250055	0.869435	-0.196412	7.83078	0.285851	0.635258	-0.0191346	7.83078	0.915955	0.961641	0.0573107	7.83078	0.752222	0.901117	0.146531	7.83078	0.422864	0.684372	1.34985	7.83078	3.39436e-07	4.02763e-06
121	138	A_84_P10404	AT1G30455	transcription regulators;translation initiation factors;zinc ion binding;transcription activators	0.0132178	7.09425	0.885793	0.930076	0.0307586	7.09425	0.738504	0.958501	0.0579485	7.09425	0.53091	0.981875	0.0431116	7.09425	0.640321	0.878349	-0.00750811	7.09425	0.934964	0.970996	0.052942	7.09425	0.566668	0.7998	0.0169855	7.09425	0.853592	0.944583	-0.0175408	7.09425	0.848867	0.917548
11	158	A_84_P10405	AT1G08420	BRI1 suppressor 1 (BSU1)-like 2	-0.222745	11.1327	0.101032	0.188492	0.0541877	11.1327	0.679974	0.946288	0.0183833	11.1327	0.888488	0.99857	-0.202084	11.1327	0.134463	0.426577	-0.115155	11.1327	0.384375	0.596398	-0.208619	11.1327	0.123007	0.343484	-0.185615	11.1327	0.167316	0.393364	-0.276933	11.1327	0.0452013	0.106531
53	33	A_84_P10406	AT1G23560	Domain of unknown function (DUF220)	-0.267355	9.64111	0.127451	0.227692	0.107534	9.64111	0.529384	0.905276	0.0250989	9.64111	0.88272	0.99857	-0.0217777	9.64111	0.898141	0.973629	-0.201486	9.64111	0.244575	0.443897	0.00527708	9.64111	0.97525	0.991207	0.0143453	9.64111	0.932792	0.975438	-0.374889	9.64111	0.0374979	0.091094
36	161	A_84_P10407	AT1G23740	Oxidoreductase, zinc-binding dehydrogenase family protein	1.79414	10.1256	1.08199e-08	1.67103e-07	0.140433	10.1256	0.4695	0.8804	0.208857	10.1256	0.285972	0.895338	-0.294267	10.1256	0.138255	0.433314	-1.3573	10.1256	7.68011e-07	1.46291e-05	-0.297783	10.1256	0.133865	0.36289	1.13444	10.1256	8.83946e-06	0.00017455	1.6537	10.1256	3.95502e-08	7.01121e-07
111	90	A_84_P104076	AT4G29070	Phospholipase A2 family protein	0.598497	11.0678	0.00132398	0.00440806	-0.0655459	11.0678	0.686168	0.947784	0.00806505	11.0678	0.960264	0.999677	-0.184379	11.0678	0.262562	0.609218	-0.613517	11.0678	0.00106591	0.00569947	-0.148642	11.0678	0.363689	0.646286	0.254205	11.0678	0.127778	0.328827	0.664043	11.0678	0.000513524	0.0022419
118	237	A_84_P10408	AT1G23520	Domain of unknown function (DUF220)	-0.213028	7.38043	0.00727709	0.0197521	-0.0266118	7.38043	0.7122	0.952942	-0.00870228	7.38043	0.903828	0.99857	-0.0548864	7.38043	0.449348	0.777285	0.123942	7.38043	0.0970258	0.226616	-0.167682	7.38043	0.0289198	0.123981	-0.0910959	7.38043	0.215101	0.462469	-0.186416	7.38043	0.0165506	0.0456799
5	237	A_84_P10409	AT1G51190	Integrase-type DNA-binding superfamily protein	-1.49472	8.72444	4.75831e-08	5.7333e-07	-0.286438	8.72444	0.115992	0.548316	-0.184446	8.72444	0.302409	0.905569	-0.289129	8.72444	0.112816	0.385605	0.368053	8.72444	0.0476406	0.130045	-0.591525	8.72444	0.00294196	0.0208389	-0.996778	8.72444	1.47215e-05	0.000263021	-1.20828	8.72444	1.12845e-06	1.09999e-05
34	211	A_84_P10410	AT1G30880	unknown protein; Has 24 Blast hits to 24 proteins in 8 species: Archae - 0; Bacteria - 0; Metazoa - 2; Fungi - 0; Plants - 22; Viruses - 0; Other Eukaryotes - 0 (source: NCBI BLink).	0.244675	13.3434	0.101578	0.18934	-0.249557	13.3434	0.0953822	0.502709	-0.0531403	13.3434	0.713019	0.995919	-0.000877181	13.3434	0.995147	0.999058	0.601044	13.3434	0.00044094	0.00271801	0.0835756	13.3434	0.563967	0.798028	-0.0564676	13.3434	0.695986	0.868682	0.494233	13.3434	0.00248526	0.00886374
4	33	A_84_P10411	AT1G62490	Mitochondrial transcription termination factor family protein	0.0916451	7.1197	0.315058	0.460388	0.0530995	7.1197	0.557049	0.914622	0.124084	7.1197	0.178343	0.790927	0.0329806	7.1197	0.714554	0.909555	0.0182424	7.1197	0.839486	0.923886	0.11063	7.1197	0.227944	0.501734	0.0370822	7.1197	0.68104	0.86053	0.0385456	7.1197	0.669242	0.797696
123	43	A_84_P10412	AT1G03830	guanylate-binding family protein	0.0854698	9.21261	0.384218	0.533197	0.0454524	9.21261	0.641185	0.939211	0.0162216	9.21261	0.867574	0.99857	0.407471	9.21261	0.000418392	0.00638048	0.547881	9.21261	1.53262e-05	0.000167242	0.27387	9.21261	0.0100175	0.0551192	-0.0288392	9.21261	0.767074	0.904831	0.0400175	9.21261	0.681382	0.80619
102	25	A_84_P10413	AT1G03905	P-loop containing nucleoside triphosphate hydrolases superfamily protein	-0.551009	10.3775	0.00232615	0.00727143	0.120924	10.3775	0.451637	0.871286	0.108273	10.3775	0.49972	0.977533	0.0775399	10.3775	0.627851	0.873105	-0.636893	10.3775	0.000661704	0.00381497	0.00964343	10.3775	0.951781	0.983109	0.173822	10.3775	0.282999	0.546643	-0.671934	10.3775	0.000395772	0.00178415
96	96	A_84_P10414	AT1G03980	phytochelatin synthase 2	-0.400007	7.9055	0.00186093	0.0059645	0.00575767	7.9055	0.959233	0.995055	-0.243857	7.9055	0.0406349	0.411855	0.136698	7.9055	0.233599	0.57498	0.483059	7.9055	0.000332149	0.00214292	0.0229677	7.9055	0.838508	0.938734	-0.338867	7.9055	0.0064951	0.0354763	-0.405765	7.9055	0.00165204	0.00619497
112	91	A_84_P10415	AT1G52030	myrosinase-binding protein 2	-0.013006	7.14266	0.933966	0.959666	0.0864678	7.14266	0.583194	0.92308	-0.0933132	7.14266	0.553996	0.986691	0.255413	7.14266	0.115331	0.3906	-0.101187	7.14266	0.521391	0.715461	0.0300612	7.14266	0.848187	0.943497	-0.27995	7.14266	0.0862958	0.251085	-0.0994738	7.14266	0.528393	0.688446
108	4	A_84_P104156	AT5G64230	unknown protein; FUNCTIONS IN: molecular_function unknown; INVOLVED IN: biological_process unknown; LOCATED IN: endomembrane system; EXPRESSED IN: 9 plant structures; EXPRESSED DURING: 4 anthesis, petal differentiation and expansion stage; BEST Arabidopsis thaliana protein match is: unknown protein (TAIR:AT3G19920.1); Has 35333 Blast hits to 34131 proteins in 2444 species: Archae - 798; Bacteria …	-0.349634	9.0161	0.0164253	0.0403473	0.315488	9.0161	0.0282884	0.258291	0.288457	9.0161	0.0428844	0.423762	-0.0526517	9.0161	0.696836	0.903253	-0.11309	9.0161	0.406033	0.616679	-0.319206	9.0161	0.0266867	0.117094	0.343152	9.0161	0.0182361	0.0792767	-0.665121	9.0161	7.49226e-05	0.000416216
96	141	A_84_P10416	AT1G24650	Leucine-rich repeat protein kinase family protein	0.0562492	7.18867	0.488874	0.63211	-0.015502	7.18867	0.847859	0.98025	0.0233096	7.18867	0.773115	0.99719	-0.0252542	7.18867	0.754817	0.924507	-0.0805682	7.18867	0.324661	0.535575	-0.0585587	7.18867	0.471437	0.734737	-0.0465129	7.18867	0.56635	0.792724	0.0717512	7.18867	0.379173	0.552052
142	236	A_84_P10417	AT1G24590	DORNROSCHEN-like	-0.0689828	7.10769	0.423741	0.572064	-0.016809	7.10769	0.844242	0.979899	-0.00536962	7.10769	0.949933	0.998832	-0.0284697	7.10769	0.739549	0.91953	0.22145	7.10769	0.0165171	0.055183	0.0317509	7.10769	0.710908	0.881279	0.0152856	7.10769	0.858189	0.946321	-0.0521738	7.10769	0.543725	0.701271
162	98	A_84_P10418	AT1G51440	alpha/beta-Hydrolases superfamily protein	2.2809	8.26074	4.40134e-08	5.36755e-07	0.174878	8.26074	0.51605	0.90007	-0.25237	8.26074	0.351478	0.932425	-0.616367	8.26074	0.0306024	0.163594	-0.856689	8.26074	0.00420345	0.0178094	-0.349631	8.26074	0.201322	0.467388	-0.64994	8.26074	0.0234671	0.0961825	2.10602	8.26074	1.49988e-07	2.05841e-06
77	162	A_84_P10419	AT1G76920	F-box family protein	-0.372616	11.9949	0.00136934	0.00454236	-0.172918	11.9949	0.0992297	0.512	-0.181384	11.9949	0.0848038	0.593443	-0.397732	11.9949	0.000766391	0.010202	0.0601254	11.9949	0.554148	0.740962	-0.295752	11.9949	0.00787746	0.045634	-0.142934	11.9949	0.168279	0.394832	-0.199698	11.9949	0.0597219	0.134119
160	161	A_84_P10420	AT1G60660	cytochrome B5-like protein	-0.0216136	12.6297	0.811488	0.882379	-0.091097	12.6297	0.320695	0.791598	-0.0628482	12.6297	0.490367	0.975133	0.0379091	12.6297	0.676179	0.894857	0.338335	12.6297	0.00120883	0.00632089	0.0124044	12.6297	0.891069	0.959635	-0.10835	12.6297	0.240015	0.495174	0.0694833	12.6297	0.44636	0.616858
25	70	A_84_P104206	AT4G15640	unknown protein; BEST Arabidopsis thaliana protein match is: unknown protein (TAIR:AT3G21465.1); Has 38 Blast hits to 38 proteins in 14 species: Archae - 0; Bacteria - 0; Metazoa - 0; Fungi - 0; Plants - 38; Viruses - 0; Other Eukaryotes - 0 (source: NCBI BLink).	-0.294981	10.7672	0.0565375	0.116443	-0.106324	10.7672	0.473643	0.88253	0.00267081	10.7672	0.985542	0.999677	0.402227	10.7672	0.012156	0.0841928	0.956685	10.7672	2.39047e-06	3.70703e-05	0.433539	10.7672	0.00755758	0.0442629	-0.181723	10.7672	0.226496	0.477489	-0.188657	10.7672	0.209926	0.360315
152	137	A_84_P10421	AT1G60810	ATP-citrate lyase A-2	0.0987661	10.758	0.407686	0.55663	-0.0212329	10.758	0.857518	0.98108	-0.0631818	10.758	0.594398	0.99026	0.118127	10.758	0.323877	0.674638	-0.238972	10.758	0.0543289	0.144291	0.145942	10.758	0.225942	0.499238	-0.287085	10.758	0.023398	0.0960112	0.119999	10.758	0.316462	0.487427
163	104	A_84_P10423	AT1G23180	ARM repeat superfamily protein	0.34845	9.56425	0.0205319	0.0489612	0.0786927	9.56425	0.575561	0.920327	0.0406305	9.56425	0.771855	0.99719	0.128776	9.56425	0.362814	0.709529	0.359643	9.56425	0.0172671	0.0572573	-0.0183074	9.56425	0.895965	0.961662	-0.0748714	9.56425	0.594103	0.809173	0.269757	9.56425	0.0654584	0.144596
129	49	A_84_P104236	AT1G74660	mini zinc finger 1	-1.15146	12.112	4.46041e-05	0.000219132	-0.101262	12.112	0.650962	0.941004	-0.442508	12.112	0.0587175	0.499332	-0.337055	12.112	0.142226	0.440464	1.30558	12.112	9.53061e-06	0.000113744	-0.313113	12.112	0.17118	0.423668	-0.141946	12.112	0.527015	0.764209	-1.0502	12.112	0.000126259	0.000658833
160	151	A_84_P10424	AT1G24230	Paired amphipathic helix (PAH2) superfamily protein	0.0661376	7.18061	0.313872	0.459196	0.0368374	7.18061	0.571319	0.919348	0.016868	7.18061	0.794798	0.997444	-0.0105539	7.18061	0.870662	0.96625	-0.0413881	7.18061	0.525201	0.718135	-0.0321328	7.18061	0.621091	0.831842	0.0298327	7.18061	0.646145	0.840656	0.0293002	7.18061	0.65201	0.784793
17	218	A_84_P10425	AT1G24350	Acid phosphatase/vanadium-dependent haloperoxidase-related protein	-0.47238	11.2481	0.00013282	0.00057574	0.0891375	11.2481	0.38168	0.831761	-0.0050257	11.2481	0.960266	0.999677	-0.0368161	11.2481	0.715605	0.910057	-0.221959	11.2481	0.0377861	0.108317	-0.0355097	11.2481	0.725249	0.888485	0.014569	11.2481	0.885194	0.957585	-0.561517	11.2481	1.77956e-05	0.000119362
73	29	A_84_P10426	AT1G03600	photosystem II family protein	2.92405	9.40885	3.59368e-07	3.23524e-06	0.132159	9.40885	0.737828	0.958346	0.0383458	9.40885	0.922525	0.99857	-0.138072	9.40885	0.726592	0.914445	-0.167098	9.40885	0.672401	0.824815	0.375096	9.40885	0.346996	0.629864	0.76142	9.40885	0.064924	0.205162	2.7919	9.40885	7.04027e-07	7.40076e-06
68	79	A_84_P10427	AT1G80680	SUPPRESSOR OF AUXIN RESISTANCE 3	-0.251997	11.1515	0.0409671	0.0886592	0.0104479	11.1515	0.928614	0.991001	-0.00127872	11.1515	0.991251	0.999698	-0.0496543	11.1515	0.670973	0.892578	0.516609	11.1515	0.000238765	0.00162629	-0.0446373	11.1515	0.702414	0.877944	0.0430348	11.1515	0.712577	0.878041	-0.262445	11.1515	0.0340478	0.0839179
44	52	A_84_P10428	AT1G08540	RNApolymerase sigma subunit 2	0.790052	9.20033	5.73335e-05	0.000272993	0.156846	9.20033	0.322478	0.791848	0.23949	9.20033	0.137228	0.724604	0.504587	9.20033	0.00396855	0.0364974	0.125486	9.20033	0.426505	0.635471	0.760039	9.20033	8.89876e-05	0.00124892	0.742222	9.20033	0.00011569	0.00139618	0.633206	9.20033	0.000585767	0.00251695
7	85	A_84_P10429	AT1G08580	unknown protein; Has 39 Blast hits to 39 proteins in 15 species: Archae - 0; Bacteria - 0; Metazoa - 0; Fungi - 0; Plants - 35; Viruses - 0; Other Eukaryotes - 4 (source: NCBI BLink).	-0.429493	12.7706	0.00171255	0.00553788	-0.139519	12.7706	0.252104	0.737159	0.0468625	12.7706	0.69609	0.995919	0.247619	12.7706	0.0494851	0.22677	1.0892	12.7706	1.55483e-08	7.29353e-07	0.190152	12.7706	0.123789	0.344931	-0.164953	12.7706	0.178591	0.409922	-0.289974	12.7706	0.0237335	0.0619254
116	51	A_84_P10430	AT1G61310	LRR and NB-ARC domains-containing disease resistance protein	0.312379	8.31013	0.0044044	0.0127496	-0.173188	8.31013	0.0898218	0.486806	-0.0696783	8.31013	0.481154	0.9739	-0.104539	8.31013	0.294407	0.64492	-0.12585	8.31013	0.209717	0.398529	-0.126745	8.31013	0.206623	0.474828	-0.00238248	8.31013	0.980658	0.993021	0.485567	8.31013	7.32509e-05	0.000408435
74	30	A_84_P10431	AT1G80750	Ribosomal protein L30/L7 family protein	-0.890165	12.1065	0.00027613	0.00110237	-0.317112	12.1065	0.131105	0.58038	-0.08608	12.1065	0.673466	0.995336	0.155613	12.1065	0.448558	0.776746	0.931328	12.1065	0.000172594	0.00123453	-0.126338	12.1065	0.537349	0.780487	-0.487882	12.1065	0.0251851	0.101395	-0.573053	12.1065	0.0101131	0.0299938
76	241	A_84_P104316	AT4G34000	abscisic acid responsive elements-binding factor 3	-1.41752	12.7071	7.03112e-05	0.000327612	-0.487407	12.7071	0.0999636	0.513618	0.183131	12.7071	0.523956	0.98108	-1.06241	12.7071	0.00126538	0.0150541	-1.77982	12.7071	4.19869e-06	5.87635e-05	-1.40437	12.7071	7.8136e-05	0.00112204	-0.305296	12.7071	0.292536	0.557246	-0.930112	12.7071	0.00370633	0.0125996
67	99	A_84_P10432	AT1G62180	5'adenylylphosphosulfate reductase 2	0.119307	12.5716	0.459254	0.60522	-0.0596448	12.5716	0.709908	0.952702	-0.209014	12.5716	0.201234	0.815688	-0.278705	12.5716	0.0934449	0.344495	-0.928086	12.5716	1.06435e-05	0.000124431	-0.392491	12.5716	0.0222369	0.102097	-0.731465	12.5716	0.000172486	0.00194316	0.178952	12.5716	0.271168	0.435747
150	139	A_84_P10433	AT1G70140	formin 8	-0.353441	8.99391	0.00308323	0.00930787	-0.16384	8.99391	0.13361	0.583663	-0.231036	8.99391	0.0394717	0.405306	-0.155084	8.99391	0.154426	0.4613	-0.000248117	8.99391	0.998133	0.999212	-0.216614	8.99391	0.0520259	0.189814	-0.0483197	8.99391	0.649451	0.842678	-0.189601	8.99391	0.0855234	0.179319
16	187	A_84_P10434	AT1G70250	receptor serine/threonine kinase, putative	-0.130517	8.09287	0.140276	0.246093	-0.0837565	8.09287	0.335933	0.801926	-0.208653	8.09287	0.0234969	0.299136	-0.400217	8.09287	0.000141921	0.0027136	-0.569827	8.09287	1.79809e-06	2.93643e-05	-0.605453	8.09287	7.64746e-07	2.83225e-05	-0.10714	8.09287	0.221834	0.471688	-0.0467608	8.09287	0.588021	0.736676
65	140	A_84_P10435	AT1G09770	cell division cycle 5	0.31721	12.1261	0.0323695	0.0724197	0.0103066	12.1261	0.941082	0.992785	0.0378552	12.1261	0.786222	0.997282	0.142379	12.1261	0.313685	0.664508	0.575329	12.1261	0.000485808	0.00294929	0.229133	12.1261	0.112025	0.323032	0.14211	12.1261	0.314573	0.58031	0.306904	12.1261	0.037738	0.0915756
20	227	A_84_P104356	AT3G09925	Pollen Ole e 1 allergen and extensin family protein	-2.01371	11.7501	5.24391e-07	4.49364e-06	0.334337	11.7501	0.238706	0.72541	0.228982	11.7501	0.415234	0.95622	0.269989	11.7501	0.338355	0.689177	-0.139638	11.7501	0.617392	0.786857	-0.181828	11.7501	0.516327	0.766197	0.0763295	11.7501	0.784321	0.912528	-2.34805	11.7501	5.19416e-08	8.69282e-07
63	231	A_84_P10436	AT1G09890	Rhamnogalacturonate lyase family protein	0.381122	8.58955	0.0275317	0.0631459	0.181611	8.58955	0.270067	0.754506	0.193035	8.58955	0.242031	0.860717	0.340767	8.58955	0.0461218	0.216217	-0.284876	8.58955	0.0905676	0.214997	0.31417	8.58955	0.0639889	0.220144	0.32421	8.58955	0.0566211	0.186103	0.199511	8.58955	0.22715	0.382303
61	76	A_84_P104366	AT5G55230	microtubule-associated proteins 65-1	0.585798	11.4362	2.63862e-06	1.83567e-05	-0.00418169	11.4362	0.963309	0.995522	0.0417684	11.4362	0.646783	0.993624	0.200911	11.4362	0.0370223	0.186306	-0.0810688	11.4362	0.377369	0.589291	0.232389	11.4362	0.0177538	0.0860938	-0.0304352	11.4362	0.738129	0.890596	0.58998	11.4362	2.39413e-06	2.10587e-05
131	124	A_84_P10437	AT1G09700	dsRNA-binding domain-like superfamily protein	0.196124	12.0732	0.294924	0.438555	0.0801691	12.0732	0.664798	0.944381	0.161756	12.0732	0.385516	0.948939	0.450839	12.0732	0.0226961	0.131748	0.771951	12.0732	0.000425659	0.002634	0.24633	12.0732	0.191904	0.454293	-0.0312138	12.0732	0.865751	0.949155	0.115955	12.0732	0.531942	0.691716
142	244	A_84_P10438	AT1G80890	unknown protein; BEST Arabidopsis thaliana protein match is: unknown protein (TAIR:AT1G16000.1); Has 41 Blast hits to 40 proteins in 10 species: Archae - 0; Bacteria - 0; Metazoa - 0; Fungi - 0; Plants - 41; Viruses - 0; Other Eukaryotes - 0 (source: NCBI BLink).	-0.176016	10.7414	0.120062	0.216969	-0.0992713	10.7414	0.370389	0.824763	-0.0336962	10.7414	0.758923	0.995919	-0.0620691	10.7414	0.572993	0.847697	0.306237	10.7414	0.0105583	0.0382621	0.102813	10.7414	0.353923	0.636946	-0.26422	10.7414	0.0243697	0.0989402	-0.0767447	10.7414	0.486805	0.652866
65	26	A_84_P104386	AT2G04100	MATE efflux family protein	0.16183	10.2755	0.11224	0.205594	0.331588	10.2755	0.00286912	0.0571801	0.809081	10.2755	7.78213e-08	3.14203e-05	0.88605	10.2755	1.87316e-08	3.61984e-06	0.409832	10.2755	0.000449904	0.00276798	0.521273	10.2755	3.31258e-05	0.000556237	0.888606	10.2755	1.78903e-08	1.35738e-06	-0.169758	10.2755	0.0967628	0.198001
130	218	A_84_P10439	AT1G09080	Heat shock protein 70 (Hsp 70) family protein	-0.175775	7.41506	0.209858	0.338969	0.420316	7.41506	0.0057604	0.0921745	-0.15279	7.41506	0.273349	0.887102	-0.000234101	7.41506	0.99864	0.999854	-0.0170129	7.41506	0.901404	0.954699	-0.064376	7.41506	0.640115	0.843606	-0.0600414	7.41506	0.662678	0.850946	-0.596091	7.41506	0.000293574	0.00136987
155	81	A_84_P10440	AT1G04550	AUX/IAA transcriptional regulator family protein	0.875273	10.4616	0.000867124	0.00303917	0.52038	10.4616	0.0303383	0.269846	0.0605934	10.4616	0.788514	0.997282	0.155534	10.4616	0.493376	0.803864	1.1812	10.4616	3.75773e-05	0.000347281	0.0283542	10.4616	0.900038	0.963278	0.479333	10.4616	0.0441901	0.154773	0.354893	10.4616	0.12729	0.245828
61	111	A_84_P104406	AT3G50590	Transducin/WD40 repeat-like superfamily protein	0.120425	7.56786	0.151722	0.262006	-0.0103449	7.56786	0.899331	0.987835	0.0587856	7.56786	0.475086	0.972552	-0.00884297	7.56786	0.91388	0.978315	0.00121625	7.56786	0.988131	0.994929	-0.114889	7.56786	0.170443	0.422649	-0.102826	7.56786	0.217674	0.465665	0.13077	7.56786	0.121277	0.236743
12	23	A_84_P10441	AT1G05260	Peroxidase superfamily protein	-0.471737	13.1868	0.00306374	0.00926088	-0.46173	13.1868	0.00360721	0.0666331	-0.0108714	13.1868	0.938716	0.998832	-0.477437	13.1868	0.00279097	0.0277746	-0.824122	13.1868	9.96015e-06	0.000117726	-0.66611	13.1868	0.000124402	0.00163103	-1.14196	13.1868	1.00074e-07	4.9751e-06	-0.0100071	13.1868	0.943579	0.969495
155	120	A_84_P104416	AT3G60310	unknown protein; Has 22 Blast hits to 18 proteins in 9 species: Archae - 0; Bacteria - 0; Metazoa - 0; Fungi - 0; Plants - 22; Viruses - 0; Other Eukaryotes - 0 (source: NCBI BLink).	0.234721	7.96785	0.0319601	0.0716315	-0.0917661	7.96785	0.37741	0.828792	-0.0305673	7.96785	0.76669	0.996715	0.0317359	7.96785	0.758066	0.925734	0.0673972	7.96785	0.514841	0.71009	-0.0934567	7.96785	0.368865	0.650827	-0.107294	7.96785	0.303831	0.569173	0.326487	7.96785	0.00446591	0.0147915
87	201	A_84_P10442	AT1G80950	Phospholipid/glycerol acyltransferase family protein	-0.220833	11.9987	0.0425958	0.0915443	-0.102616	11.9987	0.325726	0.795039	0.0182111	11.9987	0.859847	0.99857	-0.0129451	11.9987	0.900099	0.973888	0.00965072	11.9987	0.925429	0.965857	-0.129926	11.9987	0.216789	0.487795	-0.327757	11.9987	0.00440129	0.0260506	-0.118217	11.9987	0.259491	0.421925
143	238	A_84_P104426	AT4G05530	indole-3-butyric acid response 1	0.237834	11.0933	0.0557629	0.115131	0.04939	11.0933	0.677313	0.945965	0.0199469	11.0933	0.866283	0.99857	-0.109434	11.0933	0.360705	0.707512	-0.326119	11.0933	0.0115055	0.0410766	-0.134904	11.0933	0.262498	0.54204	-0.00941337	11.0933	0.936647	0.977159	0.188444	11.0933	0.123075	0.239468
31	75	A_84_P10443	AT1G09520	LOCATED IN: chloroplast; EXPRESSED IN: 21 plant structures; EXPRESSED DURING: 12 growth stages; CONTAINS InterPro DOMAIN/s: Zinc finger, PHD-type, conserved site (InterPro:IPR019786); BEST Arabidopsis thaliana protein match is: PHD finger family protein (TAIR:AT3G17460.1); Has 56 Blast hits to 56 proteins in 17 species: Archae - 0; Bacteria - 2; Metazoa - 0; Fungi - 4; Plants - 46; Viruses - 0; O…	-0.0716912	10.9034	0.62517	0.747552	-0.115094	10.9034	0.435106	0.862128	-0.0102689	10.9034	0.944041	0.998832	-0.0992269	10.9034	0.500147	0.807997	0.450777	10.9034	0.00550287	0.0222437	0.000385928	10.9034	0.997895	0.999309	0.040253	10.9034	0.783401	0.911991	0.0434023	10.9034	0.766963	0.865883
81	67	A_84_P10444	AT1G09420	glucose-6-phosphate dehydrogenase 4	-0.371723	9.35625	0.00234035	0.00730976	0.173323	9.35625	0.11902	0.554695	-0.215383	9.35625	0.0566369	0.490542	0.141102	9.35625	0.19968	0.531617	0.248954	9.35625	0.0299231	0.0898069	0.479879	9.35625	0.000224177	0.00262217	0.621792	9.35625	1.11989e-05	0.000211182	-0.545046	9.35625	5.54785e-05	0.000320074
104	39	A_84_P10445	AT1G10020	Protein of unknown function (DUF1005)	0.0406216	9.78694	0.752309	0.842058	-0.238077	9.78694	0.0757258	0.449563	0.111732	9.78694	0.389363	0.950753	-0.0348103	9.78694	0.786744	0.935675	0.826602	9.78694	2.71832e-06	4.11633e-05	-0.118407	9.78694	0.362234	0.644611	-0.141557	9.78694	0.278236	0.541108	0.278698	9.78694	0.0403809	0.0969793
60	18	A_84_P104456	AT1G03430	histidine-containing phosphotransfer factor 5	0.0127181	9.03858	0.940856	0.963942	-0.0675656	9.03858	0.694035	0.949447	0.540325	9.03858	0.00468001	0.102783	0.0142469	9.03858	0.933764	0.983938	-0.296356	9.03858	0.0956276	0.224056	-0.173865	9.03858	0.316801	0.600433	-0.134975	9.03858	0.434704	0.694283	0.0802837	9.03858	0.640467	0.776543
9	108	A_84_P10446	AT1G67100	LOB domain-containing protein 40	-0.177963	7.35989	0.176646	0.295893	-0.0694473	7.35989	0.590512	0.924883	-0.188079	7.35989	0.154413	0.753784	-0.147247	7.35989	0.260057	0.60612	0.43254	7.35989	0.00287353	0.0129759	-0.172267	7.35989	0.190254	0.451592	-0.0565087	7.35989	0.661094	0.850467	-0.108515	7.35989	0.402999	0.575731
157	98	A_84_P10447	AT1G77210	sugar transporter 14	-0.393918	7.07108	0.00471765	0.0135423	-0.0784286	7.07108	0.532804	0.906575	-0.0951434	7.07108	0.450331	0.964863	-0.107394	7.07108	0.395137	0.736078	-0.163507	7.07108	0.20087	0.386475	-0.0844525	7.07108	0.502158	0.756879	-0.0231561	7.07108	0.853216	0.944397	-0.315489	7.07108	0.0191391	0.0517039
62	168	A_84_P10448	AT1G10230	SKP1-like 18	-0.0231948	10.8788	0.859746	0.913073	0.0647792	10.8788	0.622634	0.934088	0.0625349	10.8788	0.634663	0.992759	0.195665	10.8788	0.146986	0.448921	0.508446	10.8788	0.000874256	0.0048265	0.15844	10.8788	0.235893	0.511032	0.161956	10.8788	0.226032	0.476933	-0.087974	10.8788	0.505056	0.668265
162	9	A_84_P10449	AT1G75660	5'-3' exoribonuclease 3	-0.340465	10.7435	0.0549704	0.113763	-0.147685	10.7435	0.386634	0.835344	0.0274522	10.7435	0.87094	0.99857	-0.0706208	10.7435	0.676583	0.895015	0.285141	10.7435	0.103175	0.237253	-0.0906043	10.7435	0.593077	0.815632	-0.182581	10.7435	0.286934	0.550856	-0.19278	10.7435	0.261658	0.424534
161	140	A_84_P104496	AT5G41960	unknown protein; FUNCTIONS IN: molecular_function unknown; INVOLVED IN: biological_process unknown; LOCATED IN: chloroplast; EXPRESSED IN: 22 plant structures; EXPRESSED DURING: 13 growth stages; Has 1807 Blast hits to 1807 proteins in 277 species: Archae - 0; Bacteria - 0; Metazoa - 736; Fungi - 347; Plants - 385; Viruses - 0; Other Eukaryotes - 339 (source: NCBI BLink).	0.259162	11.0009	0.00561343	0.0157615	0.0879852	11.0009	0.303601	0.779606	-0.0066609	11.0009	0.937059	0.998746	-0.237508	11.0009	0.010021	0.0729464	-0.0359141	11.0009	0.670981	0.824057	-0.091242	11.0009	0.286547	0.568511	0.0455667	11.0009	0.590437	0.807004	0.171177	11.0009	0.0534632	0.122501
169	126	A_84_P10450	AT1G12000	Phosphofructokinase family protein	-0.776374	13.1277	6.64206e-06	4.11556e-05	-0.0774201	13.1277	0.550552	0.912253	-0.0884782	13.1277	0.495727	0.976257	0.15779	13.1277	0.230394	0.571624	0.0333231	13.1277	0.796475	0.900101	0.166676	13.1277	0.206158	0.474321	-0.228088	13.1277	0.0890648	0.256544	-0.698954	13.1277	2.50108e-05	0.000159699
99	153	A_84_P10451	AT1G11880	transferases, transferring hexosyl groups	0.0402468	9.81146	0.75644	0.844785	-0.0539583	9.81146	0.677842	0.946088	0.0102684	9.81146	0.936852	0.998742	-0.167847	9.81146	0.20482	0.539168	-0.162329	9.81146	0.219491	0.411654	-0.160713	9.81146	0.223938	0.496395	-0.139662	9.81146	0.28834	0.552185	0.0942051	9.81146	0.470331	0.638481
134	158	A_84_P10452	AT1G03210	Phenazine biosynthesis PhzC/PhzF protein	-0.859283	12.4319	1.36846e-07	1.40865e-06	-0.226976	12.4319	0.0473406	0.350999	-0.14084	12.4319	0.20424	0.819568	-0.328869	12.4319	0.00621065	0.0513132	-0.246804	12.4319	0.0325253	0.0960671	-0.355982	12.4319	0.00350687	0.0239512	-0.580018	12.4319	2.95128e-05	0.000462108	-0.632308	12.4319	1.01015e-05	7.30749e-05
67	68	A_84_P10453	AT1G04130	Tetratricopeptide repeat (TPR)-like superfamily protein	-1.0486	10.5225	5.88845e-06	3.70496e-05	-0.163775	10.5225	0.321803	0.79178	-0.174881	10.5225	0.291088	0.897762	-0.0978914	10.5225	0.549831	0.836193	0.42139	10.5225	0.0179461	0.0591403	-0.576347	10.5225	0.00455226	0.0295257	-0.412885	10.5225	0.0314802	0.12016	-0.884829	10.5225	1.18103e-05	8.3395e-05
45	202	A_84_P10454	AT1G75530	Forkhead-associated (FHA) domain-containing protein	-0.00359651	7.06633	0.970708	0.982418	0.0831686	7.06633	0.400184	0.842238	0.033215	7.06633	0.734897	0.995919	0.107136	7.06633	0.28136	0.630374	0.0478892	7.06633	0.625953	0.792918	0.0552964	7.06633	0.57395	0.804333	0.0232741	7.06633	0.812304	0.925669	-0.0867651	7.06633	0.380506	0.553353
156	209	A_84_P104546	AT3G52680	F-box/RNI-like/FBD-like domains-containing protein	-0.296503	8.85977	0.00506986	0.0144188	-0.129424	8.85977	0.18374	0.660685	-0.119462	8.85977	0.218281	0.835437	-0.028074	8.85977	0.768128	0.928885	0.307116	8.85977	0.00392567	0.016828	-0.114823	8.85977	0.235996	0.511167	-0.294995	8.85977	0.00525681	0.0300105	-0.167079	8.85977	0.0908017	0.188066
57	93	A_84_P10455	AT1G78760	F-box/RNI-like superfamily protein	0.103608	7.2815	0.210665	0.339921	0.117385	7.2815	0.158469	0.626335	0.00666799	7.2815	0.93446	0.998619	0.068431	7.2815	0.402988	0.742084	0.179623	7.2815	0.036626	0.105721	-0.00618516	7.2815	0.939195	0.978942	0.0952302	7.2815	0.248454	0.505937	-0.0137768	7.2815	0.865122	0.926024
9	29	A_84_P10456	AT1G09240	nicotianamine synthase 3	-0.025323	7.15177	0.770481	0.854727	-0.0285853	7.15177	0.741982	0.959747	-0.0609591	7.15177	0.484803	0.974733	0.130741	7.15177	0.142733	0.441236	0.166013	7.15177	0.067064	0.170653	0.184623	7.15177	0.0437023	0.167466	0.138132	7.15177	0.122665	0.319563	0.0032623	7.15177	0.969986	0.983999
162	35	A_84_P10457	AT1G60400	F-box/RNI-like superfamily protein	-0.0582645	7.07952	0.560154	0.694972	0.0035515	7.07952	0.971545	0.996582	-0.10708	7.07952	0.28927	0.89621	-0.0881593	7.07952	0.380716	0.724106	0.034469	7.07952	0.729592	0.860133	-0.0123919	7.07952	0.900967	0.963522	-0.0624167	7.07952	0.532808	0.768633	-0.061816	7.07952	0.536718	0.695394
68	104	A_84_P10458	AT1G54790	GDSL-like Lipase/Acylhydrolase superfamily protein	-0.0454085	11.3189	0.729148	0.826223	-0.281741	11.3189	0.0417526	0.327754	0.128407	11.3189	0.332714	0.924126	-0.156644	11.3189	0.240085	0.582612	-0.804396	11.3189	5.01973e-06	6.8125e-05	-0.387623	11.3189	0.00724267	0.0427285	-0.319453	11.3189	0.0228383	0.0942288	0.236333	11.3189	0.0828664	0.174875
164	251	A_84_P10459	AT1G22670	Protease-associated (PA) RING/U-box zinc finger family protein	0.24546	7.05203	0.142837	0.249627	0.16635	7.05203	0.313414	0.786012	0.00714153	7.05203	0.965016	0.999677	-0.204167	7.05203	0.219006	0.557785	0.0299825	7.05203	0.853966	0.931005	0.0680381	7.05203	0.67674	0.864594	0.172822	7.05203	0.29546	0.56023	0.0791106	7.05203	0.628119	0.767829
100	101	A_84_P10460	AT1G65350	ubiquitin 13	0.034355	12.3649	0.941602	0.964488	-0.203658	12.3649	0.66485	0.944385	-0.00500867	12.3649	0.991478	0.999698	-0.429853	12.3649	0.36452	0.710469	-0.969021	12.3649	0.04965	0.134385	-0.285285	12.3649	0.544885	0.785006	0.159117	12.3649	0.734758	0.888627	0.238013	12.3649	0.612959	0.756475
168	206	A_84_P10461	AT1G02140	mago nashi family protein	0.0693034	14.0921	0.69052	0.797317	-0.0336513	14.0921	0.846462	0.979992	0.18552	14.0921	0.292543	0.898697	0.040029	14.0921	0.81787	0.947673	0.208215	14.0921	0.2392	0.437178	0.013631	14.0921	0.937457	0.97828	-0.207302	14.0921	0.241195	0.496532	0.102955	14.0921	0.555187	0.710783
26	217	A_84_P104616	AT3G26460	Polyketide cyclase/dehydrase and lipid transport superfamily protein	3.54492	13.5864	1.16142e-10	4.92676e-09	2.50521	13.5864	3.69234e-08	1.32514e-05	0.601354	13.5864	0.0495265	0.458744	2.90602	13.5864	3.37928e-09	1.14038e-06	-0.0643189	13.5864	0.825087	0.915863	2.67565	13.5864	1.298e-08	1.47107e-06	3.36379	13.5864	2.87342e-10	7.55442e-08	1.03971	13.5864	0.00176183	0.00655774
83	98	A_84_P10462	AT1G26920	unknown protein; BEST Arabidopsis thaliana protein match is: unknown protein (TAIR:AT1G69760.1); Has 47 Blast hits to 47 proteins in 13 species: Archae - 0; Bacteria - 0; Metazoa - 0; Fungi - 7; Plants - 34; Viruses - 0; Other Eukaryotes - 6 (source: NCBI BLink).	1.24636	12.1805	1.57956e-09	3.62026e-08	0.106937	12.1805	0.374449	0.827096	-0.123777	12.1805	0.305601	0.907194	0.181975	12.1805	0.137986	0.432734	0.38524	12.1805	0.00388893	0.016699	-0.0707184	12.1805	0.554675	0.791868	0.156028	12.1805	0.200075	0.441464	1.13942	12.1805	6.94616e-09	1.78266e-07
46	206	A_84_P10463	AT1G08470	strictosidine synthase-like 3	-0.148318	12.0672	0.334468	0.481187	-0.13154	12.0672	0.390794	0.837543	0.0496011	12.0672	0.7442	0.995919	0.108321	12.0672	0.478399	0.795513	-0.252036	12.0672	0.108581	0.24639	0.117301	12.0672	0.443208	0.712726	0.239736	12.0672	0.125765	0.325088	-0.0167782	12.0672	0.912005	0.952422
156	237	A_84_P10464	AT1G04380	2-oxoglutarate (2OG) and Fe(II)-dependent oxygenase superfamily protein	0.889388	7.39562	3.81655e-07	3.40403e-06	0.14868	7.39562	0.225834	0.712697	-0.0395222	7.39562	0.743077	0.995919	-0.105047	7.39562	0.387632	0.729819	-0.00605776	7.39562	0.959875	0.983116	0.275686	7.39562	0.0313859	0.131743	0.638651	7.39562	3.20598e-05	0.000493951	0.740709	7.39562	4.93065e-06	3.92543e-05
114	204	A_84_P10465	AT1G04470	Protein of unknown function (DUF810)	0.153095	6.51776	0.465375	0.610832	0.211245	6.51776	0.316784	0.788796	0.123563	6.51776	0.554769	0.986847	0.259762	6.51776	0.221335	0.560872	0.212598	6.51776	0.313776	0.523944	0.00771259	6.51776	0.970457	0.98935	0.179078	6.51776	0.394351	0.65855	-0.0581496	6.51776	0.780286	0.875047
131	94	A_84_P104656	AT4G05590	CONTAINS InterPro DOMAIN/s: Uncharacterised protein family UPF0041 (InterPro:IPR005336); BEST Arabidopsis thaliana protein match is: Uncharacterised protein family (UPF0041) (TAIR:AT4G22310.1); Has 30201 Blast hits to 17322 proteins in 780 species: Archae - 12; Bacteria - 1396; Metazoa - 17338; Fungi - 3422; Plants - 5037; Viruses - 0; Other Eukaryotes - 2996 (source: NCBI BLink).	-0.359662	11.8866	0.148641	0.25764	0.222622	11.8866	0.363301	0.820395	-0.000329069	11.8866	0.998916	0.999945	-0.00876675	11.8866	0.971131	0.992673	-0.069267	11.8866	0.775151	0.887693	-0.272459	11.8866	0.268399	0.548717	-0.058111	11.8866	0.810552	0.924823	-0.582284	11.8866	0.0246628	0.064003
58	56	A_84_P10466	AT1G10460	germin-like protein 7	1.79292	10.2015	2.80247e-10	9.56435e-09	0.971341	10.2015	3.78395e-06	0.000397008	0.470456	10.2015	0.00605772	0.123116	0.986786	10.2015	3.05863e-06	0.000139567	0.497041	10.2015	0.00409087	0.0174042	1.01402	10.2015	2.10842e-06	6.0883e-05	1.77317	10.2015	3.38898e-10	8.46684e-08	0.821583	10.2015	3.18149e-05	0.000196594
79	258	A_84_P104666	AT5G53390	O-acyltransferase (WSD1-like) family protein	-0.0313223	7.12998	0.731956	0.828492	-0.0168764	7.12998	0.853422	0.980571	-0.124926	7.12998	0.181442	0.794092	-0.0246779	7.12998	0.787143	0.935675	-0.0684745	7.12998	0.456567	0.661474	0.00314649	7.12998	0.97251	0.990125	-0.00665035	7.12998	0.94194	0.979191	-0.0144458	7.12998	0.874328	0.931473
142	148	A_84_P10467	AT1G30590	RNA polymerase I specific transcription initiation factor RRN3 protein	0.0123779	10.9462	0.910053	0.94495	-0.0567845	10.9462	0.605476	0.929384	0.0633943	10.9462	0.564498	0.98793	0.107698	10.9462	0.331556	0.682523	0.622748	10.9462	1.36864e-05	0.000152626	0.172293	10.9462	0.127243	0.351084	-0.040725	10.9462	0.710575	0.877126	0.0691625	10.9462	0.52995	0.68978
131	140	A_84_P10468	AT1G05630	Endonuclease/exonuclease/phosphatase family protein	0.364417	8.99006	0.000115867	0.00051107	0.0794294	8.99006	0.307956	0.782127	0.0754924	8.99006	0.331924	0.923235	0.231093	8.99006	0.00651655	0.0531048	-0.0330131	8.99006	0.668252	0.822	-0.0148947	8.99006	0.846394	0.94253	0.119034	8.99006	0.132769	0.337199	0.284987	8.99006	0.00129032	0.00499706
1	41	A_84_P10469	AT1G54160	nuclear factor Y, subunit A5	1.62799	8.17274	8.32982e-08	9.17376e-07	-0.112773	8.17274	0.572841	0.919348	-0.00423739	8.17274	0.983026	0.999677	-0.0743758	8.17274	0.709329	0.908345	-0.365489	8.17274	0.0782335	0.191875	-0.0245907	8.17274	0.901755	0.963799	-0.152824	8.17274	0.446362	0.703728	1.74076	8.17274	2.93523e-08	5.57929e-07
47	126	A_84_P10470	AT1G03120	responsive to abscisic acid 28	0.56202	7.02325	0.00084982	0.002985	0.188166	7.02325	0.202732	0.683557	0.461184	7.02325	0.00429646	0.0969008	0.150612	7.02325	0.30429	0.654672	-0.141613	7.02325	0.33333	0.545064	0.31253	7.02325	0.0409286	0.159691	0.698824	7.02325	9.38869e-05	0.00117346	0.373854	7.02325	0.0166645	0.0459326
146	250	A_84_P104706	AT5G14600	S-adenosyl-L-methionine-dependent methyltransferases superfamily protein	-0.520989	11.112	0.000513138	0.00191374	-0.258067	11.112	0.0531785	0.374336	-0.0596177	11.112	0.639698	0.993001	0.0975704	11.112	0.44577	0.774642	0.755722	11.112	7.62068e-06	9.53007e-05	0.0182355	11.112	0.885848	0.957685	-0.579028	11.112	0.000176734	0.00198113	-0.262922	11.112	0.049251	0.114447
168	43	A_84_P10471	AT1G66320	F-box/RNI-like superfamily protein	-0.0751049	7.07264	0.42078	0.569101	0.0534306	7.07264	0.5652	0.918103	-0.0331428	7.07264	0.720564	0.995919	0.0404135	7.07264	0.662965	0.889042	0.0365575	7.07264	0.693273	0.838353	-0.156943	7.07264	0.10154	0.302142	-0.1511	7.07264	0.114025	0.304458	-0.128536	7.07264	0.175027	0.314239
88	250	A_84_P10472	AT1G79460	Terpenoid cyclases/Protein prenyltransferases superfamily protein	1.65223	9.69863	1.31585e-11	1.07733e-09	0.239409	9.69863	0.0568254	0.388608	0.412725	9.69863	0.00237729	0.0626828	0.707067	9.69863	8.45378e-06	0.00030656	0.241112	9.69863	0.0552402	0.146165	0.764626	9.69863	2.99856e-06	8.03764e-05	0.766179	9.69863	2.91709e-06	7.10675e-05	1.41282	9.69863	2.04632e-10	1.35087e-08
35	152	A_84_P10473	AT1G59870	ABC-2 and Plant PDR ABC-type transporter family protein	0.222948	13.3312	0.0441813	0.0944088	0.0890622	13.3312	0.400538	0.842434	-0.0873615	13.3312	0.409432	0.95561	-0.671374	13.3312	2.92226e-06	0.000134979	-0.111573	13.3312	0.294768	0.502819	-0.25863	13.3312	0.0216824	0.100192	-0.916918	13.3312	2.95999e-08	2.00076e-06	0.133886	13.3312	0.21147	0.362195
14	178	A_84_P10474	AT1G64910	UDP-Glycosyltransferase superfamily protein	0.495434	7.83415	0.00571033	0.0159958	0.298926	7.83415	0.10539	0.525031	-0.0252026	7.83415	0.873658	0.99857	0.119496	7.83415	0.454642	0.780876	-0.490223	7.83415	0.0123204	0.0434139	0.0320812	7.83415	0.839631	0.93939	-0.0463575	7.83415	0.793757	0.916898	0.196509	7.83415	0.276155	0.441231
149	199	A_84_P104746	AT1G79390	unknown protein; Has 30201 Blast hits to 17322 proteins in 780 species: Archae - 12; Bacteria - 1396; Metazoa - 17338; Fungi - 3422; Plants - 5037; Viruses - 0; Other Eukaryotes - 2996 (source: NCBI BLink).	-0.524661	13.1829	0.00971596	0.0254699	-0.157361	13.1829	0.400415	0.842398	-0.303967	13.1829	0.1128	0.67178	-0.183656	13.1829	0.327994	0.678952	0.126484	13.1829	0.497715	0.695724	-0.0706641	13.1829	0.703642	0.878459	-0.361887	13.1829	0.0623635	0.199595	-0.3673	13.1829	0.0588727	0.132554
60	92	A_84_P10475	AT1G20890	unknown protein; FUNCTIONS IN: molecular_function unknown; INVOLVED IN: biological_process unknown; LOCATED IN: endomembrane system; EXPRESSED IN: 24 plant structures; EXPRESSED DURING: 14 growth stages; BEST Arabidopsis thaliana protein match is: unknown protein (TAIR:AT1G76480.2); Has 33 Blast hits to 33 proteins in 11 species: Archae - 0; Bacteria - 0; Metazoa - 2; Fungi - 0; Plants - 31; Viru…	-0.502283	10.6153	0.0184039	0.0445349	-0.175405	10.6153	0.379916	0.8305	-0.150058	10.6153	0.451338	0.965354	-0.312944	10.6153	0.125039	0.409621	-0.388834	10.6153	0.0606173	0.157445	-0.192304	10.6153	0.336696	0.61975	-0.111316	10.6153	0.575075	0.79783	-0.326878	10.6153	0.110051	0.219161
148	221	A_84_P10476	AT1G32610	hydroxyproline-rich glycoprotein family protein	-0.0849468	8.44447	0.496492	0.639148	-0.2164	8.44447	0.0931712	0.495962	-0.115977	8.44447	0.355666	0.933165	-0.199557	8.44447	0.119595	0.399306	-0.0110107	8.44447	0.929343	0.968159	-0.0858678	8.44447	0.491892	0.750172	-0.0992293	8.44447	0.427998	0.688853	0.131453	8.44447	0.29665	0.465014
16	123	A_84_P10477	AT1G13080	cytochrome P450, family 71, subfamily B, polypeptide 2	-1.04344	12.8802	0.000190505	0.000794561	-0.384592	12.8802	0.106924	0.528198	0.339863	12.8802	0.151288	0.748822	0.0691664	12.8802	0.764368	0.927645	-1.67915	12.8802	4.66827e-07	9.92475e-06	0.00691834	12.8802	0.976053	0.99135	0.976256	12.8802	0.000375803	0.00362883	-0.658848	12.8802	0.00910806	0.0274194
29	237	A_84_P10478	AT1G13060	20S proteasome beta subunit E1	-0.316387	12.8015	0.00230962	0.00722724	-0.0142578	12.8015	0.876188	0.984167	0.0578028	12.8015	0.529627	0.981875	0.118851	12.8015	0.203472	0.537253	0.187493	12.8015	0.0513673	0.138001	0.108563	12.8015	0.243763	0.521016	-0.151157	12.8015	0.110185	0.297912	-0.302129	12.8015	0.00331296	0.0114221
81	236	A_84_P10479	AT1G16330	cyclin b3;1	-0.420386	9.27437	0.00260354	0.00802865	-0.279253	9.27437	0.0331795	0.284485	-0.233504	9.27437	0.0700606	0.545385	-0.223225	9.27437	0.0822326	0.318206	0.169831	9.27437	0.178995	0.35574	-0.0284903	9.27437	0.81753	0.930109	-0.38072	9.27437	0.00545409	0.0308717	-0.141134	9.27437	0.260664	0.423422
51	29	A_84_P10480	AT1G16220	Protein phosphatase 2C family protein	0.530853	9.61341	0.000181296	0.000760007	-0.0122431	9.61341	0.916462	0.9892	-0.113401	9.61341	0.337069	0.926525	0.335538	9.61341	0.00877822	0.0664564	1.40269	9.61341	1.4808e-10	2.41111e-08	0.272615	9.61341	0.0284778	0.122761	-0.0748601	9.61341	0.523456	0.761531	0.543097	9.61341	0.000142144	0.000728358
8	48	A_84_P10481	AT1G14040	EXS (ERD1/XPR1/SYG1) family protein	-0.755529	11.2248	5.74746e-05	0.000273579	-0.467435	11.2248	0.00500912	0.0838934	-0.718125	11.2248	0.000101978	0.00617331	-0.225436	11.2248	0.143226	0.441853	-0.0339232	11.2248	0.820839	0.913615	0.104352	11.2248	0.488483	0.747216	-0.501786	11.2248	0.00295501	0.0189191	-0.288094	11.2248	0.0657944	0.145175
15	103	A_84_P10482	AT1G14210	Ribonuclease T2 family protein	0.318447	12.9447	0.0113367	0.0291689	0.220662	12.9447	0.0673081	0.423615	-0.0710417	12.9447	0.539991	0.984223	-0.080646	12.9447	0.487246	0.800318	-0.00361924	12.9447	0.974971	0.989227	0.488972	12.9447	0.000373158	0.00395922	0.593305	12.9447	4.61641e-05	0.000661707	0.0977844	12.9447	0.400987	0.573782
103	156	A_84_P10483	AT1G15260	unknown protein; BEST Arabidopsis thaliana protein match is: unknown protein (TAIR:AT3G16070.1); Has 28 Blast hits to 28 proteins in 7 species: Archae - 0; Bacteria - 0; Metazoa - 0; Fungi - 0; Plants - 28; Viruses - 0; Other Eukaryotes - 0 (source: NCBI BLink).	1.06389	8.64103	2.37278e-09	4.99753e-08	-0.156208	8.64103	0.145055	0.603847	0.375846	8.64103	0.0016383	0.047858	0.360697	8.64103	0.00229743	0.0239323	-0.491537	8.64103	0.000123011	0.000928639	0.332272	8.64103	0.00431259	0.0282631	0.665162	8.64103	3.01291e-06	7.29356e-05	1.2201	8.64103	2.33494e-10	1.44579e-08
42	174	A_84_P104836	AT1G13030	sphere organelles protein-related	0.139729	9.79476	0.16235	0.276608	-0.202907	9.79476	0.0481135	0.354442	0.0785441	9.79476	0.424178	0.957631	0.281214	9.79476	0.00857531	0.065304	1.07833	9.79476	6.12278e-10	6.76654e-08	0.203492	9.79476	0.0475332	0.177809	-0.245152	9.79476	0.0194067	0.0832858	0.342636	9.79476	0.00202168	0.00738931
35	235	A_84_P10484	AT1G15110	phosphatidyl serine synthase family protein	-0.312987	10.3669	0.0808044	0.156749	0.200809	10.3669	0.251591	0.736277	0.188309	10.3669	0.281339	0.892923	0.144222	10.3669	0.406397	0.744782	-0.424148	10.3669	0.0216857	0.0692092	-0.0830934	10.3669	0.630347	0.837499	0.292967	10.3669	0.100568	0.27972	-0.513796	10.3669	0.00685526	0.0214589
169	30	A_84_P104846	AT2G27410	Domain of unknown function (DUF313)	-0.201591	6.68811	0.092921	0.175922	0.082076	6.68811	0.480464	0.885676	0.036066	6.68811	0.755289	0.995919	0.119228	6.68811	0.308831	0.659915	0.17054	6.68811	0.151019	0.315067	-0.0312593	6.68811	0.78699	0.916882	0.00804778	6.68811	0.944487	0.980116	-0.283667	6.68811	0.0221293	0.0584548
83	52	A_84_P10485	AT1G32790	CTC-interacting domain 11	-0.363099	13.1802	0.00120413	0.00405544	-0.0214205	13.1802	0.825577	0.976138	-0.0869399	13.1802	0.375711	0.943534	-0.163718	13.1802	0.10368	0.367208	-0.21991	13.1802	0.0331211	0.0975151	-0.31899	13.1802	0.00345895	0.023683	-0.235534	13.1802	0.0235849	0.0965631	-0.341679	13.1802	0.0020136	0.00736275
142	204	A_84_P10486	AT1G17240	receptor like protein 2	-1.15335	8.65583	4.57298e-09	8.38226e-08	-0.350454	8.65583	0.00691646	0.104884	-0.0443355	8.65583	0.706621	0.995919	-0.367533	8.65583	0.00496966	0.0434005	-0.34122	8.65583	0.00825803	0.0312579	-0.604219	8.65583	4.65965e-05	0.000732903	-0.631143	8.65583	2.77496e-05	0.000439368	-0.802899	8.65583	1.1807e-06	1.14548e-05
1	235	A_84_P10487	AT1G21640	NAD kinase 2	-0.0360333	10.2962	0.793897	0.870662	0.0581226	10.2962	0.673897	0.94527	-0.0399463	10.2962	0.77215	0.99719	0.000525296	10.2962	0.996958	0.999412	-0.289227	10.2962	0.0465003	0.127648	0.0108644	10.2962	0.937164	0.978103	0.109194	10.2962	0.431873	0.691965	-0.0941559	10.2962	0.497046	0.661655
120	251	A_84_P10488	AT1G49300	RAB GTPase homolog G3E	-0.142698	11.9033	0.523539	0.66354	0.248775	11.9033	0.271178	0.755353	0.00877838	11.9033	0.968531	0.999677	-0.0462485	11.9033	0.835436	0.954025	-0.178172	11.9033	0.427116	0.63613	-0.0315392	11.9033	0.887311	0.958304	-0.329732	11.9033	0.149386	0.364094	-0.391472	11.9033	0.0903327	0.187215
65	247	A_84_P104886	AT5G63350	unknown protein; BEST Arabidopsis thaliana protein match is: unknown protein (TAIR:AT3G48510.1); Has 103 Blast hits to 102 proteins in 13 species: Archae - 0; Bacteria - 0; Metazoa - 2; Fungi - 0; Plants - 101; Viruses - 0; Other Eukaryotes - 0 (source: NCBI BLink).	-0.0271443	7.71921	0.867248	0.91801	-0.203098	7.71921	0.219994	0.706293	0.373182	7.71921	0.0307835	0.350284	-0.245261	7.71921	0.142002	0.440119	-0.271221	7.71921	0.106512	0.242693	-0.397478	7.71921	0.022413	0.102718	0.395252	7.71921	0.0230808	0.0949866	0.175953	7.71921	0.285629	0.452341
14	111	A_84_P10489	AT1G72960	Root hair defective 3 GTP-binding protein (RHD3)	-0.755478	7.31381	0.00892064	0.0236454	-0.411862	7.31381	0.129368	0.576837	-0.278196	7.31381	0.297825	0.902476	-0.492871	7.31381	0.0730093	0.294145	-0.237032	7.31381	0.37321	0.58535	-0.27806	7.31381	0.298054	0.580471	-0.471805	7.31381	0.0850862	0.248521	-0.343616	7.31381	0.201724	0.349782
139	234	A_84_P104896	AT4G40040	Histone superfamily protein	0.0811736	14.9241	0.764546	0.850483	0.0937707	14.9241	0.729447	0.956358	0.420584	14.9241	0.131645	0.714836	0.123648	14.9241	0.648724	0.882503	-0.167621	14.9241	0.537801	0.72814	-0.086227	14.9241	0.750398	0.900062	-0.0362377	14.9241	0.893532	0.960344	-0.0125971	14.9241	0.962884	0.979802
135	18	A_84_P10490	AT1G27630	cyclin T 1;3	0.667296	10.0241	0.000793051	0.00280938	-0.0761276	10.0241	0.655847	0.942043	0.088229	10.0241	0.605829	0.99111	0.477214	10.0241	0.0103632	0.074848	0.707631	10.0241	0.000455765	0.00279681	0.564926	10.0241	0.00321398	0.0223388	-0.201379	10.0241	0.245589	0.502273	0.743423	10.0241	0.000279038	0.00130852
125	225	A_84_P104906	AT2G13540	ARM repeat superfamily protein	-0.263523	11.263	0.0789087	0.153704	-0.253779	11.263	0.0897295	0.486529	-0.11417	11.263	0.431467	0.958841	0.0214458	11.263	0.881605	0.969354	0.509644	11.263	0.00190924	0.00923575	0.000392642	11.263	0.997824	0.999284	-0.550744	11.263	0.000980536	0.0078436	-0.00974375	11.263	0.946038	0.970769
104	245	A_84_P10491	AT1G53920	GDSL-motif lipase 5	-0.653952	10.7623	2.58618e-05	0.000135937	0.750724	10.7623	4.45842e-06	0.000449019	0.273346	10.7623	0.0336036	0.369092	0.778462	10.7623	2.73453e-06	0.000128008	0.643607	10.7623	3.13482e-05	0.000298526	0.573737	10.7623	0.000117143	0.00155709	0.873671	10.7623	5.39245e-07	1.86143e-05	-1.40468	10.7623	2.73891e-10	1.6064e-08
98	255	A_84_P10492	AT1G77990	STAS domain / Sulfate transporter family	0.235541	7.98812	0.0825821	0.159609	0.25697	7.98812	0.0600371	0.400414	-0.266102	7.98812	0.0522281	0.471314	-0.0403936	7.98812	0.756971	0.925582	-0.503644	7.98812	0.000898266	0.00493435	0.114457	7.98812	0.38469	0.665405	-0.206797	7.98812	0.124195	0.322302	-0.0214292	7.98812	0.86948	0.928789
81	89	A_84_P10493	AT1G14790	RNA-dependent RNA polymerase 1	2.23618	9.18882	1.91602e-12	3.10546e-10	0.166892	9.18882	0.259651	0.744318	0.222141	9.18882	0.138339	0.725669	-0.0186869	9.18882	0.897897	0.973619	-0.307323	9.18882	0.0453915	0.125168	0.35264	9.18882	0.0237228	0.10706	0.541167	9.18882	0.00126503	0.00965317	2.06928	9.18882	7.73375e-12	1.84653e-09
96	2	A_84_P10494	AT1G80080	Leucine-rich repeat (LRR) family protein	-0.0612175	7.29171	0.611222	0.736606	0.0601916	7.29171	0.617168	0.932827	0.0129607	7.29171	0.914019	0.99857	-0.0239507	7.29171	0.84191	0.955766	0.177281	7.29171	0.150641	0.31457	0.037198	7.29171	0.75691	0.9031	-0.0903883	7.29171	0.454705	0.71088	-0.121409	7.29171	0.318096	0.489179
78	104	A_84_P10495	AT1G65890	acyl activating enzyme 12	0.444845	7.06063	1.6763e-05	9.26791e-05	0.13479	7.06063	0.101894	0.517885	0.0987422	7.06063	0.223408	0.841221	0.0773931	7.06063	0.336372	0.687513	0.11757	7.06063	0.150324	0.314067	0.0911874	7.06063	0.259524	0.538781	0.0351202	7.06063	0.659595	0.849376	0.310054	7.06063	0.000827187	0.00339617
147	30	A_84_P10496	AT1G22400	UDP-Glycosyltransferase superfamily protein	-1.26842	9.01591	2.12378e-07	2.05692e-06	-0.495213	9.01591	0.00661848	0.101903	0.496143	9.01591	0.00653442	0.128865	0.506485	9.01591	0.00566703	0.0479086	-0.401175	9.01591	0.0232959	0.0733748	0.418539	9.01591	0.0185749	0.0890915	-0.0700791	9.01591	0.671875	0.855959	-0.773205	9.01591	0.000132339	0.00068565
34	127	A_84_P10497	AT1G11370	Pectin lyase-like superfamily protein	0.0218905	7.14127	0.785549	0.864983	-0.0519247	7.14127	0.520518	0.901588	0.0808265	7.14127	0.320871	0.91698	0.0324323	7.14127	0.687197	0.899112	0.0367817	7.14127	0.648113	0.80889	0.0740572	7.14127	0.362087	0.644552	0.0112912	7.14127	0.888306	0.958418	0.0738152	7.14127	0.363625	0.536445
147	72	A_84_P10498	AT1G16060	ARIA-interacting double AP2 domain protein	0.478989	12.2662	0.023101	0.0542692	-0.031373	12.2662	0.873354	0.983933	0.744937	12.2662	0.00107601	0.0354969	0.409701	12.2662	0.0480851	0.222948	-0.216402	12.2662	0.278813	0.484277	-0.00952571	12.2662	0.961387	0.986092	-0.343473	12.2662	0.0926831	0.264158	0.510362	12.2662	0.0163667	0.0452606
99	257	A_84_P10499	AT1G08250	arogenate dehydratase 6	-0.117123	11.287	0.300783	0.445014	0.129084	11.287	0.255506	0.740402	0.516234	11.287	0.000151673	0.00817479	0.511372	11.287	0.000167796	0.00310464	-0.0252333	11.287	0.821244	0.913863	0.230151	11.287	0.0500718	0.184688	0.205766	11.287	0.0769531	0.231803	-0.246208	11.287	0.0373431	0.0907879
122	83	A_84_P10500	AT1G15640	unknown protein; BEST Arabidopsis thaliana protein match is: unknown protein (TAIR:AT1G15620.1); Has 154 Blast hits to 146 proteins in 13 species: Archae - 0; Bacteria - 0; Metazoa - 0; Fungi - 0; Plants - 154; Viruses - 0; Other Eukaryotes - 0 (source: NCBI BLink).	-1.46852	8.941	4.47309e-08	5.43161e-07	0.355319	8.941	0.0504186	0.36474	-1.18375	8.941	1.11045e-06	0.000189255	-0.124665	8.941	0.473092	0.792664	-0.579776	8.941	0.00290603	0.0130958	-0.21745	8.941	0.21689	0.487997	-1.15569	8.941	1.55518e-06	4.33839e-05	-1.82383	8.941	1.33004e-09	5.14056e-08
65	48	A_84_P105006	AT5G40830	S-adenosyl-L-methionine-dependent methyltransferases superfamily protein	0.586965	11.2847	0.000115394	0.000509157	0.128289	11.2847	0.306484	0.781356	0.194435	11.2847	0.127558	0.706194	0.370449	11.2847	0.00671448	0.0542194	-0.0809628	11.2847	0.515243	0.710495	0.236808	11.2847	0.067186	0.227901	0.176619	11.2847	0.164125	0.388552	0.458676	11.2847	0.00129475	0.00501187
162	244	A_84_P10501	AT1G28440	HAESA-like 1	1.14509	12.3396	1.50058e-07	1.52212e-06	0.595231	12.3396	0.000531001	0.0165485	0.538424	12.3396	0.00132251	0.0411729	1.00013	12.3396	1.08791e-06	6.3642e-05	0.212895	12.3396	0.154598	0.320187	0.852986	12.3396	9.33676e-06	0.000198686	0.978743	12.3396	1.47428e-06	4.14855e-05	0.549855	12.3396	0.00110088	0.00435384
117	108	A_84_P10502	AT1G18670	Protein kinase superfamily protein	1.7889	10.7736	9.98203e-11	4.45155e-09	1.01997	10.7736	8.14129e-07	0.000129232	0.216168	10.7736	0.148388	0.743671	0.875036	10.7736	6.64186e-06	0.00025367	1.94356	10.7736	2.32913e-11	8.12019e-09	0.93683	10.7736	2.66983e-06	7.31695e-05	1.59236	10.7736	7.3683e-10	1.35998e-07	0.768932	10.7736	3.3486e-05	0.000205599
118	252	A_84_P105026	AT1G68220	Protein of unknown function (DUF1218)	1.86965	11.7905	3.17488e-10	1.04337e-08	-0.0676316	11.7905	0.678135	0.946192	-0.0468687	11.7905	0.773394	0.99719	-0.0236959	11.7905	0.884163	0.969998	-0.0651233	11.7905	0.68939	0.835703	0.301467	11.7905	0.0754339	0.246754	-0.166472	11.7905	0.312413	0.578097	1.93728	11.7905	1.72208e-10	1.22013e-08
11	133	A_84_P10503	AT1G79610	Na+/H+ antiporter 6	-0.126407	10.4746	0.405939	0.55483	-0.21993	10.4746	0.155406	0.621389	-0.0659004	10.4746	0.662745	0.994915	-0.0880623	10.4746	0.560796	0.842194	0.0302281	10.4746	0.841134	0.924643	-0.0700495	10.4746	0.643052	0.844892	-0.246397	10.4746	0.113779	0.303994	0.0935234	10.4746	0.536982	0.69545
29	148	A_84_P10505	AT1G78290	Protein kinase superfamily protein	-0.0443105	11.0522	0.854716	0.909867	0.0136446	11.0522	0.955018	0.994756	0.470318	11.0522	0.0632913	0.518198	-0.0871658	11.0522	0.71904	0.91167	0.0692533	11.0522	0.774882	0.887522	0.330916	11.0522	0.181498	0.438693	1.40699	11.0522	1.02288e-05	0.000196244	-0.0579552	11.0522	0.810785	0.894223
124	238	A_84_P10507	AT1G53310	phosphoenolpyruvate carboxylase 1	-1.2387	13.5527	6.90096e-07	5.69247e-06	0.0158063	13.5527	0.927905	0.991001	-0.352465	13.5527	0.0547212	0.483372	-0.464572	13.5527	0.0141698	0.0942428	0.0124085	13.5527	0.943371	0.975358	-0.603275	13.5527	0.00233484	0.0173255	-0.908395	13.5527	4.05327e-05	0.00059548	-1.2545	13.5527	5.74725e-07	6.26243e-06
28	55	A_84_P10508	AT1G11100	SNF2 domain-containing protein / helicase domain-containing protein / zinc finger protein-related	-0.966851	8.96744	9.25253e-07	7.35712e-06	0.156919	8.96744	0.267235	0.752246	-0.192032	8.96744	0.177911	0.79031	-0.245379	8.96744	0.0896725	0.335536	0.00350752	8.96744	0.979892	0.991757	-0.396039	8.96744	0.00937229	0.0524078	-0.447543	8.96744	0.00404411	0.0243152	-1.12377	8.96744	1.00357e-07	1.47967e-06
71	36	A_84_P10509	AT1G72330	alanine aminotransferase 2	-0.0577457	9.32013	0.585456	0.715464	0.0795858	9.32013	0.453787	0.872681	-0.0489533	9.32013	0.643443	0.993538	0.338037	9.32013	0.00414369	0.0377473	0.863233	9.32013	8.1526e-08	2.60353e-06	0.572647	9.32013	2.41491e-05	0.000430966	-0.166199	9.32013	0.126517	0.326523	-0.137332	9.32013	0.202453	0.350629
107	1	A_84_P10510	AT1G69720	heme oxygenase 3	0.0745957	7.20525	0.433685	0.581436	0.106576	7.20525	0.267238	0.752246	0.0178907	7.20525	0.849938	0.998142	0.0921799	7.20525	0.335329	0.686444	0.0328472	7.20525	0.728606	0.85968	0.0128579	7.20525	0.891817	0.959846	0.061391	7.20525	0.518294	0.757948	-0.0319803	7.20525	0.735476	0.84446
10	171	A_84_P10511	AT1G55650	HMG (high mobility group) box protein with ARID/BRIGHT DNA-binding domain	0.0939534	7.13791	0.339105	0.486217	0.0967904	7.13791	0.325071	0.794235	0.138885	7.13791	0.163341	0.768446	0.0372929	7.13791	0.701503	0.905328	0.11043	7.13791	0.263321	0.466352	0.00992762	7.13791	0.918584	0.970571	0.0900231	7.13791	0.35923	0.625178	-0.00283706	7.13791	0.976693	0.987904
34	141	A_84_P105116	AT5G64813	Ras-related small GTP-binding family protein	-0.201113	11.372	0.118439	0.21473	-0.0974239	11.372	0.438313	0.863837	-0.0488144	11.372	0.696068	0.995919	-0.100384	11.372	0.424751	0.758741	-0.451238	11.372	0.00159246	0.00795966	-0.0846048	11.372	0.500083	0.755969	0.0326915	11.372	0.793399	0.916678	-0.103689	11.372	0.409921	0.582222
75	93	A_84_P10512	AT1G80400	RING/U-box superfamily protein	-0.00283585	11.3064	0.981986	0.989464	0.0854177	11.3064	0.499023	0.892957	0.0288256	11.3064	0.818595	0.997444	0.0481108	11.3064	0.702219	0.905611	0.077626	11.3064	0.538555	0.728818	-0.142564	11.3064	0.264168	0.543677	0.037752	11.3064	0.764003	0.90318	-0.0882535	11.3064	0.485057	0.651475
23	111	A_84_P10513	AT1G63640	P-loop nucleoside triphosphate hydrolases superfamily protein with CH (Calponin Homology) domain	0.627186	10.2027	9.18115e-06	5.48371e-05	0.160098	10.2027	0.145409	0.604295	0.0105274	10.2027	0.921577	0.99857	0.237299	10.2027	0.0363298	0.183865	0.529328	10.2027	7.16788e-05	0.000594955	0.36732	10.2027	0.00243626	0.0179169	0.145283	10.2027	0.184337	0.418527	0.467087	10.2027	0.000275711	0.00129467
151	6	A_84_P10514	AT1G67490	glucosidase 1	-0.560353	10.2794	0.00130414	0.00435067	-0.0871276	10.2794	0.566362	0.918196	-0.172326	10.2794	0.262564	0.879771	-0.0514376	10.2794	0.734249	0.917099	0.21815	10.2794	0.160083	0.328342	-0.352456	10.2794	0.0288562	0.123789	-0.301674	10.2794	0.0573815	0.188083	-0.473225	10.2794	0.00494859	0.0161781
105	171	A_84_P10515	AT1G33950	Avirulence induced gene (AIG1) family protein	-0.0900553	7.02898	0.329602	0.476003	-0.107459	7.02898	0.247129	0.733027	-0.0627359	7.02898	0.494287	0.975691	-0.0624278	7.02898	0.496384	0.8059	-0.0126556	7.02898	0.88969	0.948885	0.035884	7.02898	0.694639	0.874035	-0.0987387	7.02898	0.286294	0.55012	0.0174042	7.02898	0.848765	0.917507
26	134	A_84_P10516	AT1G73680	alpha dioxygenase	0.191805	9.73473	0.329772	0.476188	-0.179778	9.73473	0.360282	0.817783	-0.150141	9.73473	0.443361	0.962489	-0.238976	9.73473	0.227758	0.568609	-0.451679	9.73473	0.0292096	0.0880514	-0.270246	9.73473	0.174786	0.429088	-0.23455	9.73473	0.236166	0.490309	0.371584	9.73473	0.0674544	0.148195
41	109	A_84_P10517	AT1G73860	P-loop containing nucleoside triphosphate hydrolases superfamily protein	-0.701402	8.15566	5.77468e-06	3.63946e-05	-0.210685	8.15566	0.0796255	0.460662	0.0335466	8.15566	0.771504	0.99719	-0.188637	8.15566	0.113761	0.387427	-0.165238	8.15566	0.162829	0.332527	-0.422988	8.15566	0.0014252	0.0117071	-0.47373	8.15566	0.000509616	0.00463865	-0.490717	8.15566	0.000361221	0.00164612
77	201	A_84_P10518	AT1G50040	Protein of unknown function (DUF1005)	0.140409	8.51688	0.250795	0.388375	-0.0263069	8.51688	0.826803	0.976323	0.415811	8.51688	0.00229793	0.0609634	0.248689	8.51688	0.0493185	0.2263	0.0585622	8.51688	0.627051	0.793831	0.52521	8.51688	0.000274057	0.00308741	0.287189	8.51688	0.0253891	0.101999	0.166716	8.51688	0.175646	0.315034
53	212	A_84_P10519	AT1G74820	RmlC-like cupins superfamily protein	0.110011	7.07597	0.0925295	0.175305	0.0297288	7.07597	0.637914	0.938471	-0.0869671	7.07597	0.177668	0.789985	0.0509212	7.07597	0.422758	0.757746	-0.0100841	7.07597	0.872845	0.940929	0.0916565	7.07597	0.15647	0.399907	0.135912	7.07597	0.0412405	0.147017	0.0802819	7.07597	0.211801	0.362611
87	171	A_84_P105196	AT2G01620	RNI-like superfamily protein	0.188052	9.63784	0.218567	0.349589	-0.359788	9.63784	0.0247865	0.238681	-0.0632963	9.63784	0.673394	0.995336	-0.302395	9.63784	0.0546675	0.242146	-1.10204	9.63784	4.05885e-07	8.91842e-06	-0.0908418	9.63784	0.546215	0.785843	0.0233243	9.63784	0.876324	0.953919	0.54784	9.63784	0.00145609	0.00554337
80	257	A_84_P10520	AT1G77570	Winged helix-turn-helix transcription repressor DNA-binding	-0.246736	9.46473	0.0648918	0.130726	-0.408399	9.46473	0.00422223	0.0744363	-0.0312336	9.46473	0.806979	0.997444	0.102515	9.46473	0.426092	0.759625	1.2328	9.46473	5.9734e-09	3.60637e-07	0.144999	9.46473	0.264148	0.543677	-0.126623	9.46473	0.327648	0.593838	0.161663	9.46473	0.214911	0.366492
68	131	A_84_P10521	AT1G61070	low-molecular-weight cysteine-rich 66	1.20727	11.268	7.75585e-08	8.64694e-07	0.450716	11.268	0.00570152	0.0915889	-0.298691	11.268	0.0532241	0.475813	-0.0505127	11.268	0.731547	0.91613	-0.500319	11.268	0.0026248	0.0120428	0.89365	11.268	5.77297e-06	0.000135542	1.11247	11.268	2.67161e-07	1.07283e-05	0.756549	11.268	4.58606e-05	0.000270733
53	110	A_84_P10522	AT1G77720	putative protein kinase 1	0.382064	10.1847	0.00189621	0.00606668	-0.0625757	10.1847	0.563404	0.917664	-0.0126854	10.1847	0.906365	0.99857	0.033996	10.1847	0.752859	0.923805	0.658855	10.1847	5.39319e-06	7.20473e-05	0.192058	10.1847	0.0866951	0.271674	0.123589	10.1847	0.259683	0.519538	0.44464	10.1847	0.000488531	0.0021473
100	49	A_84_P105226	AT5G38330	low-molecular-weight cysteine-rich 80	-0.0190649	7.00471	0.825405	0.89136	0.00791891	7.00471	0.926954	0.991001	-0.0667936	7.00471	0.442847	0.962417	-0.0202649	7.00471	0.814625	0.946558	0.0715448	7.00471	0.411612	0.621722	-0.0391633	7.00471	0.651103	0.84955	-0.143037	7.00471	0.109418	0.29637	-0.0269838	7.00471	0.755019	0.857893
38	129	A_84_P10523	AT1G34040	Pyridoxal phosphate (PLP)-dependent transferases superfamily protein	-0.37385	11.8326	0.00962786	0.0252609	0.212908	11.8326	0.118165	0.552748	0.281829	11.8326	0.0430906	0.424893	0.379639	11.8326	0.00872584	0.066194	-0.908606	11.8326	1.04697e-06	1.88546e-05	0.242183	11.8326	0.0781283	0.252733	0.571492	11.8326	0.0003002	0.00302744	-0.586758	11.8326	0.00022924	0.0011022
64	260	A_84_P10524	AT1G66810	Zinc finger C-x8-C-x5-C-x3-H type family protein	0.0499822	7.99056	0.715331	0.816253	-0.0438	7.99056	0.749177	0.96146	-0.0364881	7.99056	0.789885	0.997444	0.117925	7.99056	0.39325	0.734598	-0.471144	7.99056	0.00238946	0.0111508	0.298017	7.99056	0.0395396	0.156019	-0.1212	7.99056	0.380495	0.645822	0.0937823	7.99056	0.495664	0.660348
57	250	A_84_P105246	AT3G03100	NADH:ubiquinone oxidoreductase, 17.2kDa subunit	-0.732653	13.9704	0.000129551	0.000563354	0.0615787	13.9704	0.693806	0.949324	0.00802582	13.9704	0.958995	0.999677	-0.187249	13.9704	0.23886	0.580994	-0.259611	13.9704	0.108015	0.245363	-0.198008	13.9704	0.213898	0.483967	-0.0911032	13.9704	0.561199	0.789277	-0.794232	13.9704	5.23426e-05	0.000304311
162	217	A_84_P10525	AT1G72125	Major facilitator superfamily protein	-1.00137	9.90291	4.76204e-07	4.11897e-06	0.0649258	9.90291	0.638095	0.938471	0.0466916	9.90291	0.734807	0.995919	0.0784052	9.90291	0.570532	0.847122	-0.171045	9.90291	0.222978	0.416276	-0.299563	9.90291	0.0396856	0.156323	-0.384966	9.90291	0.010453	0.0516089	-1.0663	9.90291	1.88035e-07	2.48333e-06
70	50	A_84_P10526	AT1G50920	Nucleolar GTP-binding protein	-0.405603	12.7023	0.0100297	0.0261861	-0.301996	12.7023	0.0467365	0.34921	-0.0939435	12.7023	0.516639	0.979039	0.0561396	12.7023	0.697326	0.903411	0.804319	12.7023	1.71419e-05	0.00018282	0.0103191	12.7023	0.942898	0.980087	-0.366605	12.7023	0.01821	0.0792015	-0.103607	12.7023	0.474977	0.642587
77	4	A_84_P10527	AT1G49660	carboxyesterase 5	0.264569	12.706	0.0357905	0.0789679	0.147168	12.706	0.224487	0.711422	0.253962	12.706	0.043002	0.424482	0.334865	12.706	0.0099706	0.0726561	-0.859221	12.706	5.20631e-07	1.07946e-05	0.476088	12.706	0.000642168	0.00614708	0.752182	12.706	3.36232e-06	7.96459e-05	0.117401	12.706	0.329194	0.500965
129	203	A_84_P105276	AT2G03350	Protein of unknown function, DUF538	0.59452	11.7183	1.41164e-05	7.9733e-05	0.0866329	11.7183	0.412741	0.849881	0.0784562	11.7183	0.45752	0.967333	0.317284	11.7183	0.00623737	0.0514592	0.121637	11.7183	0.254082	0.455172	0.428073	11.7183	0.000537072	0.0053248	0.258087	11.7183	0.0217888	0.0908761	0.507887	11.7183	9.14901e-05	0.000495115
121	230	A_84_P10528	AT1G51800	Leucine-rich repeat protein kinase family protein	-2.17193	10.8839	3.31056e-10	1.077e-08	0.252706	10.8839	0.191914	0.671316	-0.229519	10.8839	0.234149	0.852719	-0.06216	10.8839	0.743044	0.921318	-0.23716	10.8839	0.219505	0.411662	-0.721576	10.8839	0.00101551	0.00888054	-0.851585	10.8839	0.000204194	0.00223233	-2.42464	10.8839	4.90546e-11	5.29415e-09
47	83	A_84_P10529	AT1G14670	Endomembrane protein 70 protein family	0.148468	13.2472	0.119262	0.215955	0.0574975	13.2472	0.535324	0.907831	-0.0229268	13.2472	0.803955	0.997444	0.133402	13.2472	0.159096	0.46945	-0.0488211	13.2472	0.598128	0.774065	0.091578	13.2472	0.327153	0.610993	0.123048	13.2472	0.192323	0.430281	0.0909705	13.2472	0.330294	0.502198
102	171	A_84_P10530	AT1G75780	tubulin beta-1 chain	-0.0583246	11.5114	0.685563	0.793662	-0.131215	11.5114	0.366473	0.822521	0.0202805	11.5114	0.887829	0.99857	0.22874	11.5114	0.12308	0.405897	-0.687927	11.5114	0.000104718	0.00080974	0.300314	11.5114	0.0474152	0.177464	0.204153	11.5114	0.166139	0.391537	0.0728904	11.5114	0.613285	0.756753
94	7	A_84_P10531	AT1G28630	unknown protein; Has 647 Blast hits to 524 proteins in 85 species: Archae - 0; Bacteria - 6; Metazoa - 100; Fungi - 44; Plants - 83; Viruses - 0; Other Eukaryotes - 414 (source: NCBI BLink).	-0.0358706	7.18183	0.582271	0.712824	-0.0504424	7.18183	0.440963	0.864565	-0.0277142	7.18183	0.670347	0.995297	0.0161037	7.18183	0.804342	0.942186	-0.00115268	7.18183	0.985841	0.994109	0.0582197	7.18183	0.375018	0.656332	-0.00263986	7.18183	0.967581	0.988546	0.0145718	7.18183	0.822603	0.901367
118	111	A_84_P10532	AT1G55150	DEA(D/H)-box RNA helicase family protein	-0.283339	11.1768	0.0265357	0.0611468	-0.142296	11.1768	0.242539	0.728964	0.0150829	11.1768	0.899653	0.99857	-0.0435037	11.1768	0.716487	0.910364	0.390998	11.1768	0.00357473	0.0155552	-0.10355	11.1768	0.391127	0.671621	-0.1996	11.1768	0.106844	0.291652	-0.141044	11.1768	0.246563	0.406074
67	103	A_84_P10533	AT1G75380	bifunctional nuclease in basal defense response 1	0.636741	11.2657	0.000533847	0.00198394	-0.0952592	11.2657	0.543004	0.910742	-0.530702	11.2657	0.00261258	0.0673551	-0.803289	11.2657	4.50179e-05	0.00111302	-1.08292	11.2657	9.2346e-07	1.69752e-05	-0.124753	11.2657	0.427264	0.700235	0.36897	11.2657	0.0266381	0.10571	0.732	11.2657	0.000128573	0.000669513
117	173	A_84_P10534	AT1G12230	Aldolase superfamily protein	0.677684	13.1199	3.34649e-06	2.26675e-05	0.0539632	13.1199	0.615255	0.932827	-0.0892714	13.1199	0.408391	0.95561	0.0873785	13.1199	0.418228	0.754444	-0.124023	13.1199	0.254594	0.455789	0.219326	13.1199	0.0513693	0.188045	0.123616	13.1199	0.256103	0.515478	0.623721	13.1199	9.97017e-06	7.22518e-05
148	161	A_84_P10535	AT1G69020	Prolyl oligopeptidase family protein	-0.272675	8.69237	0.00502839	0.0143198	-0.194231	8.69237	0.0360522	0.299501	-0.106521	8.69237	0.231543	0.849419	-0.145806	8.69237	0.106897	0.373763	-0.0863708	8.69237	0.328945	0.540258	-0.170906	8.69237	0.0618431	0.214739	-0.378421	8.69237	0.000300748	0.00303094	-0.0784443	8.69237	0.374237	0.547315
136	106	A_84_P10536	AT1G69870	nitrate transporter 1.7	3.04677	8.37914	1.75224e-11	1.29471e-09	1.25596	8.37914	1.66743e-05	0.00122206	0.301026	8.37914	0.189831	0.804954	0.517479	8.37914	0.0303565	0.162625	-0.147764	8.37914	0.512694	0.708148	0.807934	8.37914	0.00166296	0.0132416	1.67681	8.37914	3.23032e-07	1.24638e-05	1.79081	8.37914	1.20551e-07	1.72346e-06
155	184	A_84_P10537	AT1G74030	enolase 1	-1.13565	13.5156	2.17921e-07	2.10115e-06	0.0554119	13.5156	0.70868	0.952469	-0.177659	13.5156	0.238665	0.857853	0.0230456	13.5156	0.876327	0.967798	0.0908074	13.5156	0.541583	0.731209	0.010983	13.5156	0.940862	0.979297	-0.351793	13.5156	0.0261412	0.104159	-1.19106	13.5156	1.06125e-07	1.55056e-06
134	258	A_84_P10538	AT1G63870	Disease resistance protein (TIR-NBS-LRR class) family	-0.0404628	6.99585	0.682284	0.791201	0.0492137	6.99585	0.618937	0.933242	0.0950217	6.99585	0.341099	0.927591	0.0877907	6.99585	0.378285	0.722478	0.0689348	6.99585	0.487362	0.68705	0.0692615	6.99585	0.485327	0.744782	-0.1306	6.99585	0.195272	0.434676	-0.0896765	6.99585	0.368336	0.541259
77	208	A_84_P10539	AT1G74320	Protein kinase superfamily protein	0.598626	10.1888	0.000478383	0.00179657	-0.0814088	10.1888	0.575686	0.92046	0.0773525	10.1888	0.594711	0.99026	0.093808	10.1888	0.519522	0.819352	0.010501	10.1888	0.942213	0.974881	0.16615	10.1888	0.259348	0.538685	0.256831	10.1888	0.0880376	0.254543	0.680034	10.1888	0.00012927	0.00067245
90	75	A_84_P10540	AT1G74330	Protein kinase superfamily protein	0.809284	8.14543	8.08307e-05	0.000370857	-0.0974499	8.14543	0.557094	0.914622	-0.281662	8.14543	0.10003	0.63898	-0.201745	8.14543	0.230848	0.572185	-0.221266	8.14543	0.190446	0.37204	-0.0306068	8.14543	0.853097	0.945308	0.0240708	8.14543	0.884197	0.957319	0.906734	8.14543	2.12023e-05	0.000138591
91	195	A_84_P10542	AT1G74390	Polynucleotidyl transferase, ribonuclease H-like superfamily protein	0.976945	9.75278	9.21564e-09	1.46119e-07	0.0557976	9.75278	0.592854	0.92555	0.0806138	9.75278	0.44165	0.96192	0.340472	9.75278	0.00353072	0.0334785	0.991941	9.75278	7.19705e-09	4.14696e-07	0.316494	9.75278	0.00598785	0.0367173	0.214303	9.75278	0.0501563	0.169671	0.921147	9.75278	2.36495e-08	4.68227e-07
88	114	A_84_P10543	AT1G70730	Phosphoglucomutase/phosphomannomutase family protein	-0.14747	12.4008	0.172909	0.291002	-0.161678	12.4008	0.136967	0.589815	0.0291847	12.4008	0.782431	0.99719	-0.348912	12.4008	0.00329623	0.0317612	-0.442083	12.4008	0.000420969	0.00260949	-0.659131	12.4008	4.0521e-06	0.000101572	-0.110185	12.4008	0.303396	0.56864	0.0142077	12.4008	0.892976	0.942388
107	140	A_84_P10544	AT1G79940	DnaJ / Sec63 Brl domains-containing protein	-0.231963	12.2152	0.124651	0.223799	-0.0951024	12.2152	0.518295	0.901109	-0.136642	12.2152	0.356095	0.933165	-0.102175	12.2152	0.488038	0.800706	0.0202747	12.2152	0.889896	0.94891	-0.252733	12.2152	0.0961416	0.291038	-0.284317	12.2152	0.0636071	0.202287	-0.136861	12.2152	0.355342	0.528033
114	8	A_84_P10545	AT1G79710	Major facilitator superfamily protein	-0.768564	9.01438	9.29417e-05	0.000419946	-0.0911615	9.01438	0.567766	0.918196	0.0803107	9.01438	0.614389	0.991282	0.0668141	9.01438	0.674794	0.894319	-0.103579	9.01438	0.516746	0.711766	-0.365369	9.01438	0.0307292	0.129734	-0.504936	9.01438	0.00441031	0.0260937	-0.677403	9.01438	0.00035206	0.00160907
81	41	A_84_P10548	AT1G67880	beta-1,4-N-acetylglucosaminyltransferase family protein	-0.325506	10.1793	0.0215689	0.0510894	-0.236533	10.1793	0.0848875	0.47423	0.0138004	10.1793	0.916729	0.99857	-0.320132	10.1793	0.0235352	0.135282	-0.559862	10.1793	0.000370218	0.00234334	-0.202801	10.1793	0.135682	0.366004	0.248382	10.1793	0.0714663	0.219754	-0.088973	10.1793	0.502724	0.666341
86	180	A_84_P105486	AT3G28370	unknown protein; BEST Arabidopsis thaliana protein match is: unknown protein (TAIR:AT1G51430.1); Has 6174 Blast hits to 4953 proteins in 685 species: Archae - 195; Bacteria - 792; Metazoa - 2688; Fungi - 653; Plants - 470; Viruses - 15; Other Eukaryotes - 1361 (source: NCBI BLink).	0.81759	10.3087	6.57294e-09	1.11614e-07	-0.168523	10.3087	0.0592669	0.397227	0.128877	10.3087	0.141618	0.73118	0.289885	10.3087	0.00263319	0.0265787	0.41127	10.3087	9.53633e-05	0.000749579	0.269909	10.3087	0.00452021	0.0293768	-0.44783	10.3087	3.57935e-05	0.000539168	0.986113	10.3087	2.84526e-10	1.65589e-08
72	240	A_84_P10549	AT1G72540	Protein kinase superfamily protein	-0.000152939	7.98817	0.999405	0.999757	-0.50797	7.98817	0.0210804	0.216608	0.160912	7.98817	0.436296	0.959849	-0.247349	7.98817	0.236375	0.578339	1.34494	7.98817	2.07406e-06	3.30011e-05	-0.436499	7.98817	0.0437762	0.16765	-0.274682	7.98817	0.190368	0.427431	0.507817	7.98817	0.0211142	0.0562035
146	3	A_84_P10550	AT1G47250	20S proteasome alpha subunit F2	-0.548673	11.719	0.00101271	0.00348382	-0.0869062	11.719	0.547875	0.911816	-0.0372694	11.719	0.795857	0.997444	0.00625621	11.719	0.96533	0.991615	0.079512	11.719	0.582155	0.762052	-0.148005	11.719	0.310362	0.593921	-0.14957	11.719	0.305412	0.570856	-0.461767	11.719	0.00411665	0.0137872
134	236	A_84_P10551	AT1G76310	CYCLIN B2;4	0.00913776	10.2711	0.940016	0.963504	-0.0553911	10.2711	0.649148	0.940383	-0.0292779	10.2711	0.809602	0.997444	-0.0669094	10.2711	0.583095	0.851937	0.592764	10.2711	8.39491e-05	0.000676319	0.279516	10.2711	0.030584	0.129269	0.00156138	10.2711	0.98974	0.996137	0.0645288	10.2711	0.596468	0.743611
25	67	A_84_P105516	AT5G37130	Protein prenylyltransferase superfamily protein	-0.238621	9.94211	0.0921057	0.174667	-0.102808	9.94211	0.454441	0.872789	-0.0309592	9.94211	0.820603	0.997444	0.0201971	9.94211	0.882345	0.969639	0.526037	9.94211	0.000914438	0.00500521	-0.068025	9.94211	0.619196	0.830887	-0.163218	9.94211	0.24009	0.495174	-0.135813	9.94211	0.325661	0.497128
94	180	A_84_P10552	AT1G80470	F-box/RNI-like/FBD-like domains-containing protein	-0.0516158	7.09308	0.652365	0.768187	0.00243209	7.09308	0.98302	0.997766	-0.0477803	7.09308	0.676558	0.995507	0.112477	7.09308	0.331002	0.681913	0.187169	7.09308	0.113126	0.254202	0.0237202	7.09308	0.835655	0.937532	-0.0580945	7.09308	0.612389	0.820827	-0.0540478	7.09308	0.637223	0.774377
168	243	A_84_P10554	AT1G14580	C2H2-like zinc finger protein	-1.76516	9.07707	7.33345e-11	3.51291e-09	-0.569341	9.07707	0.000598983	0.0181899	-0.0528057	9.07707	0.708631	0.995919	-0.462464	9.07707	0.00350008	0.0332787	-0.449816	9.07707	0.00430173	0.0181578	-1.06119	9.07707	2.911e-07	1.37364e-05	-1.35407	9.07707	6.51406e-09	6.54591e-07	-1.19582	9.07707	4.73303e-08	8.09178e-07
123	57	A_84_P10555	AT1G53540	HSP20-like chaperones superfamily protein	-0.508557	7.88354	0.00795418	0.0213629	-0.0433496	7.88354	0.803664	0.972739	-0.06487	7.88354	0.71015	0.995919	0.285481	7.88354	0.112989	0.385874	0.468923	7.88354	0.0132128	0.0460061	-0.0630753	7.88354	0.717794	0.884818	-0.0895702	7.88354	0.60842	0.818515	-0.465207	7.88354	0.0138486	0.0392838
90	128	A_84_P105556	AT5G63100	S-adenosyl-L-methionine-dependent methyltransferases superfamily protein	0.381722	8.46617	0.000898938	0.00313875	0.115564	8.46617	0.250428	0.735415	0.123478	8.46617	0.220543	0.83749	0.070921	8.46617	0.475884	0.794178	-0.0153479	8.46617	0.876608	0.942222	0.135589	8.46617	0.180252	0.436863	0.257445	8.46617	0.0159634	0.0715994	0.266158	8.46617	0.0131526	0.0375812
92	102	A_84_P10556	AT1G52360	Coatomer, beta' subunit	-0.461608	11.5873	0.000141933	0.000610617	-0.0515233	11.5873	0.604691	0.929219	-0.125931	11.5873	0.213483	0.830756	-0.0303439	11.5873	0.75993	0.926268	-0.15591	11.5873	0.127422	0.277996	-0.123288	11.5873	0.222868	0.49523	-0.280935	11.5873	0.00965616	0.0484683	-0.410085	11.5873	0.000476001	0.00209875
106	78	A_84_P10557	AT1G66200	glutamine synthase clone F11	-2.9107	14.2687	2.80684e-05	0.000145858	0.0407039	14.2687	0.94022	0.992754	-1.13084	14.2687	0.0479546	0.451302	-0.61304	14.2687	0.266428	0.613486	-0.291574	14.2687	0.592492	0.769833	-0.161743	14.2687	0.765951	0.907303	-1.14117	14.2687	0.0461425	0.159755	-2.9514	14.2687	2.37142e-05	0.000152475
160	241	A_84_P10558	AT1G36180	acetyl-CoA carboxylase 2	-0.151297	8.26474	0.12693	0.226927	0.0735923	8.26474	0.447322	0.868764	-0.0566199	8.26474	0.557582	0.987036	-0.0463522	8.26474	0.630658	0.874313	0.0217152	8.26474	0.821372	0.913983	-0.0253534	8.26474	0.792131	0.919122	-0.398577	8.26474	0.00046263	0.00428779	-0.22489	8.26474	0.028245	0.0716625
69	36	A_84_P10559	AT1G01560	MAP kinase 11	0.0036182	7.80677	0.981831	0.989379	0.109766	7.80677	0.492317	0.890545	0.164301	7.80677	0.30769	0.907897	-0.283041	7.80677	0.0866324	0.328265	0.170572	7.80677	0.290094	0.497329	-0.564995	7.80677	0.00183991	0.0143573	0.210218	7.80677	0.195587	0.43503	-0.106147	7.80677	0.506524	0.669581
33	173	A_84_P10560	AT1G33540	serine carboxypeptidase-like 18	0.0288428	7.69838	0.812187	0.882842	-0.124631	7.69838	0.310749	0.783894	-0.0785174	7.69838	0.519713	0.979717	-0.00169008	7.69838	0.988883	0.997308	0.121964	7.69838	0.320944	0.531382	0.142791	7.69838	0.247438	0.525262	-0.0382326	7.69838	0.752927	0.898386	0.153473	7.69838	0.215038	0.36664
6	143	A_84_P10561	AT1G51780	IAA-leucine resistant (ILR)-like gene 5	-1.30419	11.0626	2.37016e-08	3.18415e-07	0.148312	11.0626	0.320008	0.790904	-0.272098	11.0626	0.0762712	0.566615	-0.200301	11.0626	0.183769	0.508911	-0.565232	11.0626	0.000949574	0.00516786	-0.574588	11.0626	0.000818385	0.00747473	-0.521275	11.0626	0.00190641	0.0134175	-1.4525	11.0626	4.15909e-09	1.21182e-07
153	3	A_84_P105626	AT3G06460	GNS1/SUR4 membrane protein family	-0.315599	7.75632	0.100025	0.187022	0.149539	7.75632	0.42313	0.855231	0.00310342	7.75632	0.986625	0.999677	0.11957	7.75632	0.520609	0.819706	-0.289556	7.75632	0.12922	0.280699	-0.0875674	7.75632	0.637178	0.841557	0.289812	7.75632	0.1289	0.330574	-0.465137	7.75632	0.0195275	0.052599
101	116	A_84_P10563	AT1G17770	SU(VAR)3-9 homolog 7	0.0512351	6.55959	0.722476	0.821502	-0.259057	6.55959	0.0838593	0.471891	-0.151102	6.55959	0.300922	0.90433	-0.313358	6.55959	0.0397517	0.196092	-0.396575	6.55959	0.0115158	0.0410995	-0.242045	6.55959	0.104609	0.308331	-0.270449	6.55959	0.0720582	0.221138	0.310292	6.55959	0.0415251	0.0992634
8	124	A_84_P105636	AT3G16400	nitrile specifier protein 1	2.39143	14.3907	9.09456e-07	7.24753e-06	2.5139	14.3907	4.42544e-07	8.06928e-05	0.55742	14.3907	0.116568	0.681918	2.61443	14.3907	2.48248e-07	2.08271e-05	0.107653	14.3907	0.754482	0.874969	2.30399	14.3907	1.53745e-06	4.76843e-05	2.95867	14.3907	3.74437e-08	2.3781e-06	-0.122471	14.3907	0.722104	0.835022
86	62	A_84_P10564	AT1G18040	cyclin-dependent kinase D1;3	0.197203	10.1073	0.13061	0.232354	0.118156	10.1073	0.355924	0.815166	-0.109739	10.1073	0.390509	0.950916	0.291971	10.1073	0.0302705	0.162325	0.691085	10.1073	2.25608e-05	0.00022813	0.316456	10.1073	0.0200501	0.0944948	0.136585	10.1073	0.287677	0.551524	0.0790472	10.1073	0.534332	0.693547
11	222	A_84_P10565	AT1G29870	tRNA synthetase class II (G, H, P and S) family protein	0.286898	6.92914	0.0235617	0.0552022	0.189962	6.92914	0.119908	0.556593	0.23132	6.92914	0.0619315	0.513654	0.218927	6.92914	0.0759357	0.302139	0.208609	6.92914	0.0896468	0.213391	0.103248	6.92914	0.387453	0.668144	0.1753	6.92914	0.149398	0.364094	0.0969356	6.92914	0.416597	0.58898
155	50	A_84_P10566	AT1G16760	Protein kinase protein with adenine nucleotide alpha hydrolases-like domain	0.109264	7.05511	0.277398	0.419194	-0.00305605	7.05511	0.975385	0.997135	-0.00958445	7.05511	0.922918	0.99857	0.0229394	7.05511	0.816966	0.947179	-0.0115061	7.05511	0.907532	0.957524	0.0247614	7.05511	0.80274	0.922957	-0.0180544	7.05511	0.855418	0.945316	0.11232	7.05511	0.264592	0.428049
147	28	A_84_P105666	AT1G19270	DA1	0.585472	10.2045	0.0128539	0.0325378	0.305942	10.2045	0.168227	0.640014	0.319558	10.2045	0.150972	0.747913	0.587695	10.2045	0.0125654	0.0864194	0.235446	10.2045	0.284143	0.490293	0.52758	10.2045	0.0229978	0.104678	0.510892	10.2045	0.0270963	0.107088	0.27953	10.2045	0.206224	0.355499
75	261	A_84_P10568	AT1G07000	exocyst subunit exo70 family protein B2	-1.49764	10.1054	2.34602e-09	4.94809e-08	-0.123533	10.1054	0.403798	0.844681	-0.00493054	10.1054	0.973174	0.999677	-0.728433	10.1054	6.88552e-05	0.00154873	-0.377843	10.1054	0.0169799	0.0564292	-0.684341	10.1054	0.000137648	0.00176681	-0.605329	10.1054	0.000482912	0.00444208	-1.3741	10.1054	9.62616e-09	2.30926e-07
87	32	A_84_P10569	AT1G18140	laccase 1	1.02961	10.7475	3.10226e-05	0.000159125	1.04068	10.7475	2.727e-05	0.00176923	-0.0296731	10.7475	0.87821	0.99857	0.972144	10.7475	6.08897e-05	0.00140985	-0.995287	10.7475	4.63592e-05	0.000412507	0.531407	10.7475	0.0117322	0.0626361	0.944011	10.7475	8.4966e-05	0.00108383	-0.0110754	10.7475	0.954377	0.975103
84	146	A_84_P10570	AT1G19840	SAUR-like auxin-responsive protein family	1.05202	9.62708	2.47164e-06	1.73202e-05	-0.038707	9.62708	0.811825	0.974095	0.219447	9.62708	0.186834	0.801026	0.339113	9.62708	0.0476008	0.221451	-0.258058	9.62708	0.123725	0.271964	0.388197	9.62708	0.0254282	0.112787	0.68942	9.62708	0.000369121	0.003575	1.09072	9.62708	1.49993e-06	1.40661e-05
127	169	A_84_P10571	AT1G16780	Inorganic H pyrophosphatase family protein	1.3076	10.0043	5.45859e-12	5.8354e-10	0.149339	10.0043	0.109632	0.533703	-0.0211366	10.0043	0.814923	0.997444	0.257217	10.0043	0.00927361	0.069052	0.238116	10.0043	0.0148306	0.0505305	0.408718	10.0043	0.000189494	0.00229496	0.30255	10.0043	0.00294866	0.0188811	1.15826	10.0043	4.70032e-11	5.15895e-09
36	165	A_84_P10572	AT1G25390	Protein kinase superfamily protein	0.109204	10.8898	0.335315	0.482052	0.264259	10.8898	0.02706	0.251315	0.0414375	10.8898	0.711816	0.995919	0.202434	10.8898	0.0823988	0.318549	-0.363026	10.8898	0.00380766	0.0164108	0.298263	10.8898	0.0140424	0.0718727	0.334533	10.8898	0.00680906	0.0368882	-0.155055	10.8898	0.176452	0.316156
114	78	A_84_P10573	AT1G13580	LAG1 longevity assurance homolog 3	-0.471869	10.7089	0.0142821	0.0357065	0.0685301	10.7089	0.700239	0.951295	-0.121649	10.7089	0.496129	0.976312	0.0908116	10.7089	0.610451	0.86467	-0.126397	10.7089	0.47968	0.68111	-0.0626182	10.7089	0.724915	0.888367	0.0289471	10.7089	0.870611	0.951323	-0.540399	10.7089	0.00602196	0.0191891
91	50	A_84_P10574	AT1G06990	GDSL-like Lipase/Acylhydrolase superfamily protein	-0.190871	7.27927	0.0631502	0.127861	-0.074244	7.27927	0.452559	0.871879	-0.0354136	7.27927	0.718589	0.995919	-0.0580223	7.27927	0.55605	0.839424	0.256776	7.27927	0.0155527	0.05252	-0.24086	7.27927	0.0221056	0.101639	-0.221357	7.27927	0.033655	0.126213	-0.116627	7.27927	0.242984	0.401912
66	111	A_84_P105756	AT5G55810	nicotinate/nicotinamide mononucleotide adenyltransferase	0.0809706	9.91705	0.357272	0.505708	0.00176991	9.91705	0.983766	0.997871	0.133639	9.91705	0.135748	0.722164	-0.1374	9.91705	0.125682	0.410864	-0.0329694	9.91705	0.705186	0.845535	-0.0958376	9.91705	0.277982	0.558731	0.112469	9.91705	0.205528	0.448677	0.0792007	9.91705	0.367652	0.540465
57	12	A_84_P10576	AT1G14290	sphingoid base hydroxylase 2	0.205543	10.1432	0.141073	0.247229	0.116507	10.1432	0.395108	0.839408	0.258645	10.1432	0.0682333	0.537379	0.226435	10.1432	0.106952	0.373886	-0.625127	10.1432	0.000158554	0.00114968	0.040546	10.1432	0.765378	0.907125	0.326689	10.1432	0.0244792	0.0992513	0.0890364	10.1432	0.514122	0.676047
112	226	A_84_P10577	AT1G65650	Peptidase C12, ubiquitin carboxyl-terminal hydrolase 1	-0.553598	11.0577	0.00025391	0.00102315	-0.177637	11.0577	0.16818	0.640014	0.00281082	11.0577	0.982161	0.999677	-0.00553525	11.0577	0.964879	0.991615	0.360684	11.0577	0.00889416	0.0332172	-0.0272802	11.0577	0.828301	0.934311	-0.408473	11.0577	0.00374493	0.0228599	-0.37596	11.0577	0.00676218	0.0211848
158	184	A_84_P105776	AT5G63280	C2H2-like zinc finger protein	-0.164118	10.669	0.0821439	0.158945	-0.0763812	10.669	0.403997	0.844681	0.0503303	10.669	0.580454	0.989977	-0.0797794	10.669	0.3838	0.726666	0.113081	10.669	0.221524	0.414417	0.147308	10.669	0.115974	0.330103	0.0136449	10.669	0.880445	0.955546	-0.0877371	10.669	0.33916	0.511278
136	68	A_84_P10578	AT1G62085	Mitochondrial transcription termination factor family protein	-0.405209	9.11068	0.00291809	0.00887577	-0.123963	9.11068	0.310893	0.784113	-0.0428886	9.11068	0.722751	0.995919	0.101851	9.11068	0.40304	0.74214	0.554792	9.11068	0.000162077	0.00116967	-0.0513371	9.11068	0.671296	0.861322	-0.149567	9.11068	0.224222	0.474733	-0.281246	9.11068	0.0288129	0.0728891
98	194	A_84_P10579	AT1G78970	lupeol synthase 1	4.43307	8.20626	1.2117e-09	2.94113e-08	0.429391	8.20626	0.309915	0.783534	0.176686	8.20626	0.672632	0.995336	0.252477	8.20626	0.546954	0.834281	0.257049	8.20626	0.539788	0.729835	0.839421	8.20626	0.0553483	0.198481	0.302718	8.20626	0.471092	0.723367	4.00368	8.20626	6.54625e-09	1.71019e-07
43	132	A_84_P105796	AT2G06200	growth-regulating factor 6	-0.753653	8.24329	5.56201e-07	4.73216e-06	-0.20457	8.24329	0.0621146	0.407844	-0.231915	8.24329	0.0366552	0.386555	-0.00435264	8.24329	0.96684	0.991912	1.12829	8.24329	9.56805e-10	9.36509e-08	0.0499625	8.24329	0.634225	0.83979	-0.308193	8.24329	0.00752298	0.0398617	-0.549084	8.24329	3.66979e-05	0.000223199
5	242	A_84_P10581	AT1G15410	aspartate-glutamate racemase family	0.342178	9.48477	0.010595	0.0274889	-0.0942112	9.48477	0.445707	0.867671	-0.145735	9.48477	0.242999	0.861229	0.221506	9.48477	0.082589	0.319024	0.436028	9.48477	0.00183879	0.00895436	0.232924	9.48477	0.0690393	0.23241	0.0632824	9.48477	0.606987	0.817706	0.436389	9.48477	0.00182624	0.00676518
75	64	A_84_P10582	AT1G78600	light-regulated zinc finger protein 1	0.983464	12.8991	1.8116e-05	9.92012e-05	-1.89877e-05	12.8991	0.999914	0.999947	0.551414	12.8991	0.00507847	0.108778	0.868069	12.8991	7.93512e-05	0.00172679	0.188555	12.8991	0.293563	0.501452	0.730798	12.8991	0.000480765	0.00487448	0.0583809	12.8991	0.741778	0.892938	0.983483	12.8991	1.81116e-05	0.000121012
141	27	A_84_P10583	AT1G76180	Dehydrin family protein	-0.421823	14.1411	0.229631	0.363188	-0.0185716	14.1411	0.957011	0.994903	-0.484436	14.1411	0.170184	0.779508	-1.15018	14.1411	0.0030489	0.0298229	-0.612751	14.1411	0.0871159	0.208643	-0.790382	14.1411	0.0310886	0.130835	-0.151144	14.1411	0.661664	0.850521	-0.403251	14.1411	0.25004	0.410158
7	165	A_84_P10584	AT1G28420	homeobox-1	0.412846	10.5937	0.0389543	0.0848963	0.166532	10.5937	0.38276	0.832806	0.100177	10.5937	0.597228	0.99026	0.0939107	10.5937	0.620206	0.869715	0.3297	10.5937	0.0927311	0.218914	0.0712831	10.5937	0.70642	0.879742	0.286289	10.5937	0.140827	0.350537	0.246314	10.5937	0.201873	0.349963
81	43	A_84_P105846	AT1G63610	unknown protein; FUNCTIONS IN: molecular_function unknown; INVOLVED IN: biological_process unknown; LOCATED IN: chloroplast; EXPRESSED IN: 22 plant structures; EXPRESSED DURING: 13 growth stages; BEST Arabidopsis thaliana protein match is: unknown protein (TAIR:AT2G14910.1); Has 537 Blast hits to 411 proteins in 100 species: Archae - 0; Bacteria - 231; Metazoa - 0; Fungi - 0; Plants - 94; Viruses…	0.476821	9.68662	7.43475e-05	0.000344361	0.0812052	9.68662	0.404969	0.84523	0.076718	9.68662	0.430976	0.958841	0.150235	9.68662	0.131387	0.421693	0.128182	9.68662	0.194489	0.377849	0.256963	9.68662	0.0141799	0.0724617	0.187554	9.68662	0.0637041	0.202501	0.395616	9.68662	0.00052321	0.002279
88	193	A_84_P10585	AT1G62430	CDP-diacylglycerol synthase 1	0.78415	11.5689	1.4889e-06	1.11268e-05	-0.150554	11.5689	0.206659	0.687964	0.0375674	11.5689	0.747928	0.995919	0.0849098	11.5689	0.470061	0.791054	0.0679467	11.5689	0.562264	0.748075	0.00728114	11.5689	0.95027	0.982648	-0.205286	11.5689	0.0904776	0.259672	0.934705	11.5689	1.14275e-07	1.64964e-06
162	233	A_84_P10586	AT1G54530	Calcium-binding EF hand family protein	0.0788814	9.69455	0.459139	0.605138	0.22505	9.69455	0.0438951	0.337455	0.0396306	9.69455	0.708467	0.995919	0.137456	9.69455	0.203433	0.537213	-0.25794	9.69455	0.0229193	0.0723852	0.00572551	9.69455	0.956842	0.984513	0.577609	9.69455	2.25921e-05	0.000373125	-0.146169	9.69455	0.177395	0.317413
132	247	A_84_P10587	AT1G32980	Subtilisin-like serine endopeptidase family protein	0.0232677	7.0544	0.77303	0.856732	0.0493615	7.0544	0.542162	0.910391	-0.101429	7.0544	0.217347	0.834597	-0.0553053	7.0544	0.495175	0.805286	-0.00142163	7.0544	0.985925	0.994109	0.0582785	7.0544	0.472577	0.735514	0.0586599	7.0544	0.469723	0.722405	-0.0260939	7.0544	0.746426	0.851885
154	29	A_84_P10588	AT1G71840	transducin family protein / WD-40 repeat family protein	-0.615154	11.7103	8.67588e-06	5.2254e-05	-0.249428	11.7103	0.0254551	0.242578	-0.0239955	11.7103	0.818355	0.997444	-0.121998	11.7103	0.250838	0.595679	0.563512	11.7103	2.60037e-05	0.000256017	-0.22874	11.7103	0.0385393	0.153101	-0.497903	11.7103	0.000108923	0.0013262	-0.365726	11.7103	0.00208353	0.00758655
146	203	A_84_P10589	AT1G77410	beta-galactosidase 16	-0.00731602	8.25282	0.955004	0.972466	-0.350075	8.25282	0.0129636	0.159905	-0.0669103	8.25282	0.607059	0.99111	-0.0302195	8.25282	0.81583	0.946867	0.128161	8.25282	0.328986	0.540261	-0.118653	8.25282	0.365292	0.647434	-0.524676	8.25282	0.000584838	0.00519269	0.342759	8.25282	0.0146785	0.0412557
157	76	A_84_P10590	AT1G57720	Translation elongation factor EF1B, gamma chain	-0.383168	13.1321	0.000314468	0.00123826	-0.129755	13.1321	0.155104	0.62091	-0.0918398	13.1321	0.307962	0.907897	0.0197187	13.1321	0.824493	0.950166	0.364174	13.1321	0.000518225	0.00311086	0.131838	13.1321	0.148917	0.388532	-0.299794	13.1321	0.00280984	0.0181853	-0.253413	13.1321	0.00924703	0.0277841
168	149	A_84_P10591	AT1G25360	Pentatricopeptide repeat (PPR) superfamily protein	-0.079572	8.09546	0.550969	0.687268	-0.0164353	8.09546	0.901539	0.988054	0.203293	8.09546	0.137153	0.724604	0.291314	8.09546	0.0383397	0.191065	0.455556	8.09546	0.00246784	0.0114563	0.296376	8.09546	0.0354356	0.143958	-0.245675	8.09546	0.0760741	0.22992	-0.0631367	8.09546	0.63553	0.773272
121	257	A_84_P10592	AT1G14330	Galactose oxidase/kelch repeat superfamily protein	-0.315584	10.6672	0.00647204	0.0178357	0.243726	10.6672	0.0291587	0.262504	0.11668	10.6672	0.273317	0.887102	0.204825	10.6672	0.0621433	0.264756	-0.376117	10.6672	0.00171076	0.00844918	0.238929	10.6672	0.0320957	0.13394	0.30544	10.6672	0.00805453	0.042054	-0.55931	10.6672	2.99184e-05	0.000186351
54	114	A_84_P10593	AT1G58100	TCP family transcription factor	-0.267543	11.059	0.25185	0.389689	0.042585	11.059	0.852844	0.980571	0.189971	11.059	0.411905	0.95561	-0.0163474	11.059	0.943212	0.986019	-0.360953	11.059	0.127205	0.277629	0.0788986	11.059	0.731382	0.891843	-0.00252505	11.059	0.991221	0.996643	-0.310128	11.059	0.186611	0.330122
69	107	A_84_P10594	AT1G26120	alpha/beta-Hydrolases superfamily protein	-0.645029	10.6394	2.92157e-05	0.000151004	-0.13381	10.6394	0.275004	0.758611	0.0462379	10.6394	0.702135	0.995919	-0.176039	10.6394	0.155484	0.463174	-0.0547994	10.6394	0.650619	0.810495	-0.273624	10.6394	0.0328716	0.136332	-0.156918	10.6394	0.203066	0.445455	-0.511219	10.6394	0.000375244	0.0017023
41	153	A_84_P10595	AT1G48850	chorismate synthase, putative / 5-enolpyruvylshikimate-3-phosphate phospholyase, putative	-0.621527	13.6091	2.30346e-06	1.63315e-05	0.0303275	13.6091	0.751109	0.962408	-0.0600113	13.6091	0.531819	0.982143	0.276331	13.6091	0.00841695	0.0643256	-0.264692	13.6091	0.0110551	0.0397385	-0.0820474	13.6091	0.39473	0.674269	-0.041923	13.6091	0.661443	0.850521	-0.651855	13.6091	1.18742e-06	1.1511e-05
11	96	A_84_P10596	AT1G32120	FUNCTIONS IN: molecular_function unknown; INVOLVED IN: biological_process unknown; LOCATED IN: membrane; EXPRESSED IN: 14 plant structures; EXPRESSED DURING: 4 anthesis, C globular stage, F mature embryo stage, petal differentiation and expansion stage, E expanded cotyledon stage; CONTAINS InterPro DOMAIN/s: Aminotransferase-like, plant mobile domain (InterPro:IPR019557), Protein of unknown funct…	-0.590255	11.3853	0.00244433	0.00759115	-0.160273	11.3853	0.356493	0.815166	-0.0553382	11.3853	0.747822	0.995919	-0.206853	11.3853	0.237411	0.579491	-0.56421	11.3853	0.00347019	0.0151909	-0.364215	11.3853	0.0446434	0.170088	-0.244066	11.3853	0.166232	0.391685	-0.429982	11.3853	0.0199985	0.0537045
143	69	A_84_P10597	AT1G27770	autoinhibited Ca2+-ATPase 1	-0.924525	11.3652	6.71277e-06	4.15596e-05	-0.141024	11.3652	0.364527	0.821225	-0.171313	11.3652	0.273068	0.887102	-0.538445	11.3652	0.00209793	0.0223106	-0.53201	11.3652	0.002312	0.0108566	-0.282558	11.3652	0.0780104	0.252533	-0.0214081	11.3652	0.88936	0.958879	-0.783502	11.3652	5.1808e-05	0.00030163
95	211	A_84_P10598	AT1G33600	Leucine-rich repeat (LRR) family protein	0.168636	8.9141	0.362432	0.510916	0.130766	8.9141	0.478159	0.885074	-0.0878584	8.9141	0.632465	0.992587	-0.659397	8.9141	0.00166069	0.0185195	-0.43875	8.9141	0.0251006	0.077914	-0.541577	8.9141	0.00729993	0.0430176	0.138412	8.9141	0.453168	0.709394	0.03787	8.9141	0.836283	0.909493
4	29	A_84_P10599	AT1G14460	AAA-type ATPase family protein	1.03962	9.28808	2.70662e-09	5.52729e-08	0.244002	9.28808	0.0261202	0.24633	-0.113674	9.28808	0.275681	0.888608	0.136102	9.28808	0.194756	0.524571	-0.094566	9.28808	0.362219	0.574978	0.263745	9.28808	0.0172757	0.0843092	0.377478	9.28808	0.00138858	0.0104063	0.795623	9.28808	1.87076e-07	2.47356e-06
136	156	A_84_P105996	AT4G36470	S-adenosyl-L-methionine-dependent methyltransferases superfamily protein	1.36461	10.0076	3.57684e-11	2.09243e-09	0.561405	10.0076	2.80359e-05	0.00179065	-0.0445453	10.0076	0.671142	0.995297	0.0120407	10.0076	0.908431	0.976497	-0.14681	10.0076	0.171205	0.345127	0.259995	10.0076	0.0207705	0.0970694	0.90964	10.0076	3.21052e-08	2.12251e-06	0.803201	10.0076	2.16938e-07	2.79645e-06
135	234	A_84_P10600	AT1G73440	calmodulin-related	-0.11376	9.89546	0.359778	0.508125	-0.065379	9.89546	0.595978	0.92683	-0.0988463	9.89546	0.424955	0.958061	-0.163597	9.89546	0.192878	0.522271	-0.021235	9.89546	0.862829	0.936001	-0.288839	9.89546	0.0275855	0.119918	-0.298189	9.89546	0.0234663	0.0961825	-0.0483811	9.89546	0.694319	0.815361
120	245	A_84_P106006	AT5G01620	TRICHOME BIREFRINGENCE-LIKE 35	-0.175987	9.55729	0.266772	0.407066	-0.265687	9.55729	0.10017	0.513642	-0.387514	9.55729	0.0207077	0.275575	-0.195249	9.55729	0.219592	0.558528	0.0662674	9.55729	0.671552	0.824355	-0.270364	9.55729	0.0947278	0.288321	-0.0805065	9.55729	0.606865	0.817609	0.0897002	9.55729	0.566754	0.720305
59	134	A_84_P10601	AT1G66950	pleiotropic drug resistance 11	-1.52161	8.55765	8.32401e-11	3.84093e-09	-0.17496	8.55765	0.163797	0.633853	-0.10053	8.55765	0.415806	0.956352	0.0043628	8.55765	0.971584	0.99268	-0.688411	8.55765	1.57668e-05	0.000171264	-0.330086	8.55765	0.0131039	0.0681884	-0.930795	8.55765	2.50548e-07	1.01521e-05	-1.34665	8.55765	6.80925e-10	3.12286e-08
150	239	A_84_P106016	AT1G15125	S-adenosyl-L-methionine-dependent methyltransferases superfamily protein	0.0392589	7.30154	0.710213	0.812231	-0.0782545	7.30154	0.461294	0.876861	-0.155372	7.30154	0.151661	0.749193	-0.0947863	7.30154	0.373768	0.718614	0.0379716	7.30154	0.719275	0.853757	0.0019247	7.30154	0.98544	0.994945	0.0471893	7.30154	0.655402	0.846755	0.117513	7.30154	0.272767	0.437389
92	18	A_84_P10602	AT2G42030	RING/U-box superfamily protein	-0.363752	10.1615	0.00352149	0.0104634	-0.180226	10.1615	0.116188	0.548723	-0.0600765	10.1615	0.589875	0.990124	-0.163278	10.1615	0.15236	0.45814	-0.291676	10.1615	0.015225	0.0516058	-0.223489	10.1615	0.0552721	0.198318	-0.121079	10.1615	0.282804	0.546471	-0.183526	10.1615	0.110062	0.219174
167	120	A_84_P10603	AT1G63550	Receptor-like protein kinase-related family protein	-0.046491	7.10567	0.666598	0.779374	-0.174112	7.10567	0.117418	0.551526	-0.047981	7.10567	0.656638	0.994915	-0.0780208	7.10567	0.47162	0.792135	-0.193874	7.10567	0.0835	0.201875	-0.0975503	7.10567	0.369907	0.65183	-0.133789	7.10567	0.22296	0.473178	0.127621	7.10567	0.244219	0.403374
123	261	A_84_P10604	AT2G03190	SKP1-like 16	-0.0582064	7.17513	0.451438	0.598178	-0.0799268	7.17513	0.304246	0.780021	-0.0826977	7.17513	0.288249	0.895623	0.00642825	7.17513	0.933234	0.98376	-0.0204302	7.17513	0.790211	0.896359	0.0224947	7.17513	0.769627	0.908825	-0.03063	7.17513	0.690338	0.865668	0.0217204	7.17513	0.777328	0.873051
140	164	A_84_P10605	AT2G43690	Concanavalin A-like lectin protein kinase family protein	0.0782236	7.79142	0.401527	0.550389	-0.15025	7.79142	0.115533	0.547	-0.276264	7.79142	0.00676942	0.131832	-0.121206	7.79142	0.199246	0.530978	0.0712567	7.79142	0.444051	0.651103	-0.1376	7.79142	0.147445	0.386185	-0.163591	7.79142	0.0884217	0.25536	0.228474	7.79142	0.0212674	0.0565415
150	95	A_84_P106056	AT4G24690	ubiquitin-associated (UBA)/TS-N domain-containing protein / octicosapeptide/Phox/Bemp1 (PB1) domain-containing protein	0.245545	13.446	0.059791	0.122054	-0.0274375	13.446	0.825597	0.976138	-0.114731	13.446	0.36179	0.937251	-0.25603	13.446	0.0505489	0.230147	-0.350374	13.446	0.010028	0.0366763	0.00207613	13.446	0.986689	0.995448	-0.309882	13.446	0.0204923	0.0868069	0.272983	13.446	0.0383069	0.092767
159	152	A_84_P10606	AT2G43830	pseudogene, NPK1-related protein kinase 3, identical to NPK1-related protein kinase 3 (GI:2342427) (Arabidopsis thaliana);; blastp match of 91% identity and 2.1e-09 P-value to GP|456309|dbj|BAA05648.1||D26601 protein kinase {Nicotiana tabacum}	0.145777	7.3955	0.066076	0.13271	0.0488671	7.3955	0.521557	0.901588	0.0336162	7.3955	0.65837	0.994915	0.0736901	7.3955	0.337035	0.688094	0.0994848	7.3955	0.199254	0.384349	-0.0366687	7.3955	0.629748	0.837097	0.0667787	7.3955	0.383287	0.648513	0.0969095	7.3955	0.210645	0.361165
97	262	A_84_P10607	AT2G47380	Cytochrome c oxidase subunit Vc family protein	-0.796613	14.5615	2.89556e-05	0.000149968	-0.135863	14.5615	0.366736	0.822521	-2.9512e-05	14.5615	0.999842	0.999945	-0.0374094	14.5615	0.801814	0.941351	-0.198023	14.5615	0.193472	0.376505	0.154758	14.5615	0.305395	0.588383	-0.072704	14.5615	0.626471	0.829669	-0.66075	14.5615	0.000235053	0.00112572
117	25	A_84_P10608	AT2G20030	RING/U-box superfamily protein	-1.41183	8.57459	4.28584e-09	7.9434e-08	0.148167	8.57459	0.307947	0.782127	-0.547248	8.57459	0.000999859	0.0335662	-0.728669	8.57459	5.2952e-05	0.00126159	-0.786459	8.57459	2.12926e-05	0.000217593	-0.808626	8.57459	1.50846e-05	0.000292005	-0.587485	8.57459	0.000518458	0.00469927	-1.56	8.57459	8.11318e-10	3.55847e-08
166	178	A_84_P10609	AT2G24850	tyrosine aminotransferase 3	-2.64351	8.38836	6.96998e-06	4.29521e-05	-0.505605	8.38836	0.259735	0.744339	-1.07907	8.38836	0.0225406	0.291558	-2.9551	8.38836	1.54858e-06	8.41668e-05	-2.83171	8.38836	2.78715e-06	4.19976e-05	-3.61479	8.38836	8.0295e-08	5.37121e-06	-3.06841	8.38836	9.11256e-07	2.78991e-05	-2.13791	8.38836	9.11644e-05	0.000493648
35	127	A_84_P10610	AT2G28220	Eukaryotic aspartyl protease family protein	0.0582144	7.22828	0.476408	0.621163	-0.0211558	7.22828	0.794646	0.971397	-0.0156217	7.22828	0.847529	0.997789	0.0935895	7.22828	0.257165	0.602737	0.0317636	7.22828	0.696273	0.840285	0.0939506	7.22828	0.255394	0.534499	-0.000165236	7.22828	0.998377	0.999353	0.0793702	7.22828	0.334321	0.506563
169	162	A_84_P106106	AT5G23820	MD-2-related lipid recognition domain-containing protein	1.96505	13.3433	1.38735e-11	1.11227e-09	1.69529	13.3433	1.84829e-10	3.71912e-07	0.105247	13.3433	0.464471	0.969115	1.52504	13.3433	1.12343e-09	6.35016e-07	0.203116	13.3433	0.165735	0.336682	1.8294	13.3433	4.90979e-11	5.40822e-08	2.40656	13.3433	3.56686e-13	1.61294e-09	0.269761	13.3433	0.0706271	0.153864
144	219	A_84_P10611	AT2G43530	Scorpion toxin-like knottin superfamily protein	3.62872	9.0946	1.43921e-11	1.12988e-09	1.8402	9.0946	9.01027e-07	0.000138117	-0.041212	9.0946	0.876162	0.99857	0.651758	9.0946	0.0216227	0.127199	-0.385595	9.0946	0.155566	0.321454	0.998989	9.0946	0.0010948	0.00944428	0.686064	9.0946	0.016325	0.0728241	1.78852	9.0946	1.34769e-06	1.283e-05
85	144	A_84_P106116	AT4G08680	transposable element gene	0.060844	7.06254	0.511696	0.65307	-0.0814354	7.06254	0.38189	0.831761	-0.073054	7.06254	0.431901	0.958841	-0.0797557	7.06254	0.391595	0.733338	0.0117789	7.06254	0.898364	0.953347	0.0561165	7.06254	0.5447	0.784887	-0.112333	7.06254	0.231848	0.484368	0.142279	7.06254	0.134131	0.256118
112	128	A_84_P10612	AT2G07630	transposable element gene	0.0435707	7.05053	0.571767	0.704356	0.0695634	7.05053	0.369703	0.824233	0.108781	7.05053	0.166876	0.774439	0.0328583	7.05053	0.669236	0.891526	0.131121	7.05053	0.0992843	0.230545	0.108648	7.05053	0.16737	0.417432	0.0122513	7.05053	0.873188	0.952222	-0.0259927	7.05053	0.735183	0.84421
164	132	A_84_P10613	AT2G42530	cold regulated 15b	5.10566	7.61871	1.45282e-08	2.12472e-07	0.00970983	7.61871	0.986139	0.998157	0.195745	7.61871	0.726579	0.995919	0.17907	7.61871	0.748987	0.923557	0.145937	7.61871	0.794179	0.898718	0.84722	7.61871	0.140752	0.374686	-0.0898735	7.61871	0.872288	0.951877	5.09595	7.61871	1.49783e-08	3.25164e-07
90	118	A_84_P106136	AT3G12130	KH domain-containing protein / zinc finger (CCCH type) family protein	0.0259223	11.5931	0.905684	0.942427	-0.125366	11.5931	0.568218	0.918196	0.0565064	11.5931	0.796331	0.997444	-0.069916	11.5931	0.749575	0.923649	0.391149	11.5931	0.0855519	0.205758	-0.190864	11.5931	0.387575	0.668226	-0.0380128	11.5931	0.862093	0.947913	0.151289	11.5931	0.491862	0.657057
164	57	A_84_P10614	AT1G63350	Disease resistance protein (CC-NBS-LRR class) family	-0.00766681	7.16123	0.940973	0.964019	-0.0651406	7.16123	0.531349	0.905784	-0.0610588	7.16123	0.557144	0.987036	-0.00711583	7.16123	0.945208	0.986596	0.0170883	7.16123	0.86895	0.938714	-0.0272637	7.16123	0.792478	0.919175	-0.0245737	7.16123	0.81252	0.925704	0.0574738	7.16123	0.58033	0.730868
99	193	A_84_P106146	AT1G72020	unknown protein; Has 52 Blast hits to 52 proteins in 18 species: Archae - 0; Bacteria - 0; Metazoa - 0; Fungi - 0; Plants - 52; Viruses - 0; Other Eukaryotes - 0 (source: NCBI BLink).	-0.768041	15.1442	8.22264e-06	4.98198e-05	0.332736	15.1442	0.0175036	0.193194	-0.162661	15.1442	0.219341	0.836429	-0.0821258	15.1442	0.529129	0.824117	-0.204781	15.1442	0.126184	0.275988	-0.0348581	15.1442	0.788499	0.917563	-0.105377	15.1442	0.420911	0.68255	-1.10078	15.1442	4.72218e-08	8.07934e-07
7	40	A_84_P10615	AT2G31800	Integrin-linked protein kinase family	0.56673	10.9752	6.98456e-05	0.000325745	0.165826	10.9752	0.157363	0.624325	-0.106282	10.9752	0.357452	0.934163	-0.215211	10.9752	0.0711633	0.289199	-0.826286	10.9752	5.1721e-07	1.07577e-05	0.272447	10.9752	0.0256476	0.113562	0.202693	10.9752	0.0877667	0.254053	0.400904	10.9752	0.00204852	0.00747152
20	71	A_84_P10616	AT1G64190	6-phosphogluconate dehydrogenase family protein	-0.925458	12.3005	1.59012e-06	1.17935e-05	-0.179194	12.3005	0.20503	0.686396	-0.0265831	12.3005	0.847785	0.997837	-0.145589	12.3005	0.299759	0.650062	0.0853708	12.3005	0.539426	0.729603	-0.331208	12.3005	0.0252539	0.112278	-0.604786	12.3005	0.000275401	0.0028323	-0.746264	12.3005	2.636e-05	0.000166853
126	34	A_84_P10617	AT2G35540	DNAJ heat shock N-terminal domain-containing protein	-0.122359	9.0108	0.31275	0.457947	-0.0593808	9.0108	0.620656	0.933665	0.00419645	9.0108	0.972009	0.999677	-0.0741057	9.0108	0.53753	0.829085	0.227955	9.0108	0.0682133	0.172817	0.00384343	9.0108	0.974363	0.99093	0.0490545	9.0108	0.682341	0.861283	-0.0629779	9.0108	0.599797	0.746561
125	159	A_84_P10618	AT2G14920	sulfotransferase 4A	0.0412804	7.20945	0.776463	0.859043	0.402165	7.20945	0.0111253	0.144322	-0.0388366	7.20945	0.78935	0.997383	-0.0971207	7.20945	0.506151	0.81146	0.246425	7.20945	0.101535	0.234328	-0.133016	7.20945	0.36492	0.647263	0.0305056	7.20945	0.833729	0.935457	-0.360884	7.20945	0.0207335	0.0553692
5	156	A_84_P10619	AT2G30310	GDSL-like Lipase/Acylhydrolase family protein	0.632573	7.27071	0.00020331	0.000841681	0.392664	7.27071	0.0105494	0.139568	0.185947	7.27071	0.195774	0.809666	0.195061	7.27071	0.175671	0.496574	0.290266	7.27071	0.0498315	0.134777	0.12985	7.27071	0.360977	0.643742	0.501207	7.27071	0.00180286	0.0128023	0.239909	7.27071	0.0997279	0.202665
154	41	A_84_P10620	AT2G30260	U2 small nuclear ribonucleoprotein B	-0.212949	11.7404	0.122222	0.220142	-0.0891229	11.7404	0.506841	0.896589	-0.0444605	11.7404	0.739459	0.995919	-0.0979827	11.7404	0.466076	0.78883	0.368083	11.7404	0.01142	0.0408263	-0.126414	11.7404	0.349221	0.631913	-0.298383	11.7404	0.0351601	0.130355	-0.123826	11.7404	0.358953	0.531512
59	53	A_84_P10621	AT2G15500	RNA-binding protein	-0.890796	9.50558	0.00245713	0.00762761	0.242908	9.50558	0.354804	0.814512	0.00867122	9.50558	0.973352	0.999677	0.0401086	9.50558	0.87724	0.96802	0.0285049	9.50558	0.91257	0.960119	-0.191232	9.50558	0.464441	0.729559	0.0690668	9.50558	0.790369	0.915141	-1.1337	9.50558	0.000276339	0.00129708
49	149	A_84_P10622	AT2G23930	probable small nuclear ribonucleoprotein G	-0.13471	13.0533	0.237677	0.372837	-0.171296	13.0533	0.137445	0.590416	0.0671538	13.0533	0.550659	0.986061	0.142835	13.0533	0.211564	0.548217	0.606186	13.0533	2.51355e-05	0.000249315	0.280913	13.0533	0.0197193	0.0932747	-0.102095	13.0533	0.367146	0.633169	0.0365867	13.0533	0.744272	0.850306
109	190	A_84_P10623	AT2G40620	Basic-leucine zipper (bZIP) transcription factor family protein	-1.32406	10.6346	1.56972e-08	2.2671e-07	-0.165174	10.6346	0.264562	0.749913	-0.0397254	10.6346	0.785237	0.997282	-0.0561701	10.6346	0.700288	0.904724	-0.283888	10.6346	0.0626846	0.161709	-0.109007	10.6346	0.457446	0.724188	-0.442208	10.6346	0.00609795	0.0337396	-1.15889	10.6346	1.256e-07	1.78044e-06
35	180	A_84_P10624	AT2G37130	Peroxidase superfamily protein	-1.83379	14.4929	2.07393e-07	2.01315e-06	-0.163873	14.4929	0.49422	0.891091	0.0864804	14.4929	0.717085	0.995919	-0.56517	14.4929	0.026377	0.147144	-0.481374	14.4929	0.0544398	0.144512	-0.209447	14.4929	0.384087	0.66494	0.00977189	14.4929	0.967284	0.988443	-1.66992	14.4929	8.16117e-07	8.36732e-06
48	153	A_84_P10625	AT2G28590	Protein kinase superfamily protein	0.382283	9.25956	0.0207511	0.0494189	0.0790598	9.25956	0.608623	0.930742	0.265739	9.25956	0.0959767	0.626453	0.0234424	9.25956	0.878947	0.968454	0.273865	9.25956	0.0869125	0.208224	0.107621	9.25956	0.487057	0.746171	0.220887	9.25956	0.161852	0.384844	0.303223	9.25956	0.0600997	0.134787
79	69	A_84_P106252	AT3G50890	homeobox protein 28	0.855237	7.47898	1.86481e-08	2.6156e-07	0.135105	7.47898	0.165988	0.637179	-0.00731487	7.47898	0.938688	0.998832	0.054871	7.47898	0.565602	0.844438	0.330782	7.47898	0.0022041	0.0104277	0.0595234	7.47898	0.533429	0.777767	0.163123	7.47898	0.0980702	0.275142	0.720132	7.47898	2.64137e-07	3.29225e-06
55	147	A_84_P10626	AT2G16920	ubiquitin-conjugating enzyme 23	-0.587543	10.6415	0.00013763	0.000593632	-0.0850832	10.6415	0.501638	0.893989	-0.0198522	10.6415	0.874727	0.99857	-0.137592	10.6415	0.281711	0.630767	-0.0936374	10.6415	0.460178	0.664407	-0.356245	10.6415	0.00971037	0.0537953	-0.366468	10.6415	0.00809239	0.0422076	-0.50246	10.6415	0.000665333	0.00281576
148	214	A_84_P10627	AT2G20880	Integrase-type DNA-binding superfamily protein	-0.969032	7.64159	2.95228e-05	0.000152452	-0.115225	7.64159	0.527562	0.904232	-1.28264	7.64159	7.22188e-07	0.000141988	-1.28635	7.64159	6.92856e-07	4.43781e-05	-1.16832	7.64159	2.66885e-06	4.04848e-05	-1.24168	7.64159	1.14636e-06	3.87949e-05	-1.15689	7.64159	3.05052e-06	7.36489e-05	-0.853807	7.64159	0.000126002	0.000657877
131	36	A_84_P10628	AT2G31650	homologue of trithorax	-0.122467	7.9845	0.531423	0.670412	-0.199207	7.9845	0.312686	0.785612	-0.157029	7.9845	0.423803	0.957501	0.0313981	7.9845	0.871917	0.96673	0.307132	7.9845	0.126143	0.275938	-0.130352	7.9845	0.505616	0.75907	-0.410467	7.9845	0.0456097	0.15842	0.0767398	7.9845	0.694037	0.815119
156	227	A_84_P10629	AT2G20680	Glycosyl hydrolase superfamily protein	-0.103505	9.95548	0.290217	0.433322	-0.00324347	9.95548	0.973169	0.996788	-0.09908	9.95548	0.310748	0.91011	0.127917	9.95548	0.194513	0.524282	-0.330327	9.95548	0.00249307	0.0115438	0.288331	9.95548	0.00677392	0.0404752	-0.057942	9.95548	0.549809	0.78108	-0.100261	9.95548	0.305168	0.474722
132	24	A_84_P10630	AT1G21170	Exocyst complex component SEC5	-0.0998175	7.92628	0.227344	0.36058	-0.0781389	7.92628	0.341114	0.805459	0.0171486	7.92628	0.83265	0.997444	-0.0299555	7.92628	0.712375	0.909058	0.079366	7.92628	0.333766	0.545578	-0.15554	7.92628	0.0666841	0.22659	-0.111521	7.92628	0.179403	0.411149	-0.0216785	7.92628	0.789447	0.880607
127	217	A_84_P10631	AT2G47510	fumarase 1	-1.05217	12.4983	8.1e-08	8.95774e-07	-0.209125	12.4983	0.115261	0.546628	-0.0549822	12.4983	0.669451	0.995297	0.159492	12.4983	0.223496	0.563302	0.107358	12.4983	0.407636	0.618095	0.262506	12.4983	0.0520331	0.189814	-0.0620067	12.4983	0.630423	0.832343	-0.84304	12.4983	2.06218e-06	1.8451e-05
95	69	A_84_P10632	AT2G16600	rotamase CYP 3	0.289151	14.9996	0.168142	0.284419	0.0714914	14.9996	0.727194	0.956236	0.266852	14.9996	0.201782	0.816439	0.0157614	14.9996	0.938601	0.984825	0.312863	14.9996	0.137507	0.294053	0.181534	14.9996	0.379781	0.660832	0.124318	14.9996	0.545377	0.777563	0.217659	14.9996	0.294396	0.462532
164	146	A_84_P106322	AT3G54860	Sec1/munc18-like (SM) proteins superfamily	0.00986184	10.987	0.918049	0.950048	-0.127247	10.987	0.194097	0.674018	0.0881512	10.987	0.362889	0.937997	-0.233917	10.987	0.0227854	0.132063	-0.399138	10.987	0.00044355	0.00273187	-0.316358	10.987	0.00332414	0.0229231	-0.196665	10.987	0.0510934	0.17201	0.137109	10.987	0.163199	0.297899
10	146	A_84_P10633	AT2G16780	Transducin family protein / WD-40 repeat family protein	0.399525	11.0883	0.0584135	0.119691	0.0755926	11.0883	0.707745	0.952469	-0.0101391	11.0883	0.959824	0.999677	0.359594	11.0883	0.0858031	0.326479	0.688144	11.0883	0.00253088	0.0116845	0.503814	11.0883	0.0199295	0.0940644	0.101636	11.0883	0.614757	0.822319	0.323932	11.0883	0.119121	0.23345
92	19	A_84_P10634	AT2G16620	Protein kinase superfamily protein	-0.173875	7.04291	0.0511404	0.106979	-0.099001	7.04291	0.250939	0.73598	-0.0921226	7.04291	0.284287	0.894025	-0.0437209	7.04291	0.607172	0.862994	-0.082739	7.04291	0.334831	0.546687	-0.0763037	7.04291	0.372919	0.654609	-0.0796044	7.04291	0.353034	0.619287	-0.0748738	7.04291	0.381762	0.554661
76	45	A_84_P10636	AT2G47670	Plant invertase/pectin methylesterase inhibitor superfamily protein	0.105891	9.61685	0.472306	0.617167	-0.180397	9.61685	0.226579	0.713573	-0.0459522	9.61685	0.753811	0.995919	0.156847	9.61685	0.290875	0.641066	-0.494415	9.61685	0.00277879	0.012625	-0.00362536	9.61685	0.980235	0.992988	0.1279	9.61685	0.386788	0.651682	0.286288	9.61685	0.0618094	0.137896
109	262	A_84_P10637	AT2G40170	Stress induced protein	-0.237588	7.68726	0.156863	0.269145	-0.356989	7.68726	0.0390573	0.314042	0.0492548	7.68726	0.763401	0.996708	0.373568	7.68726	0.0316435	0.16732	-0.354926	7.68726	0.0400834	0.113506	0.453125	7.68726	0.0110397	0.059622	-0.275839	7.68726	0.10323	0.284691	0.119401	7.68726	0.46812	0.636681
72	82	A_84_P10638	AT1G11260	sugar transporter 1	0.816937	11.3536	1.13017e-05	6.56893e-05	0.243985	11.3536	0.0965801	0.505305	-0.486702	11.3536	0.00241976	0.0633592	-0.459437	11.3536	0.00377657	0.0352261	-0.333347	11.3536	0.0273554	0.0836555	0.575053	11.3536	0.000563581	0.00553784	0.461623	11.3536	0.00364468	0.0223899	0.572953	11.3536	0.000583489	0.00250812
116	213	A_84_P10639	AT2G22780	peroxisomal NAD-malate dehydrogenase 1	-0.18178	12.2057	0.347029	0.49487	0.0578954	12.2057	0.762164	0.964344	0.436514	12.2057	0.0317221	0.356387	0.336078	12.2057	0.0904096	0.337181	-0.143308	12.2057	0.456526	0.661437	0.058276	12.2057	0.760651	0.904841	0.210761	12.2057	0.277463	0.540464	-0.239676	12.2057	0.218846	0.371466
123	173	A_84_P10640	AT1G11220	Protein of unknown function (DUF761)	-0.382776	8.49176	0.0728393	0.143721	-0.133287	8.49176	0.516764	0.900445	0.049434	8.49176	0.809085	0.997444	0.121881	8.49176	0.552919	0.837825	0.395944	8.49176	0.0642563	0.164964	0.033195	8.49176	0.871064	0.951588	-0.373498	8.49176	0.0794797	0.237217	-0.249489	8.49176	0.231138	0.387228
127	240	A_84_P10641	AT2G18400	ribosomal protein L6 family protein	-0.236348	12.7502	0.011117	0.0286837	-0.115306	12.7502	0.186725	0.664844	-0.0898285	12.7502	0.299394	0.903277	0.135032	12.7502	0.125104	0.409723	0.312406	12.7502	0.00144262	0.00732264	0.224248	12.7502	0.0152034	0.0766357	-0.216701	12.7502	0.018436	0.0799689	-0.121043	12.7502	0.166694	0.30274
77	39	A_84_P10642	AT2G39850	Subtilisin-like serine endopeptidase family protein	1.65807	7.2083	2.44511e-07	2.32383e-06	-0.392859	7.2083	0.0830699	0.470083	-0.422218	7.2083	0.0640254	0.520222	-0.11498	7.2083	0.598903	0.859887	-0.0243918	7.2083	0.910849	0.959235	0.244	7.2083	0.270269	0.550496	-0.35291	7.2083	0.116807	0.309415	2.05093	7.2083	8.9194e-09	2.18137e-07
31	154	A_84_P10644	AT2G23210	UDP-Glycosyltransferase superfamily protein	0.469984	7.37414	0.0018487	0.00592853	0.119358	7.37414	0.371748	0.825209	0.00829413	7.37414	0.949989	0.998832	0.0661873	7.37414	0.617849	0.868242	-0.00293121	7.37414	0.982315	0.992766	-0.07029	7.37414	0.596385	0.817675	-0.0993961	7.37414	0.455552	0.711378	0.350626	7.37414	0.0144251	0.0406463
107	223	A_84_P10645	AT1G04970	lipid-binding serum glycoprotein family protein	-0.565628	12.0224	4.12698e-05	0.000204725	-0.200511	12.0224	0.0773903	0.454433	-0.147267	12.0224	0.186454	0.80057	-0.398555	12.0224	0.00144848	0.0167263	-0.65454	12.0224	6.7188e-06	8.62157e-05	-0.540971	12.0224	6.91564e-05	0.00101618	-0.280329	12.0224	0.0171108	0.0755026	-0.365117	12.0224	0.00295641	0.0103394
22	195	A_84_P10646	AT2G14070	wound-responsive protein-related	0.169442	7.48233	0.124923	0.224097	0.264807	7.48233	0.0212222	0.217389	0.00974495	7.48233	0.927466	0.99857	0.092329	7.48233	0.392908	0.734357	0.112965	7.48233	0.298133	0.506748	-0.125926	7.48233	0.24771	0.525687	0.433816	7.48233	0.000576316	0.00513012	-0.0953657	7.48233	0.377832	0.550916
52	96	A_84_P10647	AT2G26480	UDP-glucosyl transferase 76D1	-1.04841	11.1403	0.00031341	0.00123474	0.618798	11.1403	0.0181654	0.19726	1.865	11.1403	2.17103e-07	6.25169e-05	0.617578	11.1403	0.0183643	0.113587	-0.267932	11.1403	0.277743	0.483338	0.103493	11.1403	0.670979	0.861099	1.0476	11.1403	0.000315839	0.00314933	-1.66721	11.1403	1.10877e-06	1.08384e-05
54	7	A_84_P106472	AT1G22790	unknown protein; FUNCTIONS IN: molecular_function unknown; INVOLVED IN: biological_process unknown; LOCATED IN: plasma membrane; EXPRESSED IN: 22 plant structures; EXPRESSED DURING: 13 growth stages; BEST Arabidopsis thaliana protein match is: unknown protein (TAIR:AT1G34010.1); Has 67 Blast hits to 67 proteins in 12 species: Archae - 0; Bacteria - 0; Metazoa - 0; Fungi - 0; Plants - 67; Viruses …	0.382857	8.2766	0.000175243	0.000736545	0.108781	8.2766	0.204339	0.685885	-0.00603638	8.2766	0.942647	0.998832	-0.132516	8.2766	0.125724	0.410933	-0.219069	8.2766	0.0157631	0.0530914	-0.172204	8.2766	0.051057	0.187252	0.0212895	8.2766	0.799853	0.920323	0.274075	8.2766	0.00359854	0.012286
101	138	A_84_P10648	AT2G26590	regulatory particle non-ATPase 13	-0.402523	12.4609	0.0117656	0.0301285	-0.156604	12.4609	0.29277	0.773379	-0.126726	12.4609	0.392234	0.950916	-0.0798163	12.4609	0.587827	0.854845	0.215163	12.4609	0.153383	0.318324	-0.136964	12.4609	0.35589	0.638682	-0.217986	12.4609	0.148337	0.362388	-0.245919	12.4609	0.105429	0.211983
60	121	A_84_P10649	AT2G26420	1-phosphatidylinositol-4-phosphate 5-kinase 3	-0.94561	8.84461	1.73873e-07	1.73014e-06	0.0613733	8.84461	0.614416	0.932648	0.188969	8.84461	0.131036	0.713649	0.384012	8.84461	0.00457058	0.0406933	-0.241467	8.84461	0.0579911	0.152057	0.356585	8.84461	0.00764033	0.0446146	0.20968	8.84461	0.0960008	0.27095	-1.00698	8.84461	6.66308e-08	1.0648e-06
102	146	A_84_P10650	AT2G42270	U5 small nuclear ribonucleoprotein helicase	0.43313	10.132	1.81669e-06	1.32905e-05	0.326628	10.132	6.49701e-05	0.0034362	-0.0258855	10.132	0.692892	0.995919	-0.120182	10.132	0.0778959	0.307136	-0.273779	10.132	0.000422629	0.00261763	0.00104146	10.132	0.987297	0.995533	0.129313	10.132	0.0593524	0.192768	0.106502	10.132	0.115132	0.227189
89	207	A_84_P106502	AT3G08570	Phototropic-responsive NPH3 family protein	-0.191142	9.43425	0.120304	0.217345	-0.193991	9.43425	0.115206	0.546524	-0.158507	9.43425	0.193355	0.807344	-0.104234	9.43425	0.386442	0.728729	0.404218	9.43425	0.00269438	0.012301	-0.17723	9.43425	0.148005	0.387163	-0.508008	9.43425	0.000352748	0.00344668	0.00284899	9.43425	0.980927	0.990098
157	118	A_84_P10651	AT2G32950	Transducin/WD40 repeat-like superfamily protein	-0.145844	11.048	0.126244	0.225946	0.0434831	11.048	0.63916	0.938707	-0.0460847	11.048	0.619365	0.992038	-0.153464	11.048	0.108731	0.377519	-0.4105	11.048	0.000233873	0.0015973	-0.252624	11.048	0.0120822	0.0641113	-0.0434998	11.048	0.639032	0.837741	-0.189328	11.048	0.0515839	0.11886
80	241	A_84_P10652	AT2G32450	Calcium-binding tetratricopeptide family protein	0.0717452	8.06863	0.495243	0.638013	-0.0448243	8.06863	0.668889	0.944902	-0.0958869	8.06863	0.364308	0.938311	0.00913969	8.06863	0.930351	0.983157	-0.0419976	8.06863	0.688552	0.835157	-0.0247409	8.06863	0.813084	0.92804	0.102559	8.06863	0.33263	0.599264	0.11657	8.06863	0.272501	0.43717
18	139	A_84_P106522	AT5G63550	DEK domain-containing chromatin associated protein	0.00946902	10.9539	0.955791	0.972943	-0.0489393	10.9539	0.77471	0.966942	-0.119006	10.9539	0.488703	0.974855	0.0972761	10.9539	0.570628	0.847122	0.289347	10.9539	0.10204	0.235228	0.117512	10.9539	0.494109	0.751845	-0.230836	10.9539	0.186601	0.421967	0.0584083	10.9539	0.73277	0.842766
4	208	A_84_P10653	AT2G26740	soluble epoxide hydrolase	1.59415	8.42674	1.22141e-10	5.13789e-09	0.600893	8.42674	0.000168185	0.00697119	0.0277076	8.42674	0.832801	0.997444	0.129206	8.42674	0.330639	0.681606	-0.25796	8.42674	0.0605786	0.15739	0.155907	8.42674	0.243044	0.520381	0.255716	8.42674	0.0626548	0.200148	0.993259	8.42674	2.64543e-07	3.29368e-06
51	192	A_84_P106532	AT5G01030	Protein of unknown function (DUF3527)	0.851653	9.94283	8.89346e-06	5.33938e-05	0.210164	9.94283	0.157569	0.624536	-0.188599	9.94283	0.202455	0.817262	0.0629727	9.94283	0.66448	0.889562	0.243217	9.94283	0.104849	0.240059	0.0252565	9.94283	0.861615	0.948309	0.557829	9.94283	0.000923141	0.00749291	0.641488	9.94283	0.000239315	0.00114311
34	154	A_84_P10654	AT2G24720	glutamate receptor 2.2	-0.07543	8.62152	0.790779	0.868541	-0.319047	8.62152	0.269057	0.753442	0.292341	8.62152	0.309971	0.909372	0.738096	8.62152	0.0162067	0.103879	0.0130803	8.62152	0.963273	0.984189	0.514424	8.62152	0.0819236	0.261361	-0.0271367	8.62152	0.923901	0.971909	0.243617	8.62152	0.395588	0.568737
129	197	A_84_P106542	AT3G33393	unknown protein; BEST Arabidopsis thaliana protein match is: unknown protein (TAIR:AT5G35604.1); Has 17 Blast hits to 17 proteins in 2 species: Archae - 0; Bacteria - 0; Metazoa - 0; Fungi - 0; Plants - 17; Viruses - 0; Other Eukaryotes - 0 (source: NCBI BLink).	0.0835705	7.20088	0.291606	0.434836	0.00857199	7.20088	0.912606	0.989133	0.0101226	7.20088	0.896885	0.99857	0.0560938	7.20088	0.47552	0.793872	0.0206685	7.20088	0.791449	0.896953	0.0385369	7.20088	0.622773	0.832746	0.00729978	7.20088	0.925532	0.972636	0.0749985	7.20088	0.342578	0.514835
166	144	A_84_P10655	AT2G39640	glycosyl hydrolase family 17 protein	0.107313	7.21135	0.124465	0.223567	0.0275168	7.21135	0.685062	0.947687	0.0802735	7.21135	0.244153	0.862999	0.046586	7.21135	0.494044	0.804461	0.037159	7.21135	0.584576	0.763805	0.0134672	7.21135	0.842406	0.940722	0.0311877	7.21135	0.645955	0.840579	0.0797962	7.21135	0.246871	0.406404
70	87	A_84_P10656	AT2G30740	Protein kinase superfamily protein	-0.541294	11.1381	8.86473e-06	5.32425e-05	0.0797778	11.1381	0.3906	0.837495	-0.0735972	11.1381	0.427693	0.958606	-0.268198	11.1381	0.00803688	0.0620925	-0.286369	11.1381	0.00513467	0.0209955	-0.305015	11.1381	0.0032239	0.0223768	-0.0586143	11.1381	0.526359	0.763691	-0.621072	11.1381	1.39424e-06	1.3212e-05
27	35	A_84_P10657	AT2G36800	don-glucosyltransferase 1	-0.166662	7.07796	0.126468	0.22632	0.000194552	7.07796	0.998532	0.999845	-0.0538128	7.07796	0.612006	0.991276	-0.00299466	7.07796	0.977406	0.994217	-0.0720536	7.07796	0.498188	0.69616	-0.0341818	7.07796	0.746825	0.898727	0.00867634	7.07796	0.934608	0.976239	-0.166856	7.07796	0.126052	0.244009
43	193	A_84_P10658	AT2G27030	calmodulin 5	0.624003	13.0057	0.00232957	0.00728061	0.157084	13.0057	0.389108	0.836726	0.155987	13.0057	0.392363	0.950916	0.197977	13.0057	0.280418	0.629537	0.176668	13.0057	0.333964	0.545804	0.105683	13.0057	0.560227	0.795225	0.457418	13.0057	0.0187065	0.0808927	0.466919	13.0057	0.0166854	0.0459818
129	184	A_84_P10659	AT2G46680	homeobox 7	-0.119487	13.3792	0.720522	0.820044	-0.886753	13.3792	0.0141751	0.169531	-0.432397	13.3792	0.204253	0.819568	-1.99562	13.3792	7.07428e-06	0.000265636	-1.42924	13.3792	0.000333844	0.00215264	-2.16782	13.3792	2.33828e-06	6.58386e-05	-0.796436	13.3792	0.0254709	0.102264	0.767265	13.3792	0.0306386	0.0768885
82	124	A_84_P10660	AT2G29490	glutathione S-transferase TAU 1	-0.721144	13.5711	6.61967e-05	0.000310263	0.00990631	13.5711	0.945404	0.993234	1.1159	13.5711	2.00481e-07	6.07328e-05	0.574756	13.5711	0.000694336	0.00944581	0.0655037	13.5711	0.651538	0.811026	0.0116281	13.5711	0.935935	0.977771	0.283737	13.5711	0.0611894	0.196826	-0.73105	13.5711	5.66025e-05	0.000326018
86	161	A_84_P10661	AT2G25180	response regulator 12	-0.854396	10.9529	1.43863e-05	8.10554e-05	-0.0776574	10.9529	0.60804	0.930539	0.607376	10.9529	0.000615073	0.0234516	0.462358	10.9529	0.00572439	0.0482762	-0.414025	10.9529	0.0117672	0.0418392	0.38689	10.9529	0.0174693	0.0849969	0.243342	10.9529	0.118428	0.312462	-0.776739	10.9529	4.57205e-05	0.000270012
112	225	A_84_P10662	AT2G45680	TCP family transcription factor	-0.872037	9.33647	3.43762e-05	0.000174584	-0.436289	9.33647	0.0148516	0.174123	-0.54009	9.33647	0.00360466	0.0857136	-0.673641	9.33647	0.00054919	0.00788894	-0.275757	9.33647	0.107151	0.243835	-0.361364	9.33647	0.0389842	0.154461	-0.199743	9.33647	0.235749	0.489714	-0.435749	9.33647	0.0149583	0.0419327
14	205	A_84_P10664	AT2G36130	Cyclophilin-like peptidyl-prolyl cis-trans isomerase family protein	0.610252	12.4068	5.19514e-05	0.000250613	0.18388	12.4068	0.136294	0.588639	-0.0363121	12.4068	0.762198	0.996507	0.117731	12.4068	0.331968	0.682872	0.0643331	12.4068	0.592835	0.770079	0.238951	12.4068	0.0574268	0.203909	0.385637	12.4068	0.00403065	0.0242504	0.426373	12.4068	0.00183535	0.00679391
93	80	A_84_P106642	AT2G34050	INVOLVED IN: protein complex assembly; LOCATED IN: mitochondrion, chloroplast; EXPRESSED IN: 19 plant structures; EXPRESSED DURING: 9 growth stages; CONTAINS InterPro DOMAIN/s: ATP11 (InterPro:IPR010591); Has 304 Blast hits to 304 proteins in 167 species: Archae - 0; Bacteria - 0; Metazoa - 101; Fungi - 112; Plants - 39; Viruses - 0; Other Eukaryotes - 52 (source: NCBI BLink).	-0.509389	10.4933	0.00118445	0.00399856	-0.092081	10.4933	0.500969	0.89381	0.124298	10.4933	0.365959	0.939357	0.294337	10.4933	0.0407227	0.199273	0.324113	10.4933	0.025784	0.0796818	0.195118	10.4933	0.162135	0.409168	-0.203961	10.4933	0.144857	0.356914	-0.417308	10.4933	0.00567314	0.0182279
107	105	A_84_P10665	AT2G31230	ethylene-responsive element binding factor 15	-0.368927	10.1269	0.0276809	0.0634461	-0.467426	10.1269	0.00698222	0.105586	-0.475738	10.1269	0.00619243	0.124622	-0.0930315	10.1269	0.555367	0.839053	-0.744728	10.1269	0.000115717	0.000881372	-0.0134913	10.1269	0.931541	0.975563	-0.14633	10.1269	0.356793	0.622865	0.0984982	10.1269	0.532595	0.692266
118	45	A_84_P10666	AT2G27970	CDK-subunit 2	-0.179024	12.9363	0.230986	0.364724	-0.0964411	12.9363	0.513163	0.899168	0.0268974	12.9363	0.854543	0.99857	0.0445001	12.9363	0.761838	0.926827	0.439001	12.9363	0.00672168	0.0263187	0.237375	12.9363	0.117164	0.332172	0.333364	12.9363	0.0324904	0.123091	-0.0825826	12.9363	0.574943	0.726612
63	51	A_84_P106662	AT3G11800	unknown protein; FUNCTIONS IN: molecular_function unknown; INVOLVED IN: biological_process unknown; LOCATED IN: endomembrane system; EXPRESSED IN: 24 plant structures; EXPRESSED DURING: 15 growth stages; BEST Arabidopsis thaliana protein match is: unknown protein (TAIR:AT3G44150.1); Has 74 Blast hits to 73 proteins in 18 species: Archae - 0; Bacteria - 0; Metazoa - 0; Fungi - 0; Plants - 72; Viru…	-0.209003	13.2855	0.258956	0.397741	-0.0308397	13.2855	0.865538	0.982395	0.0682042	13.2855	0.70845	0.995919	-0.0155494	13.2855	0.931943	0.983695	-0.193921	13.2855	0.293811	0.501723	-0.121669	13.2855	0.506416	0.759666	-0.221745	13.2855	0.231993	0.484537	-0.178163	13.2855	0.333728	0.505923
118	82	A_84_P10667	AT2G27990	BEL1-like homeodomain 8	0.126283	7.253	0.158222	0.271053	-0.0747525	7.253	0.395624	0.839536	-0.186043	7.253	0.0432705	0.426016	-0.0657775	7.253	0.453823	0.780562	-0.0170377	7.253	0.845112	0.926335	-0.163851	7.253	0.0717938	0.238627	-0.10765	7.253	0.225787	0.476639	0.201036	7.253	0.0303104	0.0761634
162	220	A_84_P10668	AT2G16580	SAUR-like auxin-responsive protein family	1.07092	9.63651	5.94337e-06	3.73381e-05	0.208847	9.63651	0.245246	0.7309	-0.199109	9.63651	0.267193	0.881842	0.110857	9.63651	0.532197	0.825753	0.194491	9.63651	0.278098	0.483636	0.0309326	9.63651	0.860983	0.948147	-0.291793	9.63651	0.11012	0.297806	0.86207	9.63651	8.3812e-05	0.000458946
65	34	A_84_P10669	AT2G31390	pfkB-like carbohydrate kinase family protein	-0.233619	13.8908	0.150238	0.259808	0.225487	13.8908	0.164192	0.634075	0.123723	13.8908	0.43723	0.960018	0.606677	13.8908	0.000949093	0.012032	0.0519605	13.8908	0.742606	0.868221	0.114218	13.8908	0.472739	0.73555	0.24181	13.8908	0.137183	0.344501	-0.459106	13.8908	0.00819297	0.0250092
102	94	A_84_P10670	AT2G28550	related to AP2.7	0.721484	12.6773	4.77028e-06	3.08116e-05	0.277787	12.6773	0.026248	0.246815	0.785783	12.6773	1.49012e-06	0.000235606	0.291625	12.6773	0.0203818	0.122026	-0.710063	12.6773	5.89025e-06	7.74311e-05	0.276342	12.6773	0.0269439	0.117936	-0.00505105	12.6773	0.965562	0.987875	0.443697	12.6773	0.00105969	0.00421192
77	257	A_84_P10671	AT2G28540	RNA binding (RRM/RBD/RNP motifs) family protein	-0.0236255	7.65017	0.789834	0.867891	-0.137893	7.65017	0.130861	0.579923	-0.0998368	7.65017	0.267343	0.881842	-0.0717024	7.65017	0.422081	0.757229	0.0511727	7.65017	0.565072	0.749934	-0.0420836	7.65017	0.635642	0.840607	-0.268821	7.65017	0.00610979	0.0337798	0.114268	7.65017	0.206451	0.355769
4	186	A_84_P106712	AT2G26200	S-adenosyl-L-methionine-dependent methyltransferases superfamily protein	0.345619	10.4155	0.0211858	0.0503189	-0.148441	10.4155	0.294801	0.773771	0.101896	10.4155	0.468693	0.970479	0.385674	10.4155	0.011311	0.0798571	0.624718	10.4155	0.000216021	0.00148978	0.531059	10.4155	0.00103525	0.00902353	-0.230658	10.4155	0.110324	0.298145	0.49406	10.4155	0.00192102	0.00706306
124	30	A_84_P10672	AT2G44450	beta glucosidase 15	-0.364995	10.7577	0.0157891	0.0390048	0.0026064	10.7577	0.985128	0.998157	-0.227023	10.7577	0.116102	0.680508	-0.185322	10.7577	0.194878	0.524734	-0.619138	10.7577	0.000240086	0.00163307	-0.0135708	10.7577	0.922692	0.972455	0.741312	10.7577	3.22431e-05	0.000496098	-0.367601	10.7577	0.0151577	0.0423918
85	81	A_84_P10673	AT2G44490	Glycosyl hydrolase superfamily protein	-1.57094	13.1735	3.05786e-09	6.08611e-08	-0.389754	13.1735	0.0203261	0.211837	-0.308918	13.1735	0.0593752	0.50158	-0.555188	13.1735	0.00185538	0.0202706	-0.307816	13.1735	0.0602081	0.156595	-0.693862	13.1735	0.000233409	0.00271331	-0.650368	13.1735	0.000446908	0.00417585	-1.18119	13.1735	2.7183e-07	3.36679e-06
121	29	A_84_P10674	AT2G22490	Cyclin D2;1	-1.27742	10.0525	2.79885e-09	5.67663e-08	-0.228371	10.0525	0.0825836	0.468737	-0.0450203	10.0525	0.722148	0.995919	-0.204217	10.0525	0.117785	0.395944	-0.0708095	10.0525	0.576894	0.758607	-0.3968	10.0525	0.00482162	0.0309004	-0.187642	10.0525	0.148701	0.36306	-1.04905	10.0525	6.58577e-08	1.05456e-06
69	47	A_84_P10675	AT1G07690	FUNCTIONS IN: molecular_function unknown; INVOLVED IN: biological_process unknown; LOCATED IN: endomembrane system; EXPRESSED IN: root; CONTAINS InterPro DOMAIN/s: Orthoreovirus membrane fusion p10 (InterPro:IPR009854); BEST Arabidopsis thaliana protein match is: unknown protein (TAIR:AT1G54950.1); Has 11 Blast hits to 11 proteins in 4 species: Archae - 0; Bacteria - 2; Metazoa - 0; Fungi - 0; Pl…	-0.251278	7.13054	0.182254	0.303355	-0.0920546	7.13054	0.618033	0.932888	-0.105983	7.13054	0.566318	0.98822	-0.167172	7.13054	0.368713	0.714169	1.6067	7.13054	2.98167e-08	1.19868e-06	-0.332195	7.13054	0.0828133	0.263148	-0.292849	7.13054	0.123041	0.320267	-0.159224	7.13054	0.391455	0.564644
117	124	A_84_P10676	AT2G16040	hAT dimerisation domain-containing protein / transposase-related	-0.0203592	6.97716	0.826922	0.892401	0.0924114	6.97716	0.326791	0.795397	-0.0166284	6.97716	0.858236	0.99857	0.0209756	6.97716	0.821775	0.948886	0.0166905	6.97716	0.857712	0.93327	0.0147825	6.97716	0.873822	0.952721	0.0889058	6.97716	0.345031	0.611099	-0.112771	6.97716	0.234255	0.391174
22	16	A_84_P106762	AT3G25930	Adenine nucleotide alpha hydrolases-like superfamily protein	-2.98407	12.5082	1.91885e-09	4.22105e-08	-0.835145	12.5082	0.00842398	0.119941	-0.992669	12.5082	0.00241523	0.0633236	-1.64564	12.5082	1.31891e-05	0.00043187	-2.15975	12.5082	3.15589e-07	7.34479e-06	-1.56006	12.5082	2.55488e-05	0.000450767	-0.946127	12.5082	0.00350684	0.0216806	-2.14893	12.5082	3.39859e-07	4.02948e-06
142	147	A_84_P10677	AT2G21160	Translocon-associated protein (TRAP), alpha subunit	-0.617412	14.0149	0.000808816	0.00285873	-0.185237	14.0149	0.249245	0.734554	-0.165828	14.0149	0.300684	0.90405	-0.0767554	14.0149	0.62813	0.87311	0.0570531	14.0149	0.718454	0.853379	-0.0557669	14.0149	0.72452	0.888145	-0.275556	14.0149	0.0929351	0.264572	-0.432175	14.0149	0.0119825	0.0346738
161	125	A_84_P10678	AT2G28050	Pentatricopeptide repeat (PPR) superfamily protein	0.164579	7.979	0.0675198	0.135004	-0.0134061	7.979	0.876318	0.984167	0.115109	7.979	0.191225	0.805634	0.262117	7.979	0.00599219	0.0500308	0.10222	7.979	0.243611	0.442573	0.212366	7.979	0.0215784	0.0999054	-0.00961386	7.979	0.911117	0.967198	0.177985	7.979	0.0495928	0.115075
22	94	A_84_P10679	AT2G05180	cytochrome P450, family 705, subfamily A, polypeptide 6	-0.127583	7.95627	0.679919	0.789309	-0.521354	7.95627	0.102863	0.519902	-0.172027	7.95627	0.578697	0.989977	-0.0491682	7.95627	0.873431	0.967054	0.0640078	7.95627	0.83575	0.921827	-0.0712047	7.95627	0.817615	0.930109	-0.335528	7.95627	0.28411	0.547781	0.393771	7.95627	0.211242	0.361833
11	42	A_84_P106792	AT4G11550	Cysteine/Histidine-rich C1 domain family protein	-0.0310456	8.55005	0.773498	0.856991	-0.115385	8.55005	0.291324	0.772014	-0.209747	8.55005	0.063021	0.517677	0.0662844	8.55005	0.540455	0.830653	-0.036247	8.55005	0.736955	0.864434	0.234026	8.55005	0.0400701	0.157371	-0.067596	8.55005	0.532552	0.768474	0.0843395	8.55005	0.437441	0.60848
54	48	A_84_P10680	AT1G19730	Thioredoxin superfamily protein	0.0807162	10.8811	0.565947	0.699411	-0.027027	10.8811	0.847	0.98	-0.122993	10.8811	0.384419	0.947843	-0.00756329	10.8811	0.95692	0.989874	0.243239	10.8811	0.0941429	0.221484	-0.00227964	10.8811	0.987009	0.995448	0.160382	10.8811	0.25994	0.519878	0.107743	10.8811	0.445056	0.615663
68	98	A_84_P10681	AT2G45050	GATA transcription factor 2	-1.57001	10.1607	8.55283e-09	1.37686e-07	-0.454122	10.1607	0.0121147	0.153024	-0.282074	10.1607	0.101648	0.643951	-0.0293022	10.1607	0.860196	0.961984	0.379843	10.1607	0.0317576	0.0942	0.183589	10.1607	0.277089	0.55783	-0.361541	10.1607	0.0398953	0.143328	-1.11588	10.1607	1.51154e-06	1.41545e-05
80	210	A_84_P10682	AT2G04620	Cation efflux family protein	-0.403096	10.3241	0.0127146	0.0322285	-0.160757	10.3241	0.287194	0.768911	-0.0544779	10.3241	0.714772	0.995919	-0.0910451	10.3241	0.542618	0.831704	0.0450366	10.3241	0.762433	0.879448	-0.28024	10.3241	0.0713047	0.237525	-0.288681	10.3241	0.0638393	0.20284	-0.242339	10.3241	0.115068	0.227092
71	75	A_84_P10683	AT2G36250	Tubulin/FtsZ family protein	0.604816	10.7447	6.53898e-08	7.48589e-07	0.0717214	10.7447	0.330817	0.79762	0.0232321	10.7447	0.750086	0.995919	0.404172	10.7447	1.85133e-05	0.000554785	0.896784	10.7447	9.75033e-11	1.83012e-08	0.470693	10.7447	2.54207e-06	7.03933e-05	-0.02172	10.7447	0.765822	0.904331	0.533095	10.7447	4.36881e-07	4.95877e-06
30	211	A_84_P106832	AT5G13500	unknown protein; FUNCTIONS IN: molecular_function unknown; INVOLVED IN: biological_process unknown; LOCATED IN: endomembrane system; EXPRESSED IN: 22 plant structures; EXPRESSED DURING: 13 growth stages; BEST Arabidopsis thaliana protein match is: unknown protein (TAIR:AT5G25265.1); Has 1807 Blast hits to 1807 proteins in 277 species: Archae - 0; Bacteria - 0; Metazoa - 736; Fungi - 347; Plants -…	-0.739613	11.7839	4.03674e-06	2.66639e-05	-0.0839275	11.7839	0.481411	0.885914	-0.0904769	11.7839	0.448341	0.963923	-0.0990391	11.7839	0.407269	0.745253	-0.130999	11.7839	0.276186	0.481426	-0.368531	11.7839	0.00513607	0.0325227	-0.144347	11.7839	0.231698	0.484189	-0.655686	11.7839	1.90411e-05	0.000126382
133	130	A_84_P10684	AT2G23010	serine carboxypeptidase-like 9	-0.255363	7.0893	0.0317274	0.0711804	-0.0333638	7.0893	0.765607	0.965029	-0.15358	7.0893	0.179713	0.792912	-0.126983	7.0893	0.263803	0.610573	-0.110867	7.0893	0.327394	0.538551	-0.116452	7.0893	0.304235	0.5872	-0.0824239	7.0893	0.464054	0.71818	-0.222	7.0893	0.0582987	0.131491
168	38	A_84_P10685	AT2G38040	acetyl Co-enzyme a carboxylase carboxyltransferase alpha subunit	-0.23112	11.2322	0.341338	0.488644	-0.227813	11.2322	0.348132	0.80951	-0.027586	11.2322	0.908514	0.99857	-0.0188256	11.2322	0.937488	0.984674	-0.231628	11.2322	0.340303	0.552611	-0.0527637	11.2322	0.82611	0.933613	-0.425708	11.2322	0.0879335	0.254405	-0.00330784	11.2322	0.989004	0.994052
85	255	A_84_P10686	AT2G17450	RING-H2 finger A3A	-0.92733	11.2706	6.4771e-05	0.000304369	-0.254803	11.2706	0.18016	0.655992	-0.330815	11.2706	0.0865778	0.597778	-0.944785	11.2706	5.22526e-05	0.00125207	-1.13602	11.2706	5.29255e-06	7.10598e-05	-0.44686	11.2706	0.0244987	0.109621	-0.655668	11.2706	0.00194832	0.0136319	-0.672527	11.2706	0.00157691	0.00594381
46	112	A_84_P10687	AT2G43880	Pectin lyase-like superfamily protein	-2.35031	9.38992	1.33839e-09	3.17701e-08	-0.409864	9.38992	0.0771809	0.453675	-0.710014	9.38992	0.00428084	0.0966449	-0.421517	9.38992	0.0697576	0.285495	-0.321279	9.38992	0.15951	0.327509	-0.654375	9.38992	0.00756535	0.0442969	-1.07821	9.38992	9.11329e-05	0.00114505	-1.94045	9.38992	3.0366e-08	5.72862e-07
95	51	A_84_P10688	AT1G30070	SGS domain-containing protein	-0.630684	10.7932	0.00197372	0.00628311	0.0693487	10.7932	0.698786	0.95075	-0.131145	10.7932	0.466538	0.969907	0.318783	10.7932	0.0865122	0.32803	1.39414	10.7932	1.71682e-07	4.5748e-06	-0.172872	10.7932	0.339592	0.622623	-0.247684	10.7932	0.17646	0.406926	-0.700033	10.7932	0.000798223	0.00329609
139	122	A_84_P106882	AT1G78170	unknown protein; BEST Arabidopsis thaliana protein match is: unknown protein (TAIR:AT1G22250.1); Has 66 Blast hits to 66 proteins in 11 species: Archae - 0; Bacteria - 0; Metazoa - 0; Fungi - 0; Plants - 66; Viruses - 0; Other Eukaryotes - 0 (source: NCBI BLink).	-0.380784	7.6598	0.000327159	0.00128188	-0.0423264	7.6598	0.63406	0.937961	0.0246134	7.6598	0.781506	0.99719	-0.0344257	7.6598	0.698346	0.903882	0.0358136	7.6598	0.686865	0.833961	-0.148236	7.6598	0.106261	0.311858	-0.194315	7.6598	0.0384548	0.139281	-0.338457	7.6598	0.00099929	0.00400744
88	77	A_84_P10689	AT2G18750	Calmodulin-binding protein	0.269557	11.8238	0.00662697	0.0182049	0.0282215	11.8238	0.753787	0.962608	-0.295577	11.8238	0.00341664	0.0822045	-0.254528	11.8238	0.00965879	0.0710885	-0.66436	11.8238	3.76769e-07	8.42189e-06	-0.0118538	11.8238	0.895078	0.961258	-0.0466612	11.8238	0.604854	0.816499	0.241335	11.8238	0.0133831	0.0381483
136	173	A_84_P10690	AT2G17610	transposable element gene	-0.073282	6.87249	0.632324	0.752584	-0.131223	6.87249	0.394666	0.839048	-0.0984896	6.87249	0.5212	0.980289	-0.118971	6.87249	0.439519	0.771097	-0.087014	6.87249	0.570428	0.75388	-0.149014	6.87249	0.335059	0.618096	-0.198661	6.87249	0.202875	0.445319	0.0579414	6.87249	0.704892	0.823182
145	126	A_84_P10691	AT2G05920	Subtilase family protein	0.42939	13.4263	0.0131613	0.033207	-0.0738989	13.4263	0.643932	0.939947	-0.188133	13.4263	0.246346	0.864951	-0.248718	13.4263	0.130178	0.419514	0.688054	13.4263	0.000311958	0.0020359	-0.11421	13.4263	0.476716	0.738487	-0.255334	13.4263	0.120841	0.3166	0.503289	13.4263	0.00463326	0.0152742
71	221	A_84_P10692	AT2G36880	methionine adenosyltransferase 3	-0.121898	14.9151	0.460399	0.606215	0.361749	14.9151	0.0373161	0.305183	0.187965	14.9151	0.259568	0.877565	0.72427	14.9151	0.000245939	0.00420149	-0.176881	14.9151	0.287819	0.494794	0.101184	14.9151	0.539146	0.781137	0.317987	14.9151	0.0638957	0.202962	-0.483647	14.9151	0.00741675	0.0229763
97	64	A_84_P10693	AT2G01090	Ubiquinol-cytochrome C reductase hinge protein	0.119462	10.8427	0.314711	0.460071	0.0442174	10.8427	0.706608	0.952352	-0.124682	10.8427	0.294594	0.899835	-0.0293021	10.8427	0.802816	0.941746	0.132051	10.8427	0.267801	0.471793	0.159223	10.8427	0.184591	0.443553	0.292564	10.8427	0.0202758	0.0861154	0.0752451	10.8427	0.523268	0.684115
41	7	A_84_P10694	AT2G37640	Barwin-like endoglucanases superfamily protein	0.133488	8.18869	0.331173	0.477708	-0.0122716	8.18869	0.927936	0.991001	-0.128173	8.18869	0.350329	0.931657	0.0249231	8.18869	0.854311	0.959657	0.248662	8.18869	0.0785756	0.192512	0.0595976	8.18869	0.661261	0.8554	0.299159	8.18869	0.0374246	0.136369	0.14576	8.18869	0.289775	0.457094
123	208	A_84_P10695	AT1G67830	alpha-fucosidase 1	3.67057	9.35293	1.4017e-13	5.48651e-11	0.932721	9.35293	0.00020131	0.00809897	0.391781	9.35293	0.0701438	0.545686	0.749589	9.35293	0.00158828	0.0179355	-0.283478	9.35293	0.18128	0.358884	1.15929	9.35293	1.66073e-05	0.000316204	1.7024	9.35293	7.64194e-08	4.07991e-06	2.73785	9.35293	2.8006e-11	3.74683e-09
38	263	A_84_P10696	AT2G24160	pseudogene, leucine rich repeat protein family, contains leucine rich-repeat domains Pfam:PF00560, INTERPRO:IPR001611; contains some similarity to Cf-4 (Lycopersicon hirsutum) gi|2808683|emb|CAA05268; blastp match of 37% identity and 8.4e-98 P-value to GP|2808683|emb|CAA05268.1||AJ002235 Cf-4 {Lycopersicon hirsutum}	0.500835	6.5904	0.0538821	0.111835	0.00332218	6.5904	0.98928	0.998579	-0.0239006	6.5904	0.923001	0.99857	0.326016	6.5904	0.197081	0.527307	-0.225698	6.5904	0.366478	0.57902	0.230016	6.5904	0.357577	0.640077	0.217806	6.5904	0.383131	0.648337	0.497513	6.5904	0.0553455	0.126018
13	42	A_84_P10697	AT2G37360	ABC-2 type transporter family protein	0.861599	11.1915	0.000478304	0.00179642	0.599602	11.1915	0.00876041	0.123256	0.0695576	11.1915	0.739022	0.995919	1.17763	11.1915	1.48304e-05	0.00046996	0.464497	11.1915	0.0356902	0.103542	1.41692	11.1915	1.2636e-06	4.14863e-05	1.02501	11.1915	7.75233e-05	0.00100505	0.261997	11.1915	0.218039	0.370554
131	93	A_84_P10698	AT2G37450	nodulin MtN21 /EamA-like transporter family protein	1.82311	9.40929	4.78309e-11	2.56573e-09	-0.0694849	9.40929	0.626091	0.934972	0.984321	9.40929	9.71861e-07	0.000173774	1.21763	9.40929	4.03717e-08	5.74091e-06	-0.814518	9.40929	1.24008e-05	0.00014086	1.524	9.40929	1.0458e-09	3.23912e-07	1.52963	9.40929	9.8286e-10	1.69637e-07	1.8926	9.40929	2.47467e-11	3.44322e-09
28	23	A_84_P10699	AT2G38080	Laccase/Diphenol oxidase family protein	0.976447	10.7704	1.42107e-05	8.02159e-05	0.29404	10.7704	0.0996681	0.513032	0.269044	10.7704	0.129793	0.709917	0.166701	10.7704	0.339052	0.689758	-0.272391	10.7704	0.125362	0.274694	0.34573	10.7704	0.055944	0.200015	0.0317794	10.7704	0.853715	0.944604	0.682407	10.7704	0.00071473	0.00299288
76	136	A_84_P106992	AT5G35090	unknown protein; Has 1807 Blast hits to 1807 proteins in 277 species: Archae - 0; Bacteria - 0; Metazoa - 736; Fungi - 347; Plants - 385; Viruses - 0; Other Eukaryotes - 339 (source: NCBI BLink).	0.227462	6.96167	0.0523267	0.109077	0.279413	6.96167	0.0197977	0.208295	0.144618	6.96167	0.204136	0.819517	0.0419073	6.96167	0.70751	0.907492	0.188543	6.96167	0.102586	0.236222	-0.00340698	6.96167	0.975621	0.991279	0.119882	6.96167	0.289365	0.553398	-0.0519505	6.96167	0.642174	0.777737
152	65	A_84_P10700	AT1G67710	response regulator 11	0.192346	10.2231	0.293817	0.43724	-0.28742	10.2231	0.123011	0.563536	-0.746861	10.2231	0.000474781	0.0192725	-1.10651	10.2231	5.1971e-06	0.000212489	-0.877516	10.2231	8.84009e-05	0.000705024	-1.01907	10.2231	1.50049e-05	0.000290721	-0.846185	10.2231	0.000131914	0.00155708	0.479766	10.2231	0.0142613	0.0402809
139	137	A_84_P10701	AT2G24590	RNA recognition motif and CCHC-type zinc finger domains containing protein	-0.409636	11.8293	0.00666857	0.018307	0.0339294	11.8293	0.804112	0.972774	-0.0323575	11.8293	0.813002	0.997444	0.228255	11.8293	0.106683	0.373275	0.424928	11.8293	0.0051698	0.0211125	0.2104	11.8293	0.135056	0.364895	-0.371582	11.8293	0.0124453	0.0590981	-0.443566	11.8293	0.00378184	0.012811
7	15	A_84_P10702	AT2G18570	UDP-Glycosyltransferase superfamily protein	0.999144	11.4347	5.70515e-07	4.83212e-06	0.294838	11.4347	0.0445087	0.340106	0.241713	11.4347	0.0939626	0.620852	-0.18374	11.4347	0.196149	0.525996	-0.714927	11.4347	4.63379e-05	0.000412399	0.200361	11.4347	0.160348	0.406197	0.379992	11.4347	0.0120564	0.0576799	0.704306	11.4347	5.51468e-05	0.000318445
140	118	A_84_P10703	AT2G19580	tetraspanin2	-0.530598	11.5161	6.70867e-05	0.000314011	-0.319096	11.5161	0.00670295	0.102644	-0.395339	11.5161	0.00128495	0.0403229	-0.55412	11.5161	4.05588e-05	0.00102519	-0.910991	11.5161	4.15198e-08	1.53342e-06	-0.657793	11.5161	4.70796e-06	0.000113847	-0.643131	11.5161	6.33918e-06	0.000133391	-0.211502	11.5161	0.058427	0.131728
143	194	A_84_P10704	AT2G19480	nucleosome assembly protein 1;2	-0.170952	13.6017	0.123101	0.221496	-0.227946	13.6017	0.0443938	0.339452	0.0356922	13.6017	0.740084	0.995919	-0.0190119	13.6017	0.859595	0.961823	0.528165	13.6017	7.75869e-05	0.000635019	-0.0494772	13.6017	0.646049	0.846413	-0.368445	13.6017	0.00247023	0.0163957	0.0569937	13.6017	0.597116	0.744313
26	135	A_84_P10705	AT2G21430	Papain family cysteine protease	0.814231	11.692	0.00617392	0.0171289	0.00730179	11.692	0.978316	0.997318	0.181915	11.692	0.500859	0.977533	0.596186	11.692	0.0363414	0.183903	0.885561	11.692	0.00336065	0.0147829	0.761197	11.692	0.00963657	0.0535339	0.243342	11.692	0.370098	0.635812	0.806929	11.692	0.00656684	0.0206561
55	52	A_84_P10706	AT2G41090	Calcium-binding EF-hand family protein	-0.411906	7.63886	0.000870873	0.00305065	-0.0910012	7.63886	0.396233	0.839881	-0.179337	7.63886	0.103228	0.647609	-0.36534	7.63886	0.00242006	0.0248772	-0.0867614	7.63886	0.41821	0.627871	-0.400741	7.63886	0.00111348	0.00956889	-0.37322	7.63886	0.00203713	0.0141049	-0.320905	7.63886	0.00632656	0.0200299
65	145	A_84_P10707	AT2G25580	Tetratricopeptide repeat (TPR)-like superfamily protein	-0.703525	9.8259	4.33053e-07	3.79951e-06	-0.117106	9.8259	0.23162	0.719457	-0.0458384	9.8259	0.634267	0.992759	-0.0588876	9.8259	0.541869	0.831297	0.420649	9.8259	0.00026928	0.00179758	-0.169815	9.8259	0.0889355	0.276327	-0.293262	9.8259	0.00587582	0.0327828	-0.586419	9.8259	5.46438e-06	4.28755e-05
85	52	A_84_P10708	AT2G38340	Integrase-type DNA-binding superfamily protein	-0.272965	7.3438	0.0232493	0.0545496	-0.106734	7.3438	0.347341	0.809014	-0.0690712	7.3438	0.540382	0.9845	-0.185466	7.3438	0.110237	0.380646	-0.064439	7.3438	0.567634	0.75155	-0.391143	7.3438	0.00217581	0.0164093	-0.268706	7.3438	0.0252079	0.101469	-0.16623	7.3438	0.149694	0.278587
38	247	A_84_P107082	AT3G03270	Adenine nucleotide alpha hydrolases-like superfamily protein	0.514431	13.1531	0.0023959	0.0074629	0.452925	13.1531	0.00617172	0.0967717	-0.0270461	13.1531	0.856431	0.99857	0.0523545	13.1531	0.726488	0.914404	0.435502	13.1531	0.00803482	0.0305657	-0.191951	13.1531	0.20839	0.476806	0.84644	13.1531	1.43137e-05	0.00025726	0.0615057	13.1531	0.681297	0.806161
143	123	A_84_P10709	AT2G01750	microtubule-associated proteins 70-3	0.0153386	10.1382	0.873031	0.921748	0.0253635	10.1382	0.791701	0.971029	0.0528418	10.1382	0.583308	0.989977	0.170375	10.1382	0.0875967	0.330435	0.539875	10.1382	1.5566e-05	0.000169409	0.109863	10.1382	0.260151	0.539312	-0.221367	10.1382	0.0302564	0.116621	-0.0100249	10.1382	0.916799	0.954982
48	200	A_84_P107092	AT1G69050	unknown protein; Has 9 Blast hits to 9 proteins in 4 species: Archae - 0; Bacteria - 0; Metazoa - 0; Fungi - 0; Plants - 9; Viruses - 0; Other Eukaryotes - 0 (source: NCBI BLink).	-0.33492	9.1219	0.158461	0.271394	-0.141053	9.1219	0.543967	0.911078	0.071043	9.1219	0.759043	0.995919	0.189447	9.1219	0.416845	0.753404	0.0643691	9.1219	0.781025	0.890974	0.389037	9.1219	0.104377	0.307849	0.33123	9.1219	0.162865	0.386521	-0.193867	9.1219	0.406249	0.578619
11	155	A_84_P10710	AT2G04720	pseudogene, GTP-binding protein -related, similar to GTP-binding protein GI:6624302 from (Carica papaya); blastp match of 60% identity and 5.0e-31 P-value to GP|6624302|dbj|BAA88497.1||AB035919 small GTP-binding protein {Carica papaya}	0.0588734	7.24206	0.495995	0.638682	0.102992	7.24206	0.239363	0.725521	0.197818	7.24206	0.0306155	0.349605	0.0357617	7.24206	0.678047	0.895474	0.0135416	7.24206	0.874852	0.941506	0.130638	7.24206	0.139763	0.372955	0.0762574	7.24206	0.379802	0.644984	-0.0441184	7.24206	0.608975	0.75365
71	73	A_84_P10711	AT2G39330	jacalin-related lectin 23	1.24204	7.46593	1.08797e-05	6.35632e-05	0.385678	7.46593	0.0840538	0.472269	0.0417988	7.46593	0.84562	0.997444	-0.00996413	7.46593	0.962962	0.991439	0.0470665	7.46593	0.826479	0.916651	0.195388	7.46593	0.367617	0.64951	0.472797	7.46593	0.0375417	0.136642	0.856363	7.46593	0.00066605	0.002818
164	53	A_84_P10712	AT2G35670	VEFS-Box of polycomb protein	0.0218021	6.98849	0.819375	0.887611	-0.0229979	6.98849	0.809667	0.973432	-0.0931543	6.98849	0.334815	0.924704	-0.00681929	6.98849	0.943026	0.985961	0.0245314	6.98849	0.797264	0.900407	0.0780259	6.98849	0.417512	0.691191	0.00465636	6.98849	0.961078	0.986537	0.0448	6.98849	0.639645	0.776065
73	251	A_84_P10713	AT2G25355	PNAS-3 related	-0.383505	11.0844	0.00147762	0.00485625	-0.163444	11.0844	0.131176	0.580523	0.00525135	11.0844	0.960136	0.999677	0.1783	11.0844	0.101463	0.362356	1.01398	11.0844	5.97058e-09	3.60637e-07	0.00941332	11.0844	0.928613	0.974474	-0.482652	11.0844	0.000163175	0.00185443	-0.220061	11.0844	0.0469022	0.109835
44	132	A_84_P107132	AT1G32140	F-box family protein	-0.0645469	7.35495	0.467505	0.612895	0.0422803	7.35495	0.632801	0.937598	0.0843448	7.35495	0.344745	0.929099	0.0200072	7.35495	0.820722	0.948435	0.00693906	7.35495	0.937316	0.972155	-0.064526	7.35495	0.467648	0.731503	-0.0693183	7.35495	0.435725	0.695058	-0.106827	7.35495	0.234647	0.391628
66	193	A_84_P10714	AT2G18030	Peptide methionine sulfoxide reductase family protein	-0.228557	11.913	0.0292028	0.0663845	-0.109842	11.913	0.271662	0.755614	-0.103828	11.913	0.297979	0.902757	-0.0549408	11.913	0.577951	0.849419	-0.259234	11.913	0.0149286	0.0507881	-0.103336	11.913	0.300207	0.582758	-0.129787	11.913	0.196714	0.436285	-0.118715	11.913	0.236034	0.393188
156	131	A_84_P10715	AT2G18960	H(+)-ATPase 1	-0.140252	13.5191	0.483403	0.627352	0.0842094	13.5191	0.672638	0.945015	-0.101743	13.5191	0.610078	0.99111	-0.0395618	13.5191	0.842366	0.955927	0.29345	13.5191	0.15096	0.315016	-0.0734447	13.5191	0.712334	0.882158	-0.0409675	13.5191	0.836849	0.936724	-0.224461	13.5191	0.266701	0.43062
114	60	A_84_P10716	AT2G34650	Protein kinase superfamily protein	-0.137477	9.10071	0.482567	0.626538	-0.288598	9.10071	0.148936	0.610019	0.20442	9.10071	0.300143	0.903343	0.642584	9.10071	0.00330679	0.0318171	2.12913	9.10071	7.35659e-10	7.79074e-08	0.804929	9.10071	0.000472397	0.00480797	0.965114	9.10071	6.99247e-05	0.00092456	0.151121	9.10071	0.440801	0.611503
59	146	A_84_P107162	AT5G62100	BCL-2-associated athanogene 2	-0.0931843	9.31424	0.623942	0.746735	-0.508932	9.31424	0.0133688	0.163477	-0.325399	9.31424	0.0977067	0.630636	-0.897048	9.31424	0.000117865	0.00235118	-1.85606	9.31424	4.6794e-09	2.9972e-07	-1.00198	9.31424	3.32259e-05	0.000557091	-0.709261	9.31424	0.00118891	0.00917985	0.415748	9.31424	0.0382624	0.0926692
149	235	A_84_P10718	AT2G07440	two-component responsive regulator-related / response regulator protein-related	0.0945517	7.02191	0.265765	0.405818	0.0107402	7.02191	0.897782	0.987835	-0.118356	7.02191	0.167361	0.77489	-0.0670892	7.02191	0.426047	0.759625	-0.0136797	7.02191	0.870045	0.939303	0.0216376	7.02191	0.795915	0.920564	0.00336366	7.02191	0.967901	0.98867	0.0838116	7.02191	0.322252	0.493204
102	50	A_84_P10719	AT2G01290	ribose-5-phosphate isomerase 2	0.515881	9.93152	0.000103668	0.000463548	0.0290037	9.93152	0.787886	0.969992	0.0643683	9.93152	0.5519	0.986127	0.25416	9.93152	0.0270668	0.149977	0.976964	9.93152	1.62558e-08	7.55483e-07	0.260905	9.93152	0.0236925	0.106945	-0.066789	9.93152	0.537188	0.77201	0.486877	9.93152	0.000193397	0.000951311
8	119	A_84_P10720	AT2G44620	mitochondrial acyl carrier protein 1	-0.686031	13.2988	5.36511e-06	3.41307e-05	-0.185716	13.2988	0.10969	0.53387	-0.0459831	13.2988	0.682671	0.995917	0.0378816	13.2988	0.736094	0.918015	0.101199	13.2988	0.372228	0.584388	0.0921485	13.2988	0.415679	0.690084	0.0411631	13.2988	0.71427	0.878852	-0.500315	13.2988	0.000223889	0.00108061
168	36	A_84_P10721	AT1G07280	Tetratricopeptide repeat (TPR)-like superfamily protein	0.660543	7.61043	4.4351e-06	2.89318e-05	-0.0407667	7.61043	0.702479	0.951877	0.0766339	7.61043	0.474851	0.972447	0.18885	7.61043	0.0880628	0.331656	0.343382	7.61043	0.00397414	0.0169987	0.259161	7.61043	0.0231758	0.105285	-0.0712937	7.61043	0.505791	0.749577	0.701309	7.61043	1.96751e-06	1.77551e-05
60	11	A_84_P10722	AT2G03460	Galactose oxidase/kelch repeat superfamily protein	0.0575398	7.26049	0.402449	0.551276	-0.026075	7.26049	0.702316	0.951877	-0.0792567	7.26049	0.252614	0.872398	0.432215	7.26049	3.24267e-06	0.000145904	0.107429	7.26049	0.126131	0.275924	0.269409	7.26049	0.000722398	0.00676192	-0.0319702	7.26049	0.639673	0.838077	0.0836148	7.26049	0.228337	0.383773
163	81	A_84_P10723	AT2G26910	pleiotropic drug resistance 4	-0.169388	9.29006	0.163289	0.277936	-0.0554055	9.29006	0.640834	0.939161	-0.126692	9.29006	0.29175	0.898091	0.119178	9.29006	0.320516	0.671575	0.0615091	9.29006	0.604747	0.778442	0.284224	9.29006	0.0248573	0.11094	-0.269307	9.29006	0.0324208	0.122982	-0.113982	9.29006	0.341543	0.513724
152	233	A_84_P107232	AT5G66090	unknown protein; FUNCTIONS IN: molecular_function unknown; LOCATED IN: chloroplast, chloroplast stroma; EXPRESSED IN: 21 plant structures; EXPRESSED DURING: 13 growth stages; Has 30201 Blast hits to 17322 proteins in 780 species: Archae - 12; Bacteria - 1396; Metazoa - 17338; Fungi - 3422; Plants - 5037; Viruses - 0; Other Eukaryotes - 2996 (source: NCBI BLink).	0.195452	10.4481	0.154383	0.265764	-0.0463376	10.4481	0.729126	0.956329	-0.00531775	10.4481	0.968251	0.999677	0.167189	10.4481	0.219902	0.558958	0.678604	10.4481	5.34123e-05	0.000465161	0.124114	10.4481	0.358241	0.64086	-0.00166204	10.4481	0.990074	0.996186	0.24179	10.4481	0.082112	0.173696
130	59	A_84_P10724	AT2G30020	Protein phosphatase 2C family protein	-0.512595	11.0588	0.0635491	0.128496	-0.155779	11.0588	0.556805	0.914473	0.060759	11.0588	0.818043	0.997444	0.440021	11.0588	0.1072	0.374275	0.621025	11.0588	0.0274619	0.0838832	0.525483	11.0588	0.0577119	0.204528	0.880281	11.0588	0.00307064	0.0194646	-0.356816	11.0588	0.186435	0.3299
113	258	A_84_P10725	AT2G31970	DNA repair-recombination protein (RAD50)	0.0805574	10.0402	0.521175	0.661436	0.0197603	10.0402	0.874326	0.983999	0.1092	10.0402	0.386617	0.949605	0.133284	10.0402	0.292917	0.64362	0.672904	10.0402	2.65506e-05	0.000260664	0.0617689	10.0402	0.622012	0.832295	-0.0803837	10.0402	0.522064	0.760495	0.0607971	10.0402	0.627469	0.767323
97	45	A_84_P10726	AT1G44770	unknown protein; BEST Arabidopsis thaliana protein match is: unknown protein (TAIR:AT5G49710.3); Has 81 Blast hits to 81 proteins in 17 species: Archae - 0; Bacteria - 0; Metazoa - 0; Fungi - 0; Plants - 81; Viruses - 0; Other Eukaryotes - 0 (source: NCBI BLink).	-0.391133	12.0511	0.00443519	0.0128235	-0.170902	12.0511	0.175612	0.650311	0.000201844	12.0511	0.998692	0.999945	-0.409722	12.0511	0.00313358	0.0305126	-0.951178	12.0511	1.97142e-07	5.06234e-06	-0.183105	12.0511	0.148139	0.387417	-0.0816636	12.0511	0.509712	0.752434	-0.220231	12.0511	0.0855556	0.17937
9	245	A_84_P10728	AT2G29110	glutamate receptor 2.8	-0.0143481	7.15225	0.858556	0.912338	0.105304	7.15225	0.200381	0.680498	0.0642675	7.15225	0.428351	0.958771	-0.0184285	7.15225	0.819	0.947791	-0.0212201	7.15225	0.792214	0.897393	-0.0501423	7.15225	0.53531	0.778935	-0.119142	7.15225	0.149766	0.364735	-0.119653	7.15225	0.14812	0.276411
108	58	A_84_P10730	AT2G25370	RING/U-box superfamily protein	-0.117412	7.11722	0.223829	0.356205	-0.130337	7.11722	0.178806	0.655228	-0.15074	7.11722	0.122819	0.69664	-0.125568	7.11722	0.194496	0.524268	-0.0911024	7.11722	0.341576	0.554046	-0.102917	7.11722	0.284191	0.565805	-0.0707694	7.11722	0.457938	0.713395	0.0129248	7.11722	0.891418	0.941601
121	125	A_84_P10731	AT1G44900	minichromosome maintenance (MCM2/3/5) family protein	0.050762	10.7101	0.688969	0.796233	-0.1033	10.7101	0.418385	0.852378	-0.129684	10.7101	0.312018	0.910524	0.258684	10.7101	0.0519373	0.234088	0.818608	10.7101	2.50913e-06	3.84439e-05	0.0214675	10.7101	0.865355	0.949487	-0.25689	10.7101	0.0534316	0.178092	0.154062	10.7101	0.232236	0.388622
58	211	A_84_P10732	AT2G33800	Ribosomal protein S5 family protein	1.63116	11.1902	1.6734e-11	1.257e-09	0.178998	11.1902	0.146393	0.605772	0.150282	11.1902	0.219016	0.836054	0.65574	11.1902	2.20184e-05	0.000638626	0.195646	11.1902	0.114262	0.256105	1.01135	11.1902	5.09213e-08	3.94291e-06	0.73131	11.1902	5.49298e-06	0.000119215	1.45216	11.1902	1.28779e-10	1.02129e-08
134	114	A_84_P10733	AT2G23800	geranylgeranyl pyrophosphate synthase 2	-0.0247841	7.19336	0.782631	0.863269	0.0647275	7.19336	0.47374	0.88253	-0.135654	7.19336	0.141827	0.731419	0.0168247	7.19336	0.851355	0.958691	0.047593	7.19336	0.597232	0.773542	-0.0201571	7.19336	0.822399	0.931958	-0.0402703	7.19336	0.654477	0.846134	-0.0895116	7.19336	0.324738	0.49597
104	170	A_84_P10734	AT3G03750	SET domain protein 20	-0.267597	10.0049	0.0025527	0.00789016	0.0303816	10.0049	0.69876	0.950742	-0.074645	10.0049	0.346381	0.930601	-0.10681	10.0049	0.182981	0.507728	-0.158275	10.0049	0.0544851	0.144599	-0.0938771	10.0049	0.239408	0.515624	-0.00971602	10.0049	0.901332	0.963128	-0.297978	10.0049	0.00103423	0.00412599
19	36	A_84_P10735	AT3G05060	NOP56-like pre RNA processing ribonucleoprotein	-0.643807	11.9477	0.00145194	0.00478374	-0.257142	11.9477	0.154911	0.62067	0.0186623	11.9477	0.91557	0.99857	0.279407	11.9477	0.123931	0.407691	1.30303	11.9477	3.69261e-07	8.29014e-06	0.170337	11.9477	0.338969	0.622186	-0.458605	11.9477	0.0159537	0.07157	-0.386666	11.9477	0.0380595	0.0922469
58	182	A_84_P10736	AT3G01070	early nodulin-like protein 16	-0.953799	11.1524	0.0010305	0.00353909	-0.430016	11.1524	0.0980977	0.509122	-0.343875	11.1524	0.180394	0.79322	-0.241921	11.1524	0.340326	0.69086	2.32311	11.1524	1.15515e-08	5.81692e-07	-0.286344	11.1524	0.261287	0.540601	-0.592566	11.1524	0.0268557	0.106332	-0.523783	11.1524	0.0474078	0.110818
39	249	A_84_P10737	AT3G11410	protein phosphatase 2CA	0.127941	12.1693	0.634122	0.754328	-0.531705	12.1693	0.0585548	0.394788	0.281176	12.1693	0.300953	0.90433	-0.976375	12.1693	0.00150355	0.0171954	-1.05003	12.1693	0.000791024	0.00443083	-1.07781	12.1693	0.000620627	0.00598906	-0.267718	12.1693	0.324059	0.589959	0.659646	12.1693	0.0218165	0.0577498
91	230	A_84_P107372	AT3G02120	hydroxyproline-rich glycoprotein family protein	1.17673	11.3908	5.50678e-05	0.00026351	0.0902726	11.3908	0.698117	0.950554	-0.152683	11.3908	0.513349	0.978656	-0.204437	11.3908	0.383553	0.72637	0.111446	11.3908	0.632405	0.797539	0.352409	11.3908	0.140444	0.374295	0.900379	11.3908	0.00087162	0.00714034	1.08646	11.3908	0.000134556	0.00069491
115	43	A_84_P10738	AT3G03710	polyribonucleotide nucleotidyltransferase, putative	0.492825	8.97066	0.017579	0.0428202	-0.0364415	8.97066	0.849866	0.980531	0.124877	8.97066	0.518657	0.979563	0.394058	8.97066	0.0515393	0.232851	0.884868	8.97066	0.000161513	0.00116634	0.406376	8.97066	0.0452924	0.171851	0.294235	8.97066	0.137521	0.345043	0.529266	8.97066	0.0115942	0.0337122
11	22	A_84_P107392	AT4G35530	phosphatidylinositolglycan-related	-0.0904447	9.75845	0.449725	0.596573	-0.096992	9.75845	0.418118	0.852378	0.0580824	9.75845	0.625871	0.992038	0.177834	9.75845	0.145394	0.445658	0.310676	9.75845	0.0155956	0.0526216	0.176775	9.75845	0.147678	0.386458	0.012625	9.75845	0.915352	0.968581	0.0065473	9.75845	0.956037	0.976023
95	129	A_84_P10740	AT3G10350	P-loop containing nucleoside triphosphate hydrolases superfamily protein	0.148955	11.1503	0.156042	0.268053	0.115658	11.1503	0.26579	0.751208	0.0237302	11.1503	0.816604	0.997444	0.27891	11.1503	0.0121947	0.0844028	0.172966	11.1503	0.102507	0.236077	0.289713	11.1503	0.00963891	0.0535403	0.379921	11.1503	0.00126884	0.00967569	0.0332969	11.1503	0.745039	0.850909
25	19	A_84_P107402	AT4G39690	FUNCTIONS IN: molecular_function unknown; INVOLVED IN: biological_process unknown; LOCATED IN: mitochondrion; EXPRESSED IN: 26 plant structures; EXPRESSED DURING: 14 growth stages; CONTAINS InterPro DOMAIN/s: Mitochondrial inner membrane protein Mitofilin (InterPro:IPR019133); Has 30201 Blast hits to 17322 proteins in 780 species: Archae - 12; Bacteria - 1396; Metazoa - 17338; Fungi - 3422; Plant…	-0.542458	8.57288	0.000127962	0.000557461	0.125322	8.57288	0.28491	0.766295	-0.00443845	8.57288	0.969331	0.999677	0.131666	8.57288	0.261956	0.6087	0.217683	8.57288	0.0709696	0.178203	0.101583	8.57288	0.383636	0.664553	0.00472736	8.57288	0.967336	0.988474	-0.66778	8.57288	1.09771e-05	7.84548e-05
23	226	A_84_P10741	AT3G01270	Pectate lyase family protein	-0.100556	7.34729	0.20285	0.330222	0.0327293	7.34729	0.672678	0.945015	0.160076	7.34729	0.04918	0.45722	0.250427	7.34729	0.00382571	0.0354942	-0.0978234	7.34729	0.214885	0.405284	0.340457	7.34729	0.000253257	0.00289711	0.016645	7.34729	0.829588	0.933647	-0.133285	7.34729	0.0964295	0.197453
69	195	A_84_P10742	AT3G02290	RING/U-box superfamily protein	0.0717799	10.4652	0.550092	0.686477	-0.0248409	10.4652	0.835484	0.978389	-0.159753	10.4652	0.191375	0.805634	-0.188523	10.4652	0.126288	0.411971	-0.394115	10.4652	0.00335806	0.0147744	-0.107072	10.4652	0.375382	0.656654	-0.0665149	10.4652	0.579475	0.80024	0.0966208	10.4652	0.422885	0.594989
59	76	A_84_P10743	AT3G05020	acyl carrier protein 1	0.311003	13.3351	0.0851049	0.163666	0.142238	13.3351	0.416781	0.851632	0.0204066	13.3351	0.90647	0.99857	0.620166	13.3351	0.0017766	0.0195185	0.217845	13.3351	0.218813	0.410761	0.593835	13.3351	0.00252711	0.0184227	0.369739	13.3351	0.0437239	0.153505	0.168765	13.3351	0.336992	0.50904
110	149	A_84_P10744	AT3G03420	Ku70-binding family protein	-0.794641	11.9418	3.75834e-05	0.000188899	-0.0307557	11.9418	0.839554	0.979175	-0.047993	11.9418	0.752235	0.995919	0.143405	11.9418	0.350429	0.699157	0.30741	11.9418	0.0539749	0.143573	-0.00645127	11.9418	0.966108	0.987605	-0.436144	11.9418	0.00882621	0.0451589	-0.763886	11.9418	5.95921e-05	0.00034085
18	249	A_84_P10745	AT3G07520	glutamate receptor 1.4	0.0673642	8.06408	0.436503	0.584179	-0.0115356	8.06408	0.893182	0.986992	-0.0689512	8.06408	0.425948	0.958134	-0.0997168	8.06408	0.253767	0.599133	-0.120287	8.06408	0.17182	0.346182	0.0725165	8.06408	0.402827	0.680889	0.0403499	8.06408	0.639465	0.837919	0.0788998	8.06408	0.363502	0.536299
91	10	A_84_P10746	AT3G09370	myb domain protein 3r-3	-0.0702201	7.80076	0.661129	0.775117	-0.0187278	7.80076	0.906714	0.988465	0.0262997	7.80076	0.869311	0.99857	-0.0235107	7.80076	0.883056	0.969793	0.0739552	7.80076	0.644407	0.805999	-0.124132	7.80076	0.440813	0.711024	-0.0594621	7.80076	0.710293	0.876886	-0.0514923	7.80076	0.74759	0.852589
137	127	A_84_P10747	AT1G53700	WAG 1	-0.903858	8.01896	1.71996e-07	1.71465e-06	-0.33773	8.01896	0.00807785	0.116405	-0.608578	8.01896	3.64477e-05	0.00281257	-0.518117	8.01896	0.000218969	0.00383123	-0.593711	8.01896	4.87617e-05	0.000430665	-0.757043	8.01896	2.21384e-06	6.32566e-05	-0.923242	8.01896	1.24786e-07	5.89023e-06	-0.566128	8.01896	8.40238e-05	0.000459883
168	122	A_84_P107472	AT1G73880	UDP-glucosyl transferase 89B1	-0.25979	8.28426	0.251986	0.389809	-0.312263	8.28426	0.171693	0.645705	-0.114305	8.28426	0.609304	0.99111	-0.451469	8.28426	0.0538962	0.239857	0.235384	8.28426	0.297844	0.506354	-0.571316	8.28426	0.0174998	0.0851046	0.237376	8.28426	0.293888	0.558557	0.0524734	8.28426	0.814016	0.896226
133	266	A_84_P10748	AT3G01820	P-loop containing nucleoside triphosphate hydrolases superfamily protein	0.0113281	12.0814	0.892632	0.933852	-0.155765	12.0814	0.0751001	0.447552	0.0385682	12.0814	0.646676	0.993624	-0.0729939	12.0814	0.388973	0.730961	0.865114	12.0814	2.00833e-09	1.5877e-07	-0.0312775	12.0814	0.70983	0.880883	-0.114734	12.0814	0.181701	0.414562	0.167093	12.0814	0.0576801	0.130376
97	57	A_84_P10749	AT3G01400	ARM repeat superfamily protein	-0.892889	10.393	0.000209559	0.000864703	-0.0530064	10.393	0.790174	0.970811	-0.149804	10.393	0.45495	0.965721	-0.448058	10.393	0.0340035	0.17581	-0.420675	10.393	0.0451232	0.124624	-0.535813	10.393	0.0131905	0.0684993	-0.144182	10.393	0.471812	0.723895	-0.839883	10.393	0.000389967	0.00176044
150	117	A_84_P10750	AT3G10520	haemoglobin 2	-0.775697	9.29638	9.90845e-08	1.06377e-06	0.0274139	9.29638	0.775398	0.966942	-0.332771	9.29638	0.00226336	0.0602409	0.188903	9.29638	0.0603894	0.25923	0.704856	9.29638	4.15512e-07	9.09727e-06	0.185399	9.29638	0.0648831	0.222089	-0.618577	9.29638	2.63568e-06	6.56308e-05	-0.803111	9.29638	5.80352e-08	9.50238e-07
31	145	A_84_P10751	AT3G10050	L-O-methylthreonine resistant 1	-0.253149	11.647	0.0199645	0.0477851	-0.122939	11.647	0.233006	0.720398	0.112398	11.647	0.274099	0.887373	0.436871	11.647	0.000309888	0.00503707	0.823508	11.647	8.876e-08	2.77891e-06	0.453268	11.647	0.000212415	0.00251056	0.151603	11.647	0.145096	0.357164	-0.13021	11.647	0.207523	0.357167
149	62	A_84_P10752	AT1G01370	Histone superfamily protein	-0.447527	9.60307	0.00239305	0.00745684	-0.16818	9.60307	0.205223	0.686812	-0.108136	9.60307	0.409617	0.95561	0.10706	9.60307	0.414214	0.751274	0.365891	9.60307	0.0100412	0.0367185	0.097285	9.60307	0.457437	0.724188	-0.399983	9.60307	0.00555416	0.0313213	-0.279347	9.60307	0.0419714	0.100145
58	261	A_84_P107522	AT5G58560	Phosphatidate cytidylyltransferase family protein	0.166647	11.3552	0.227989	0.361362	0.0237581	11.3552	0.860979	0.981484	0.0695246	11.3552	0.609394	0.99111	0.0142614	11.3552	0.916255	0.978789	-0.0202187	11.3552	0.881511	0.944276	0.160655	11.3552	0.244529	0.521954	-0.0654529	11.3552	0.630373	0.832325	0.142889	11.3552	0.298887	0.467475
95	163	A_84_P10753	AT3G06420	Ubiquitin-like superfamily protein	-1.26977	12.5524	5.33658e-08	6.29421e-07	0.289194	12.5524	0.0668937	0.422654	-0.13024	12.5524	0.392737	0.95095	-0.339182	12.5524	0.0342879	0.176796	-0.952753	12.5524	3.49279e-06	5.05259e-05	-0.165191	12.5524	0.281098	0.562442	0.079934	12.5524	0.597725	0.811744	-1.55897	12.5524	1.9485e-09	6.81974e-08
161	167	A_84_P10754	AT3G02090	Insulinase (Peptidase family M16) protein	-0.724436	14.2716	0.000569933	0.00210184	0.0702171	14.2716	0.694682	0.94973	-0.300751	14.2716	0.103841	0.649793	-0.184969	14.2716	0.306825	0.657674	0.022697	14.2716	0.898858	0.953581	-0.0633927	14.2716	0.722969	0.887463	-0.125662	14.2716	0.484331	0.733541	-0.794654	14.2716	0.000227492	0.00109485
57	14	A_84_P10755	AT3G03060	P-loop containing nucleoside triphosphate hydrolases superfamily protein	-1.10225	10.2438	2.31032e-06	1.63648e-05	-0.233496	10.2438	0.178339	0.654398	-0.0151972	10.2438	0.928518	0.99857	0.365591	10.2438	0.0411954	0.200782	1.09911	10.2438	2.40251e-06	3.7206e-05	0.175542	10.2438	0.306694	0.589705	-0.518146	10.2438	0.00579175	0.0324097	-0.868754	10.2438	4.77084e-05	0.000280288
20	83	A_84_P10756	AT3G07070	Protein kinase superfamily protein	-0.341316	7.98512	0.0398856	0.0866587	0.0717226	7.98512	0.648669	0.940383	0.47557	7.98512	0.00619669	0.124622	0.425232	7.98512	0.0127207	0.0871165	0.0998041	7.98512	0.527128	0.719512	0.0567673	7.98512	0.718118	0.885068	0.396827	7.98512	0.0189007	0.0815919	-0.413038	7.98512	0.0150926	0.0422541
27	19	A_84_P10758	AT3G04070	NAC domain containing protein 47	-0.255547	10.7076	0.187097	0.309932	0.700371	10.7076	0.00131703	0.0326693	-1.31404	10.7076	9.37577e-07	0.00017027	-1.27812	10.7076	1.38633e-06	7.69203e-05	-1.70785	10.7076	1.77578e-08	8.02207e-07	-0.432001	10.7076	0.0318935	0.133268	-0.165281	10.7076	0.387294	0.652124	-0.955919	10.7076	5.71678e-05	0.000328959
63	96	A_84_P10759	AT3G10890	Glycosyl hydrolase superfamily protein	-0.0859048	7.25176	0.314432	0.459763	-0.135074	7.25176	0.12052	0.557391	-0.0811774	7.25176	0.341128	0.927591	-0.0400488	7.25176	0.63559	0.876817	-0.101761	7.25176	0.23584	0.433154	-0.00109075	7.25176	0.989672	0.996282	-0.0349258	7.25176	0.679206	0.859285	0.0491695	7.25176	0.561287	0.715876
46	36	A_84_P10760	AT3G05820	invertase H	-0.13126	7.08017	0.166164	0.281738	-0.0736836	7.08017	0.429119	0.859196	-0.0764848	7.08017	0.412077	0.95561	-0.0674465	7.08017	0.468621	0.790033	-0.0513849	7.08017	0.579764	0.760549	-0.0769176	7.08017	0.409483	0.685777	-0.0226932	7.08017	0.806195	0.923066	-0.0575762	7.08017	0.535379	0.694288
142	145	A_84_P107602	AT3G17860	jasmonate-zim-domain protein 3	-1.35375	10.5479	1.01545e-07	1.08657e-06	-0.0940971	10.5479	0.576451	0.920706	-0.0843215	10.5479	0.616407	0.991426	0.0803751	10.5479	0.632902	0.875652	-0.483173	10.5479	0.00868258	0.0325615	-0.519393	10.5479	0.0053247	0.0334607	-0.35744	10.5479	0.0436026	0.15319	-1.25965	10.5479	3.00063e-07	3.64605e-06
108	208	A_84_P10761	AT3G09560	Lipin family protein	-0.702466	10.6861	3.43857e-06	2.31939e-05	-0.108016	10.6861	0.337023	0.802959	0.0272477	10.6861	0.806499	0.997444	-0.157852	10.6861	0.166173	0.481349	-0.573882	10.6861	4.41412e-05	0.000396044	-0.407731	10.6861	0.0014172	0.0116519	-0.209309	10.6861	0.0713252	0.219446	-0.59445	10.6861	2.90385e-05	0.000181646
109	22	A_84_P10762	AT3G09570	Lung seven transmembrane receptor family protein	-0.520994	11.4749	1.65974e-06	1.22377e-05	0.00630845	11.4749	0.935683	0.992391	-0.0567329	11.4749	0.471008	0.971746	-0.0681275	11.4749	0.38811	0.730198	-0.201043	11.4749	0.0171698	0.0569765	-0.25592	11.4749	0.00353912	0.0241365	-0.139711	11.4749	0.0856929	0.249777	-0.527302	11.4749	1.40312e-06	1.32739e-05
168	230	A_84_P10763	AT3G08580	ADP/ATP carrier 1	-0.882495	14.7791	0.0270253	0.0621515	0.142489	14.7791	0.703617	0.952119	-0.563944	14.7791	0.142577	0.732884	0.0307738	14.7791	0.934397	0.984036	0.0160559	14.7791	0.965742	0.98542	0.163837	14.7791	0.661986	0.855891	-0.105757	14.7791	0.777478	0.909111	-1.02498	14.7791	0.0118177	0.0342714
47	139	A_84_P10764	AT3G07960	Phosphatidylinositol-4-phosphate 5-kinase family protein	0.227783	9.22688	0.0867254	0.166217	0.092532	9.22688	0.472393	0.881933	0.112636	9.22688	0.383257	0.947613	0.249673	9.22688	0.0623317	0.26526	0.696527	9.22688	2.33022e-05	0.000234422	0.0785423	9.22688	0.541135	0.782343	0.350064	9.22688	0.0119445	0.0572356	0.135251	9.22688	0.297198	0.465543
65	82	A_84_P10765	AT3G09780	CRINKLY4 related 1	0.0604341	8.23824	0.510402	0.651896	0.0202102	8.23824	0.824912	0.976098	0.151073	8.23824	0.109687	0.664308	0.281834	8.23824	0.00543246	0.0462977	0.288182	8.23824	0.00463425	0.0193233	0.230283	8.23824	0.0191175	0.091124	0.159201	8.23824	0.093009	0.264714	0.040224	8.23824	0.660314	0.790747
41	263	A_84_P107652	AT2G38120	Transmembrane amino acid transporter family protein	0.795401	12.487	3.28405e-06	2.23148e-05	0.197693	12.487	0.126481	0.571847	0.305025	12.487	0.0232302	0.297247	0.0711343	12.487	0.57224	0.847582	1.44892	12.487	2.93421e-10	4.11083e-08	-0.121515	12.487	0.338479	0.621715	0.0437588	12.487	0.727603	0.885325	0.597709	12.487	0.000109792	0.000581392
29	255	A_84_P10766	AT3G02820	zinc knuckle (CCHC-type) family protein	0.201765	9.56526	0.162507	0.276823	-0.00160573	9.56526	0.9909	0.998731	0.0171688	9.56526	0.902955	0.99857	0.248305	9.56526	0.0895892	0.335422	0.569528	9.56526	0.000586537	0.0034504	0.331589	9.56526	0.0273336	0.119089	0.228921	9.56526	0.115583	0.307408	0.203371	9.56526	0.159353	0.292307
160	185	A_84_P107662	AT4G16070	Mono-/di-acylglycerol lipase, N-terminal;Lipase, class 3	-0.208214	9.98014	0.355349	0.503814	0.0662551	9.98014	0.7664	0.965128	0.0818247	9.98014	0.713858	0.995919	0.0467704	9.98014	0.833792	0.953392	-0.469554	9.98014	0.0456548	0.125701	0.0152411	9.98014	0.945455	0.980825	-0.0246457	9.98014	0.911917	0.967432	-0.274469	9.98014	0.226807	0.38184
119	53	A_84_P10767	AT3G02990	heat shock transcription factor A1E	-0.475465	8.66799	0.00172493	0.00557272	-0.223062	8.66799	0.104453	0.523354	0.0153258	8.66799	0.908047	0.99857	-0.230462	8.66799	0.0941736	0.346081	-0.49812	8.66799	0.00115797	0.006093	-0.240292	8.66799	0.0818791	0.261278	-0.224749	8.66799	0.102029	0.28255	-0.252402	8.66799	0.0686796	0.150444
53	266	A_84_P107672	AT4G13965	Protein with RNI-like/FBD-like domains	-0.0269291	7.18146	0.719478	0.819406	-0.0241478	7.18146	0.747325	0.960986	-0.0689882	7.18146	0.361959	0.9373	-0.0984983	7.18146	0.197948	0.528952	-0.0912829	7.18146	0.231427	0.427078	-0.0950643	7.18146	0.213374	0.483309	-0.0404243	7.18146	0.590571	0.807004	-0.0027813	7.18146	0.97036	0.984247
27	197	A_84_P10768	AT3G04220	Disease resistance protein (TIR-NBS-LRR class) family	-0.730113	9.13068	0.000710387	0.00254889	-0.141514	9.13068	0.445823	0.86773	-0.116999	9.13068	0.527494	0.981643	0.00645373	9.13068	0.972052	0.99268	-0.532276	9.13068	0.00849668	0.0319917	0.268581	9.13068	0.155692	0.398708	0.218578	9.13068	0.243801	0.499804	-0.588599	9.13068	0.00424025	0.0141446
90	30	A_84_P10769	AT1G52970	downregulated in DIF1 11	-0.127554	7.18716	0.228799	0.362277	-0.130573	7.18716	0.218379	0.705013	-0.0949367	7.18716	0.366394	0.939779	-0.152127	7.18716	0.154371	0.461166	-0.112029	7.18716	0.288465	0.495438	-0.0695864	7.18716	0.505843	0.759285	-0.071915	7.18716	0.491881	0.739359	0.00301857	7.18716	0.976841	0.987962
5	55	A_84_P107692	AT1G02530	P-glycoprotein 12	-0.0574726	7.35034	0.628321	0.749616	0.0161116	7.35034	0.891748	0.986667	-0.0358497	7.35034	0.76225	0.996529	0.0322261	7.35034	0.785613	0.93541	0.465534	7.35034	0.000762669	0.00429274	-0.13396	7.35034	0.265506	0.545339	-0.170483	7.35034	0.160507	0.382475	-0.0735842	7.35034	0.536186	0.694937
90	48	A_84_P10770	AT3G06010	Homeotic gene regulator	-0.118175	10.4256	0.25794	0.396722	0.0558295	10.4256	0.588193	0.924309	-0.145291	10.4256	0.167774	0.775188	-0.069742	10.4256	0.499712	0.807793	0.157717	10.4256	0.135968	0.291575	-0.100033	10.4256	0.335998	0.619019	-0.0124143	10.4256	0.903818	0.964166	-0.174004	10.4256	0.102037	0.206448
58	104	A_84_P10771	AT3G06730	Thioredoxin z	0.455742	10.7809	0.00489269	0.0139765	0.0516355	10.7809	0.72306	0.955291	0.056304	10.7809	0.69928	0.995919	0.212494	10.7809	0.154972	0.462379	0.708257	10.7809	8.65081e-05	0.000692676	0.452774	10.7809	0.00512629	0.0324802	0.0222699	10.7809	0.878364	0.954845	0.404107	10.7809	0.0109076	0.0320203
121	49	A_84_P107712	AT2G21100	Disease resistance-responsive (dirigent-like protein) family protein	0.605093	12.5203	0.0109976	0.0284063	-0.21853	12.5203	0.322613	0.791848	-0.182118	12.5203	0.407954	0.95561	1.12511	12.5203	4.46013e-05	0.00110392	0.070558	12.5203	0.746654	0.870257	1.56764	12.5203	5.68632e-07	2.26751e-05	0.064021	12.5203	0.769373	0.906065	0.823623	12.5203	0.00110132	0.00435519
51	49	A_84_P10772	AT3G02570	Mannose-6-phosphate isomerase, type I	0.288651	11.6457	0.00597355	0.0166456	0.175048	11.6457	0.076493	0.45204	0.176064	11.6457	0.0749322	0.561557	0.281324	11.6457	0.00711846	0.056662	-0.278536	11.6457	0.00760772	0.0292014	0.0302092	11.6457	0.75026	0.900007	0.121394	11.6457	0.209685	0.454534	0.113603	11.6457	0.239249	0.397358
115	104	A_84_P10773	AT3G22370	alternative oxidase 1A	-1.05924	12.1031	1.43412e-08	2.10419e-07	0.0715495	12.1031	0.538871	0.90896	0.113662	12.1031	0.332535	0.924004	0.180326	12.1031	0.130997	0.421012	0.00799121	12.1031	0.945012	0.976341	-0.286165	12.1031	0.0214045	0.0992933	-0.301088	12.1031	0.0161914	0.0723851	-1.13079	12.1031	4.96902e-09	1.39478e-07
80	47	A_84_P10774	AT1G26570	UDP-glucose dehydrogenase 1	0.43703	8.05047	0.000772359	0.00274468	0.0460502	8.05047	0.679638	0.946288	-0.128896	8.05047	0.254774	0.873037	-0.111343	8.05047	0.323183	0.67401	-0.226965	8.05047	0.052367	0.14027	0.0327401	8.05047	0.768817	0.908413	0.012267	8.05047	0.912224	0.96751	0.39098	8.05047	0.00202999	0.00741547
57	183	A_84_P10775	AT3G15355	ubiquitin-conjugating enzyme 25	-0.236328	9.94062	0.0427715	0.0918564	-0.257543	9.94062	0.0287099	0.260433	-0.177845	9.94062	0.118913	0.688067	-0.328475	9.94062	0.00701781	0.0560483	-0.166734	9.94062	0.142271	0.301574	-0.340468	9.94062	0.00548359	0.0343066	-0.216851	9.94062	0.0609378	0.19626	0.0212152	9.94062	0.847732	0.916916
124	60	A_84_P10776	AT3G17490	F-box and associated interaction domains-containing protein	-0.151212	7.08121	0.0728752	0.143758	-0.134464	7.08121	0.107724	0.529183	-0.118286	7.08121	0.154008	0.753207	-0.179999	7.08121	0.0356621	0.181645	-0.0722584	7.08121	0.37596	0.587933	-0.0511937	7.08121	0.528389	0.77421	-0.114573	7.08121	0.166671	0.392426	-0.0167481	7.08121	0.835837	0.90927
36	32	A_84_P10777	AT3G22760	Tesmin/TSO1-like CXC domain-containing protein	0.418348	8.36234	1.9939e-05	0.000107944	-0.163459	8.36234	0.0414711	0.32637	-0.0691967	8.36234	0.36675	0.939779	-0.0100161	8.36234	0.894965	0.973084	-0.263546	8.36234	0.00222433	0.0105049	0.145267	8.36234	0.0670032	0.227384	0.00790326	8.36234	0.917024	0.969117	0.581807	8.36234	2.18261e-07	2.8119e-06
146	173	A_84_P10778	AT3G16140	photosystem I subunit H-1	3.6758	10.4877	9.71723e-06	5.76809e-05	-0.174506	10.4877	0.781801	0.968501	0.230782	10.4877	0.714352	0.995919	-0.473791	10.4877	0.454917	0.780881	-1.02073	10.4877	0.116504	0.259779	-0.562614	10.4877	0.376313	0.657581	-0.054102	10.4877	0.931508	0.974913	3.85031	10.4877	5.31213e-06	4.1791e-05
154	11	A_84_P10779	AT3G30530	basic leucine-zipper 42	-0.029175	7.0981	0.712989	0.814422	-0.0057067	7.0981	0.942543	0.992785	-0.0200555	7.0981	0.80019	0.997444	-0.0612342	7.0981	0.442806	0.772579	0.0244983	7.0981	0.75729	0.876449	-0.0122354	7.0981	0.877221	0.954013	-0.00211765	7.0981	0.978662	0.992139	-0.0234683	7.0981	0.76717	0.865965
134	122	A_84_P10780	AT3G15700	P-loop containing nucleoside triphosphate hydrolases superfamily protein	-0.221178	7.4621	0.117819	0.213813	-0.106098	7.4621	0.441924	0.865437	0.00959405	7.4621	0.944137	0.998832	-0.0773721	7.4621	0.573579	0.847864	0.0764447	7.4621	0.578144	0.759483	-0.303129	7.4621	0.0367302	0.148021	-0.123479	7.4621	0.372126	0.637528	-0.115081	7.4621	0.404886	0.57743
150	205	A_84_P107802	AT5G38990	Malectin/receptor-like protein kinase family protein	0.330448	7.82348	0.00675372	0.018507	0.0741586	7.82348	0.504522	0.8956	0.0648717	7.82348	0.55881	0.987125	0.248477	7.82348	0.034144	0.176255	-0.0187669	7.82348	0.865152	0.937096	0.128956	7.82348	0.25127	0.52957	-0.143323	7.82348	0.204062	0.446665	0.25629	7.82348	0.0294487	0.0742994
156	229	A_84_P10781	AT3G15650	alpha/beta-Hydrolases superfamily protein	0.0845682	11.0749	0.6786	0.788464	0.0716199	11.0749	0.725474	0.955833	-0.531795	11.0749	0.0157452	0.233519	-1.35409	11.0749	1.71315e-06	9.01722e-05	-1.18534	11.0749	1.01289e-05	0.000119496	-1.89002	11.0749	1.12521e-08	1.31478e-06	-1.11572	11.0749	2.16283e-05	0.000359438	0.0129483	11.0749	0.949301	0.972307
123	8	A_84_P10782	AT3G29160	SNF1 kinase homolog 11	-0.534176	10.7159	0.000733889	0.0026253	0.0960824	10.7159	0.480313	0.885676	-0.202616	10.7159	0.145207	0.737701	0.0803709	10.7159	0.554159	0.838388	0.832242	10.7159	4.91148e-06	6.69572e-05	0.0382494	10.7159	0.777544	0.912597	0.123612	10.7159	0.365884	0.631776	-0.630258	10.7159	0.000140003	0.00071877
17	164	A_84_P10784	AT3G21540	transducin family protein / WD-40 repeat family protein	-0.686251	11.2333	0.000129407	0.000562943	-0.254981	11.2333	0.0929538	0.495097	0.0754129	11.2333	0.607211	0.99111	0.389951	11.2333	0.0139323	0.0931328	1.21965	11.2333	6.07794e-08	2.05568e-06	0.142514	11.2333	0.335546	0.61864	-0.513214	11.2333	0.0020464	0.0141561	-0.431271	11.2333	0.00741537	0.0229752
122	27	A_84_P10785	AT3G24590	plastidic type i signal peptidase 1	0.0201151	10.1946	0.82549	0.891391	-0.045577	10.1946	0.618285	0.932994	0.0188424	10.1946	0.836356	0.997444	0.0345705	10.1946	0.70508	0.906366	0.517563	10.1946	1.39271e-05	0.00015489	0.0423422	10.1946	0.643277	0.844895	0.0408585	10.1946	0.65489	0.846456	0.0656921	10.1946	0.474173	0.641826
104	203	A_84_P10786	AT3G18110	Pentatricopeptide repeat (PPR) superfamily protein	0.792428	8.8708	8.73448e-05	0.000397397	-0.0571701	8.8708	0.726045	0.955976	0.0142146	8.8708	0.930471	0.99857	0.135172	8.8708	0.410821	0.748546	0.339589	8.8708	0.0478546	0.130486	0.429844	8.8708	0.0148372	0.0751073	0.115277	8.8708	0.482006	0.731812	0.849598	8.8708	3.9182e-05	0.00023621
60	203	A_84_P107862	AT5G26240	chloride channel D	0.0803055	10.5133	0.624653	0.747231	-0.0983457	10.5133	0.549677	0.912009	-0.108135	10.5133	0.511084	0.978571	-0.0562151	10.5133	0.731568	0.916131	-0.300295	10.5133	0.0782014	0.191828	-0.100747	10.5133	0.54007	0.781702	-0.0554627	10.5133	0.735014	0.888692	0.178651	10.5133	0.282215	0.448253
158	168	A_84_P10787	AT3G14680	cytochrome P450, family 72, subfamily A, polypeptide 14	-1.79635	10.5753	1.59217e-10	6.17479e-09	-0.302808	10.5753	0.0547548	0.381182	-0.291775	10.5753	0.0633279	0.518198	-1.13243	10.5753	2.78988e-07	2.27722e-05	-0.714176	10.5753	0.000111537	0.000854432	-1.35246	10.5753	1.80817e-08	1.85922e-06	-0.884705	10.5753	8.62e-06	0.000171189	-1.49354	10.5753	3.614e-09	1.083e-07
63	83	A_84_P10788	AT3G25900	Homocysteine S-methyltransferase family protein	-1.7145	11.8077	1.01707e-10	4.49577e-09	-0.0838316	11.8077	0.550022	0.912058	0.00255717	11.8077	0.985385	0.999677	-0.173626	11.8077	0.222611	0.562446	-0.0849726	11.8077	0.544658	0.733761	-0.429495	11.8077	0.00556204	0.0346775	-0.429113	11.8077	0.00559683	0.0315101	-1.63066	11.8077	2.42167e-10	1.48384e-08
79	234	A_84_P10789	AT3G16250	NDH-dependent cyclic electron flow 1	2.03707	7.58504	4.93236e-11	2.62402e-09	-0.108798	7.58504	0.496777	0.89206	-0.0973213	7.58504	0.54278	0.985	-0.17139	7.58504	0.288607	0.63844	-0.0562932	7.58504	0.723956	0.856752	0.293541	7.58504	0.0768122	0.249763	-0.0269318	7.58504	0.865655	0.949116	2.14587	7.58504	1.97034e-11	2.94056e-09
20	97	A_84_P10790	AT3G27580	Protein kinase superfamily protein	-1.04609	11.0401	4.10573e-07	3.62619e-06	-0.247692	11.0401	0.0936221	0.497166	-0.32716	11.0401	0.0307988	0.350371	-0.38389	11.0401	0.013044	0.0885928	1.54091	11.0401	8.84802e-10	8.91108e-08	-0.626925	11.0401	0.000253335	0.00289727	-0.496632	11.0401	0.00214941	0.0147401	-0.798394	11.0401	1.61688e-05	0.000109602
159	24	A_84_P10791	AT3G21790	UDP-Glycosyltransferase superfamily protein	1.4749	7.28023	2.18199e-09	4.66523e-08	0.137202	7.28023	0.345561	0.807767	0.127539	7.28023	0.379847	0.945681	0.0940772	7.28023	0.515208	0.817147	0.154645	7.28023	0.289204	0.496324	0.211429	7.28023	0.152333	0.393529	0.218949	7.28023	0.139013	0.347591	1.3377	7.28023	1.08123e-08	2.5294e-07
68	47	A_84_P10792	AT3G25530	glyoxylate reductase 1	-0.0791707	13.0562	0.355895	0.504264	-0.0338019	13.0562	0.690788	0.948794	-0.0222585	13.0562	0.793129	0.997444	0.00563691	13.0562	0.947004	0.987063	-0.152879	13.0562	0.0832022	0.201349	-0.0121255	13.0562	0.886327	0.957906	-0.00614679	13.0562	0.942219	0.97922	-0.0453688	13.0562	0.594017	0.741804
86	109	A_84_P10793	AT3G23150	Signal transduction histidine kinase, hybrid-type, ethylene sensor	0.46584	9.04202	0.00481469	0.0137763	0.125053	9.04202	0.403603	0.844579	-0.507546	9.04202	0.00251898	0.0656531	0.106647	9.04202	0.475204	0.793762	1.07025	9.04202	5.39078e-07	1.1053e-05	0.398205	9.04202	0.0134298	0.0694609	0.597884	9.04202	0.000608235	0.00536113	0.340787	9.04202	0.030905	0.0774638
14	134	A_84_P107932	AT5G14020	Endosomal targeting BRO1-like domain-containing protein	-1.12329	9.39539	3.8035e-06	2.52673e-05	-0.239243	9.39539	0.191485	0.671133	-0.138939	9.39539	0.441398	0.96192	0.125501	9.39539	0.4862	0.799832	-0.712346	9.39539	0.000687104	0.00392954	0.688776	9.39539	0.000934922	0.00831573	-0.0114985	9.39539	0.948806	0.981885	-0.884052	9.39539	7.40133e-05	0.000411974
31	76	A_84_P10794	AT3G16920	chitinase-like protein 2	1.02997	12.5068	1.23354e-06	9.40019e-06	0.201749	12.5068	0.192265	0.672083	0.0959847	12.5068	0.527957	0.981643	0.0355152	12.5068	0.814536	0.946555	-0.174718	12.5068	0.256213	0.45778	0.283721	12.5068	0.0724034	0.240123	0.0869061	12.5068	0.567344	0.793233	0.828226	12.5068	2.1864e-05	0.000142115
40	258	A_84_P10795	AT3G17770	Dihydroxyacetone kinase	-0.366989	10.1768	0.00558312	0.0156842	-0.140771	10.1768	0.24652	0.732207	-0.200688	10.1768	0.104412	0.651334	-0.148464	10.1768	0.222531	0.56236	-0.0237876	10.1768	0.842093	0.92494	0.0279602	10.1768	0.814895	0.928903	0.170715	10.1768	0.163268	0.387234	-0.226219	10.1768	0.0696234	0.152154
41	221	A_84_P107952	AT5G44470	BEST Arabidopsis thaliana protein match is: Polynucleotidyl transferase, ribonuclease H-like superfamily protein (TAIR:AT3G23320.1); Has 74 Blast hits to 74 proteins in 2 species: Archae - 0; Bacteria - 0; Metazoa - 0; Fungi - 0; Plants - 74; Viruses - 0; Other Eukaryotes - 0 (source: NCBI BLink).	-0.0231018	7.03328	0.816516	0.885683	0.202476	7.03328	0.0528751	0.373129	-0.0834533	7.03328	0.405867	0.955501	0.0280112	7.03328	0.778523	0.932906	-0.0555359	7.03328	0.578264	0.75953	0.0519896	7.03328	0.602588	0.821892	0.321555	7.03328	0.00389888	0.0236067	-0.225578	7.03328	0.0328905	0.0815857
153	163	A_84_P10796	AT3G25150	Nuclear transport factor 2 (NTF2) family protein with RNA binding (RRM-RBD-RNP motifs) domain	0.33804	11.7931	0.0370351	0.0813079	-0.0337654	11.7931	0.825392	0.976138	-0.156027	11.7931	0.314139	0.911906	0.0458332	11.7931	0.764709	0.927681	0.0474444	11.7931	0.756714	0.876011	0.129111	11.7931	0.402934	0.68102	0.0232781	11.7931	0.879073	0.955018	0.371806	11.7931	0.0232796	0.060948
78	56	A_84_P10797	AT3G27080	translocase of outer membrane 20 kDa subunit 3	-0.712873	12.3612	2.3962e-06	1.68753e-05	-0.324929	12.3612	0.00727974	0.108572	-0.232432	12.3612	0.0449049	0.435052	-0.115181	12.3612	0.301156	0.651219	0.466256	12.3612	0.000367993	0.00233226	-0.264919	12.3612	0.0242435	0.108833	-0.710438	12.3612	2.51106e-06	6.30496e-05	-0.387944	12.3612	0.0019473	0.00714515
143	22	A_84_P10798	AT3G18680	Amino acid kinase family protein	1.0665	8.8818	8.21052e-07	6.6371e-06	0.130628	8.8818	0.395316	0.839536	0.128495	8.8818	0.402937	0.95445	0.500999	8.8818	0.00340114	0.0325299	0.652126	8.8818	0.000335827	0.00216203	0.843263	8.8818	1.88969e-05	0.000352623	0.530717	8.8818	0.00216428	0.0148196	0.935873	8.8818	4.97117e-06	3.95281e-05
118	5	A_84_P10799	AT3G29190	Terpenoid cyclases/Protein prenyltransferases superfamily protein	0.0357174	7.23116	0.67574	0.786425	0.0691816	7.23116	0.420734	0.854046	0.131805	7.23116	0.133199	0.717192	0.0226763	7.23116	0.790298	0.936836	0.189718	7.23116	0.035771	0.10373	0.119077	7.23116	0.17264	0.425948	0.0878165	7.23116	0.309232	0.574779	-0.0334641	7.23116	0.695054	0.815871
141	209	A_84_P10800	AT3G18370	C2 domain-containing protein	-0.232439	9.94874	0.0222397	0.0524638	-0.224513	9.94874	0.0265792	0.248667	-0.0499713	9.94874	0.599387	0.990264	-0.328365	9.94874	0.00227898	0.0237619	-0.107749	9.94874	0.263501	0.466526	-0.28889	9.94874	0.00594174	0.0365161	-0.625101	9.94874	1.92267e-06	5.09034e-05	-0.00792627	9.94874	0.933364	0.963866
65	33	A_84_P108002	AT1G18060	unknown protein; INVOLVED IN: biological_process unknown; LOCATED IN: chloroplast; EXPRESSED IN: 22 plant structures; EXPRESSED DURING: 13 growth stages; Has 74 Blast hits to 74 proteins in 29 species: Archae - 0; Bacteria - 19; Metazoa - 0; Fungi - 0; Plants - 49; Viruses - 0; Other Eukaryotes - 6 (source: NCBI BLink).	0.757015	10.1713	0.000177111	0.000743704	0.119622	10.1713	0.474281	0.882883	0.0257665	10.1713	0.87673	0.99857	-0.279921	10.1713	0.103631	0.367085	-0.555779	10.1713	0.00299077	0.0134249	-0.106205	10.1713	0.524663	0.772043	0.345122	10.1713	0.0484727	0.165554	0.637394	10.1713	0.000952258	0.00384234
76	188	A_84_P10801	AT1G26720	unknown protein; FUNCTIONS IN: molecular_function unknown; INVOLVED IN: biological_process unknown; LOCATED IN: endomembrane system; BEST Arabidopsis thaliana protein match is: unknown protein (TAIR:AT1G26710.1); Has 9 Blast hits to 9 proteins in 2 species: Archae - 0; Bacteria - 0; Metazoa - 0; Fungi - 0; Plants - 9; Viruses - 0; Other Eukaryotes - 0 (source: NCBI BLink).	-0.307068	7.5175	0.0468832	0.0994073	0.135447	7.5175	0.360761	0.818314	0.0103228	7.5175	0.943862	0.998832	0.107544	7.5175	0.46627	0.788916	0.562269	7.5175	0.00095802	0.00520631	-0.123137	7.5175	0.405171	0.6822	0.62383	7.5175	0.000358717	0.00349746	-0.442515	7.5175	0.00634514	0.0200789
102	85	A_84_P10802	AT3G20380	TRAF-like family protein	-1.06978	10.7287	8.60232e-06	5.18645e-05	-0.480058	10.7287	0.0146144	0.17255	-0.171592	10.7287	0.34987	0.93148	-1.59559	10.7287	2.66746e-08	4.41841e-06	-0.899439	10.7287	7.06674e-05	0.000587855	-1.90424	10.7287	1.49441e-09	4.09558e-07	-2.29541	10.7287	6.07396e-11	2.74664e-08	-0.589721	10.7287	0.00373996	0.0126968
152	85	A_84_P10803	AT3G26220	cytochrome P450, family 71, subfamily B, polypeptide 3	0.826702	7.87515	0.00478768	0.0137095	-0.444667	7.87515	0.102764	0.519878	-0.337272	7.87515	0.209259	0.82437	-0.837665	7.87515	0.00435171	0.0391767	-0.922179	7.87515	0.00207137	0.00989411	-0.895032	7.87515	0.00263192	0.0190211	-0.702526	7.87515	0.0138403	0.0641839	1.27137	7.87515	9.40109e-05	0.000506997
70	223	A_84_P10804	AT1G26770	expansin A10	1.48382	9.82616	2.36568e-05	0.000125574	0.384951	9.82616	0.168753	0.640473	-0.177925	9.82616	0.516582	0.979039	-0.32272	9.82616	0.24519	0.588945	0.0158655	9.82616	0.953625	0.980133	-0.710328	9.82616	0.016015	0.0796963	0.338195	9.82616	0.22407	0.47461	1.09887	9.82616	0.000610848	0.00261231
139	80	A_84_P108042	AT4G28030	Acyl-CoA N-acyltransferases (NAT) superfamily protein	-0.353506	10.0895	0.111554	0.204602	-0.315928	10.0895	0.152339	0.616114	-0.331814	10.0895	0.133797	0.718305	-0.336255	10.0895	0.128963	0.416936	-0.695128	10.0895	0.0038641	0.0166145	-0.321869	10.0895	0.145171	0.382199	-0.235427	10.0895	0.280493	0.543659	-0.037578	10.0895	0.861194	0.923766
128	242	A_84_P10805	AT3G13800	Metallo-hydrolase/oxidoreductase superfamily protein	0.039011	10.2547	0.675364	0.786138	0.0505499	10.2547	0.587935	0.924309	0.0908665	10.2547	0.334143	0.924704	0.088941	10.2547	0.344243	0.694042	0.587453	10.2547	3.42965e-06	4.97557e-05	0.0867871	10.2547	0.355788	0.63862	0.066725	10.2547	0.47573	0.726872	-0.0115389	10.2547	0.901208	0.947053
26	256	A_84_P10807	AT3G15590	Tetratricopeptide repeat (TPR)-like superfamily protein	-0.324288	11.5612	0.0368868	0.0810546	-0.0613551	11.5612	0.67627	0.945763	0.049223	11.5612	0.737426	0.995919	0.109961	11.5612	0.456504	0.782093	0.998296	11.5612	1.22934e-06	2.14553e-05	0.125595	11.5612	0.396087	0.675303	-0.167974	11.5612	0.259842	0.519777	-0.262933	11.5612	0.0846895	0.177975
101	120	A_84_P10808	AT3G21960	Receptor-like protein kinase-related family protein	-0.0280866	7.1245	0.785752	0.865039	-0.0598142	7.1245	0.563983	0.917853	-0.0255629	7.1245	0.804563	0.997444	-0.100345	7.1245	0.336861	0.687898	-0.0865495	7.1245	0.406037	0.616679	-0.146959	7.1245	0.165168	0.413958	-0.0393619	7.1245	0.703499	0.873071	0.0317276	7.1245	0.758853	0.860642
68	262	A_84_P10809	AT3G14980	Acyl-CoA N-acyltransferase with RING/FYVE/PHD-type zinc finger protein	0.624899	9.28799	1.66181e-05	9.20133e-05	0.00523907	9.28799	0.962573	0.995296	-0.100616	9.28799	0.372474	0.942416	0.002699	9.28799	0.980713	0.995373	-0.532402	9.28799	0.000108912	0.000836592	0.158335	9.28799	0.16672	0.41634	-0.0711562	9.28799	0.526083	0.763549	0.61966	9.28799	1.84497e-05	0.000122907
143	234	A_84_P10810	AT3G27920	myb domain protein 0	0.0783353	7.15681	0.433632	0.581416	0.0522153	7.15681	0.600111	0.928193	0.139265	7.15681	0.171017	0.780398	0.204689	7.15681	0.0500424	0.228501	-0.013489	7.15681	0.891911	0.94992	0.0727584	7.15681	0.466587	0.731007	0.0467381	7.15681	0.638652	0.837485	0.02612	7.15681	0.792586	0.882669
163	141	A_84_P108102	AT4G17080	Histone H3 K4-specific methyltransferase SET7/9 family protein	-1.0117	10.6202	4.70445e-07	4.07851e-06	0.0103447	10.6202	0.940651	0.992785	-0.413996	10.6202	0.00693294	0.13392	-0.209198	10.6202	0.143295	0.441945	-0.190343	10.6202	0.180902	0.358369	-0.286845	10.6202	0.0498335	0.184032	-0.334421	10.6202	0.0244944	0.0992952	-1.02204	10.6202	4.05465e-07	4.65581e-06
156	254	A_84_P10811	AT3G16420	PYK10-binding protein 1	0.927974	14.7346	0.0658051	0.13226	1.56318	14.7346	0.00381118	0.0693249	0.116536	14.7346	0.809173	0.997444	1.84681	14.7346	0.000971092	0.0122764	0.262584	14.7346	0.587502	0.766079	1.54582	14.7346	0.00414006	0.0274466	1.85085	14.7346	0.000952253	0.00766269	-0.635205	14.7346	0.197489	0.344323
51	230	A_84_P10812	AT3G13150	Tetratricopeptide repeat (TPR)-like superfamily protein	-0.788198	10.436	3.77994e-05	0.000189837	-0.356271	10.436	0.0268026	0.25017	-0.119963	10.436	0.429696	0.958841	0.184223	10.436	0.230251	0.571498	0.846174	10.436	1.59347e-05	0.000172673	0.0840268	10.436	0.578592	0.807125	-0.646885	10.436	0.000328487	0.00325036	-0.431927	10.436	0.00894397	0.0269955
117	68	A_84_P10813	AT3G27300	glucose-6-phosphate dehydrogenase 5	1.11124	12.1268	7.88944e-08	8.76776e-07	0.200594	12.1268	0.149684	0.611778	0.339448	12.1268	0.0198191	0.268329	0.972319	12.1268	5.80049e-07	3.84601e-05	-0.186059	12.1268	0.179857	0.35691	1.20215	12.1268	2.30822e-08	2.24952e-06	0.681725	12.1268	5.94508e-05	0.000811215	0.910646	12.1268	1.47329e-06	1.3845e-05
101	17	A_84_P10814	AT3G24330	O-Glycosyl hydrolases family 17 protein	-0.00194489	7.14405	0.978126	0.987098	-0.00105328	7.14405	0.988153	0.998341	0.0868748	7.14405	0.229511	0.847991	-0.0595575	7.14405	0.405402	0.744048	-0.0101772	7.14405	0.885946	0.946924	0.0548005	7.14405	0.443312	0.712818	-0.00655916	7.14405	0.926334	0.972982	-0.00089161	7.14405	0.989971	0.994413
10	69	A_84_P10816	AT3G28900	Ribosomal protein L34e superfamily protein	-0.774239	12.9654	2.34181e-05	0.000124423	-0.169459	12.9654	0.241937	0.728388	-0.140399	12.9654	0.329618	0.920876	0.232089	12.9654	0.114378	0.388709	0.463913	12.9654	0.00363943	0.0158002	0.205791	12.9654	0.15871	0.403582	-0.277233	12.9654	0.0626847	0.200198	-0.60478	12.9654	0.000361655	0.00164793
20	225	A_84_P10817	AT3G18290	zinc finger protein-related	-0.512641	10.3327	0.000665469	0.00240836	-0.187416	10.3327	0.155372	0.621389	0.151268	10.3327	0.247197	0.866126	-0.176308	10.3327	0.180064	0.503804	-0.0458821	10.3327	0.721353	0.855013	-0.479469	10.3327	0.00121759	0.0102953	-0.0816388	10.3327	0.527174	0.76431	-0.325226	10.3327	0.0187141	0.0506859
83	44	A_84_P10818	AT3G19100	Protein kinase superfamily protein	-0.168774	11.7913	0.0686385	0.136805	0.0628237	11.7913	0.481607	0.885914	0.0795649	11.7913	0.374643	0.943162	0.190417	11.7913	0.042173	0.203964	0.076981	11.7913	0.390044	0.601479	0.399039	11.7913	0.000203475	0.0024271	0.996344	11.7913	4.7321e-10	1.03957e-07	-0.231598	11.7913	0.0157605	0.0438551
44	47	A_84_P10819	AT3G14130	Aldolase-type TIM barrel family protein	0.349847	9.07731	0.0266111	0.0613017	0.0537989	9.07731	0.716218	0.953557	0.0779028	9.07731	0.59931	0.99026	-0.0106346	9.07731	0.94262	0.985878	-0.216936	9.07731	0.152938	0.317667	0.0156736	9.07731	0.915523	0.969226	-0.0433299	9.07731	0.769555	0.906149	0.296048	9.07731	0.05627	0.127763
2	166	A_84_P10820	AT3G13430	RING/U-box superfamily protein	-0.500433	10.8985	0.00150939	0.00494708	-0.0384089	10.8985	0.780105	0.9682	-0.113135	10.8985	0.414496	0.956036	-0.182951	10.8985	0.193015	0.522455	1.10988	10.8985	1.00288e-07	3.04131e-06	0.00218803	10.8985	0.987298	0.995533	0.156375	10.8985	0.263069	0.523498	-0.462024	10.8985	0.0028898	0.0101268
165	245	A_84_P10821	AT3G21040	transposable element gene	-0.22024	7.17593	0.0446669	0.0952664	-0.227533	7.17593	0.0386945	0.312235	-0.166586	7.17593	0.120614	0.692029	-0.0873093	7.17593	0.405246	0.74399	-0.157724	7.17593	0.14041	0.298737	-0.0995963	7.17593	0.343707	0.626939	-0.184133	7.17593	0.0883184	0.255143	0.00729215	7.17593	0.944078	0.969748
77	73	A_84_P10822	AT3G19020	Leucine-rich repeat (LRR) family protein	0.125234	7.69378	0.251826	0.389665	-0.0377744	7.69378	0.725502	0.955833	0.203147	7.69378	0.0701959	0.545686	0.439483	7.69378	0.000526501	0.00763578	0.0904595	7.69378	0.403994	0.614609	0.479749	7.69378	0.000219454	0.00257835	-0.06042	7.69378	0.575341	0.79787	0.163008	7.69378	0.140327	0.265029
6	133	A_84_P10823	AT3G23940	dehydratase family	-0.336451	12.5683	0.100304	0.187442	-0.176265	12.5683	0.377104	0.828521	-0.0996138	12.5683	0.615221	0.991282	0.262375	12.5683	0.193935	0.523672	0.596528	12.5683	0.0063286	0.0250113	0.334335	12.5683	0.102314	0.303723	-0.45212	12.5683	0.0314355	0.12005	-0.160187	12.5683	0.421341	0.593405
140	205	A_84_P10825	AT3G15170	NAC (No Apical Meristem) domain transcriptional regulator superfamily protein	1.03735	7.72048	2.78179e-08	3.63773e-07	0.24726	7.72048	0.0473043	0.350803	0.0156809	7.72048	0.894557	0.99857	-0.0627577	7.72048	0.597065	0.859134	-0.165354	7.72048	0.172571	0.34723	0.0473368	7.72048	0.689627	0.871903	0.0794341	7.72048	0.504366	0.748472	0.790095	7.72048	1.60982e-06	1.49509e-05
37	230	A_84_P10826	AT3G27950	GDSL-like Lipase/Acylhydrolase superfamily protein	-0.462699	7.44951	0.000205979	0.000851792	0.101507	7.44951	0.33025	0.797429	-0.126936	7.44951	0.226566	0.844765	-0.197956	7.44951	0.0660524	0.2759	0.179093	7.44951	0.0937892	0.220849	0.0414796	7.44951	0.687685	0.870946	-0.0804305	7.44951	0.438339	0.697226	-0.564206	7.44951	2.16112e-05	0.000140814
108	220	A_84_P10827	AT3G28360	P-glycoprotein 16	-0.229281	7.36147	0.0898651	0.171127	-0.21282	7.36147	0.113595	0.542828	-0.0538597	7.36147	0.679599	0.995713	-0.206952	7.36147	0.123255	0.40619	-0.214412	7.36147	0.111087	0.250716	-0.154932	7.36147	0.242228	0.519298	-0.149355	7.36147	0.259006	0.518723	-0.0164617	7.36147	0.899345	0.946024
160	179	A_84_P10828	AT1G34580	Major facilitator superfamily protein	-0.0326745	7.10016	0.671521	0.783482	-0.109959	7.10016	0.163267	0.63326	-0.00404126	7.10016	0.958074	0.999677	0.00645197	7.10016	0.933115	0.98376	-0.101262	7.10016	0.197488	0.381739	0.0302088	7.10016	0.694915	0.874205	-0.0539289	7.10016	0.485743	0.734699	0.0772846	7.10016	0.320983	0.491882
3	226	A_84_P10829	AT3G13730	cytochrome P450, family 90, subfamily D, polypeptide 1	-0.702913	10.4693	0.000369839	0.00142649	-0.431609	10.4693	0.01597	0.182088	-0.0339721	10.4693	0.837621	0.997444	-0.0019005	10.4693	0.990848	0.997981	-1.4601	10.4693	2.57526e-08	1.08027e-06	-0.340353	10.4693	0.0508718	0.186722	-0.908197	10.4693	2.15068e-05	0.000357813	-0.271304	10.4693	0.113194	0.224236
34	75	A_84_P10830	AT1G34540	cytochrome P450, family 94, subfamily D, polypeptide 1	-0.263022	7.30176	0.00597448	0.0166461	0.0194309	7.30176	0.822115	0.975715	-0.0310353	7.30176	0.719799	0.995919	0.125445	7.30176	0.157213	0.466384	0.0386353	7.30176	0.655481	0.813772	-0.170851	7.30176	0.0592124	0.208291	-0.129872	7.30176	0.143804	0.355571	-0.282453	7.30176	0.00356905	0.0121916
31	151	A_84_P10831	AT3G25600	Calcium-binding EF-hand family protein	-0.84653	10.8827	0.00241873	0.00752337	-0.297805	10.8827	0.235079	0.722272	-0.0931846	10.8827	0.705578	0.995919	-0.38255	10.8827	0.1316	0.421862	-0.324194	10.8827	0.197639	0.381932	-0.192237	10.8827	0.438506	0.709456	0.0533839	10.8827	0.828435	0.933094	-0.548725	10.8827	0.0356219	0.0872225
141	174	A_84_P108312	AT2G46440	cyclic nucleotide-gated channels	-0.993074	8.41551	2.50464e-09	5.20734e-08	-0.130516	8.41551	0.191102	0.670725	-0.254431	8.41551	0.0159152	0.235191	-0.397288	8.41551	0.000553415	0.00794206	-0.41767	8.41551	0.000339657	0.00218389	-0.61986	8.41551	3.22028e-06	8.51089e-05	-0.579939	8.41551	7.77921e-06	0.000157324	-0.862558	8.41551	2.46597e-08	4.85252e-07
132	260	A_84_P10832	AT3G32040	Terpenoid synthases superfamily protein	-0.129219	8.63417	0.401284	0.550299	0.178014	8.63417	0.251395	0.736158	-0.531459	8.63417	0.00217565	0.0588414	-0.316836	8.63417	0.0485887	0.224339	0.0113555	8.63417	0.940661	0.973825	-0.606433	8.63417	0.000690582	0.00651944	-0.997551	8.63417	2.15765e-06	5.59872e-05	-0.307234	8.63417	0.0551256	0.125663
17	209	A_84_P10833	AT3G19090	RNA-binding protein	-0.212675	11.3293	0.840184	0.900503	0.26565	11.3293	0.801185	0.972407	-0.37332	11.3293	0.723646	0.995919	0.360931	11.3293	0.732432	0.916515	0.0702027	11.3293	0.946902	0.977288	-0.652617	11.3293	0.537853	0.780784	-0.71219	11.3293	0.501797	0.74662	-0.478325	11.3293	0.650858	0.783949
170	121	A_84_P10834	AT3G28780	Protein of unknown function (DUF1216)	-0.159637	7.22099	0.114925	0.20957	-0.0733386	7.22099	0.457443	0.874395	-0.122047	7.22099	0.221969	0.839543	-0.142665	7.22099	0.156248	0.464596	-0.177382	7.22099	0.0820282	0.199072	-0.183291	7.22099	0.0730656	0.241522	-0.0892444	7.22099	0.367521	0.633546	-0.0862986	7.22099	0.383221	0.556209
144	155	A_84_P10835	AT3G32030	Terpenoid cyclases/Protein prenyltransferases superfamily protein	-0.335817	8.08361	0.0248553	0.0577603	0.67019	8.08361	0.000103718	0.00482866	-0.0321378	8.08361	0.818453	0.997444	0.700746	8.08361	6.28074e-05	0.00144243	-0.392295	8.08361	0.0102969	0.0374812	0.283288	8.08361	0.0539804	0.194983	-0.132811	8.08361	0.348095	0.614075	-1.00601	8.08361	5.65489e-07	6.17517e-06
62	227	A_84_P108352	AT2G07750	DEA(D/H)-box RNA helicase family protein	-0.191246	8.12664	0.068893	0.137246	-0.192095	8.12664	0.0677705	0.425152	-0.0535301	8.12664	0.596028	0.99026	0.143782	8.12664	0.163626	0.477304	0.614578	8.12664	5.41008e-06	7.22089e-05	0.0733201	8.12664	0.469194	0.732857	-0.319078	8.12664	0.00447792	0.026417	0.000848854	8.12664	0.993268	0.996463
69	106	A_84_P10836	AT3G06270	Protein phosphatase 2C family protein	0.0463651	10.1729	0.720369	0.819891	0.0624476	10.1729	0.630179	0.936575	0.270681	10.1729	0.0470246	0.447016	0.200871	10.1729	0.131705	0.422003	0.275825	10.1729	0.0433747	0.120895	0.260065	10.1729	0.0554509	0.198737	0.454098	10.1729	0.00204034	0.0141249	-0.0160825	10.1729	0.901038	0.947007
40	29	A_84_P10837	AT3G12040	DNA-3-methyladenine glycosylase (MAG)	-1.50319	9.92488	1.10147e-09	2.72326e-08	-0.0867465	9.92488	0.539428	0.90896	0.0101168	9.92488	0.942665	0.998832	-0.287599	9.92488	0.0518665	0.233815	-0.542904	9.92488	0.000905803	0.00496731	-0.381726	9.92488	0.012574	0.0661503	-0.386985	9.92488	0.0115743	0.0558937	-1.41644	9.92488	2.97033e-09	9.31788e-08
83	142	A_84_P10838	AT3G11080	receptor like protein 35	-0.766066	8.06313	1.15518e-05	6.68936e-05	0.265624	8.06313	0.0569616	0.389036	0.196168	8.06313	0.1511	0.748217	-0.0886615	8.06313	0.507352	0.812001	-0.0878873	8.06313	0.511024	0.70678	-0.00877457	8.06313	0.947387	0.981654	-0.0898628	8.06313	0.501683	0.746565	-1.03169	8.06313	1.83809e-07	2.44137e-06
61	108	A_84_P108382	AT4G01530	transposable element gene	0.0876068	7.1878	0.209635	0.338657	0.0764321	7.1878	0.271399	0.755473	0.0644177	7.1878	0.351765	0.932621	0.0958624	7.1878	0.1715	0.489866	0.0566968	7.1878	0.41128	0.621469	-0.00228354	7.1878	0.973366	0.990413	0.115695	7.1878	0.102505	0.283359	0.0111747	7.1878	0.870259	0.929214
165	193	A_84_P10839	AT3G52280	general transcription factor group E6	0.284619	10.0227	0.1083	0.199621	-0.108715	10.0227	0.527769	0.904348	-0.0608702	10.0227	0.722738	0.995919	0.0510558	10.0227	0.765901	0.928153	0.177198	10.0227	0.307506	0.51695	0.0809786	10.0227	0.637346	0.841679	-0.0054706	10.0227	0.97452	0.990849	0.393334	10.0227	0.0309415	0.0775509
147	103	A_84_P10840	AT3G12160	RAB GTPase homolog A4D	-0.214853	7.13507	0.0810475	0.157119	-0.0512388	7.13507	0.665615	0.944642	-0.117655	7.13507	0.325981	0.918548	-0.140158	7.13507	0.244395	0.588036	-0.151055	7.13507	0.210905	0.399947	-0.222447	7.13507	0.0716376	0.238303	-0.134517	7.13507	0.263243	0.523659	-0.163614	7.13507	0.176872	0.316722
151	144	A_84_P10841	AT3G42160	Pectin lyase-like superfamily protein	0.0963402	7.02841	0.232459	0.366379	0.140613	7.02841	0.0875683	0.481322	0.16107	7.02841	0.0529637	0.475014	0.0590606	7.02841	0.45897	0.784051	-0.0180587	7.02841	0.819712	0.912922	0.0589306	7.02841	0.459945	0.726317	0.111899	7.02841	0.168149	0.394587	-0.0442726	7.02841	0.577619	0.728752
84	57	A_84_P108412	AT4G22690	cytochrome P450, family 706, subfamily A, polypeptide 1	0.267515	9.52607	0.490548	0.633641	-1.2664	9.52607	0.00345658	0.0646697	-0.287473	9.52607	0.4592	0.967972	-0.985209	9.52607	0.0178145	0.111113	-0.512318	9.52607	0.193835	0.376904	-0.629197	9.52607	0.114403	0.327363	-0.711976	9.52607	0.0765574	0.230872	1.53391	9.52607	0.000686947	0.00289315
170	164	A_84_P10842	AT3G42790	alfin-like 3	0.334964	10.9453	0.0636596	0.128668	0.139984	10.9453	0.421136	0.854217	0.178225	10.9453	0.308234	0.907897	0.0481577	10.9453	0.780376	0.933372	0.281956	10.9453	0.113894	0.255573	0.0646094	10.9453	0.708569	0.880393	0.106974	10.9453	0.537294	0.772051	0.19498	10.9453	0.266222	0.429948
80	239	A_84_P108422	AT3G17240	lipoamide dehydrogenase 2	-0.600936	8.80202	2.72167e-05	0.000142003	-0.021973	8.80202	0.844216	0.979899	0.172274	8.80202	0.134552	0.719709	-0.0859975	8.80202	0.445115	0.774128	-0.303295	8.80202	0.0125782	0.0441434	-0.35853	8.80202	0.0041197	0.0273317	-0.206406	8.80202	0.0764963	0.230768	-0.578963	8.80202	4.24486e-05	0.000253269
35	110	A_84_P10843	AT3G43240	ARID/BRIGHT DNA-binding domain-containing protein	0.0696818	11.3356	0.411338	0.560144	-0.126725	11.3356	0.142871	0.600208	0.0173557	11.3356	0.836532	0.997444	0.144273	11.3356	0.0979448	0.354865	0.469415	11.3356	1.7129e-05	0.000182769	0.0512756	11.3356	0.543864	0.784158	-0.281637	11.3356	0.00296882	0.0189753	0.196407	11.3356	0.0284578	0.0721292
102	229	A_84_P10844	AT3G43720	Bifunctional inhibitor/lipid-transfer protein/seed storage 2S albumin superfamily protein	-2.17093	12.1024	2.39278e-11	1.60062e-09	-0.257615	12.1024	0.124987	0.56843	-0.124837	12.1024	0.446559	0.963242	-0.186631	12.1024	0.2595	0.605373	-0.463494	12.1024	0.00933566	0.0345607	-0.48477	12.1024	0.00695499	0.0413224	-0.787311	12.1024	9.30393e-05	0.00116576	-1.91331	12.1024	2.17326e-10	1.39003e-08
106	56	A_84_P10845	AT3G44160	Outer membrane OMP85 family protein	0.501539	9.58426	0.00226634	0.00710756	0.049905	9.58426	0.730543	0.956643	0.0460166	9.58426	0.750756	0.995919	0.382086	9.58426	0.0147654	0.0971897	0.214512	9.58426	0.14918	0.312282	0.350669	9.58426	0.023633	0.106792	0.175079	9.58426	0.234905	0.488566	0.451633	9.58426	0.00502017	0.0163789
95	178	A_84_P10846	AT3G44350	NAC domain containing protein 61	-0.263581	7.52199	0.235906	0.370675	-0.10316	7.52199	0.637499	0.938471	-0.162098	7.52199	0.460953	0.968651	0.212424	7.52199	0.336383	0.687513	3.10406	7.52199	7.66407e-12	4.68337e-09	-0.136193	7.52199	0.534768	0.778508	-0.074605	7.52199	0.732923	0.887653	-0.16042	7.52199	0.465541	0.634471
24	167	A_84_P10847	AT3G44620	protein tyrosine phosphatases;protein tyrosine phosphatases	0.559994	11.3153	1.3567e-05	7.6947e-05	0.294928	11.3153	0.00668224	0.102466	0.0432741	11.3153	0.661031	0.994915	0.298828	11.3153	0.00610759	0.0507227	0.871061	11.3153	2.41566e-08	1.02859e-06	0.288534	11.3153	0.0077395	0.0450483	0.382125	11.3153	0.000860278	0.00706278	0.265066	11.3153	0.0131771	0.0376417
94	175	A_84_P108472	AT5G50210	quinolinate synthase	-0.140381	10.2732	0.326519	0.472692	0.0344713	10.2732	0.807379	0.972994	-0.00680403	10.2732	0.961589	0.999677	0.31414	10.2732	0.0360154	0.182826	1.11999	10.2732	1.32908e-07	3.78357e-06	-0.0291972	10.2732	0.83636	0.937693	-0.242092	10.2732	0.0984053	0.275791	-0.174852	10.2732	0.224811	0.37927
158	182	A_84_P10848	AT3G45070	P-loop containing nucleoside triphosphate hydrolases superfamily protein	2.65447	10.9806	2.39677e-08	3.21364e-07	1.90166	10.9806	3.27791e-06	0.000356689	1.57561	10.9806	3.58414e-05	0.00277372	2.34359	10.9806	1.64625e-07	1.56723e-05	-0.481692	10.9806	0.119753	0.26518	2.47498	10.9806	7.16515e-08	5.02338e-06	3.16206	10.9806	1.37671e-09	2.13202e-07	0.752806	10.9806	0.0196075	0.0527738
88	106	A_84_P108482	AT1G68490	unknown protein; FUNCTIONS IN: molecular_function unknown; INVOLVED IN: biological_process unknown; LOCATED IN: chloroplast; EXPRESSED IN: 22 plant structures; EXPRESSED DURING: 13 growth stages; BEST Arabidopsis thaliana protein match is: unknown protein (TAIR:AT1G13390.2); Has 125 Blast hits to 125 proteins in 18 species: Archae - 0; Bacteria - 0; Metazoa - 0; Fungi - 0; Plants - 125; Viruses -…	-0.015759	13.4144	0.89499	0.935265	-0.183393	13.4144	0.135752	0.587747	0.373446	13.4144	0.00494118	0.106756	0.0691889	13.4144	0.563866	0.843716	-0.286676	13.4144	0.0247752	0.0770944	0.0182697	13.4144	0.878391	0.954369	0.127162	13.4144	0.293739	0.558531	0.167634	13.4144	0.170697	0.308177
30	143	A_84_P10849	AT3G45280	syntaxin of plants 72	-0.186926	8.70294	0.0430304	0.0923422	-0.0990978	8.70294	0.265053	0.750495	0.0104608	8.70294	0.904824	0.99857	-0.0498186	8.70294	0.570615	0.847122	-0.135782	8.70294	0.131972	0.285171	-0.223057	8.70294	0.018005	0.0869577	-0.40674	8.70294	0.000143322	0.00166865	-0.0878286	8.70294	0.321595	0.492516
142	56	A_84_P10850	AT3G45580	RING/U-box protein with C6HC-type zinc finger	-0.106858	7.15644	0.148329	0.257198	-0.0414146	7.15644	0.566355	0.918196	-0.0485968	7.15644	0.501717	0.977765	-0.0193518	7.15644	0.788045	0.936051	-0.0476643	7.15644	0.509865	0.705749	-0.0105809	7.15644	0.883056	0.956614	-0.0130494	7.15644	0.856064	0.945629	-0.0654438	7.15644	0.367906	0.540763
29	96	A_84_P108502	AT2G02120	Scorpion toxin-like knottin superfamily protein	2.74011	12.7965	3.70567e-10	1.1705e-08	2.54793	12.7965	1.27113e-09	1.36859e-06	-0.43009	12.7965	0.0854782	0.595282	0.0346402	12.7965	0.885485	0.970298	1.11361	12.7965	0.000149705	0.00109605	1.87914	12.7965	1.65054e-07	9.06894e-06	2.85954	12.7965	1.77953e-10	5.67173e-08	0.192181	12.7965	0.427979	0.599933
141	191	A_84_P10851	AT3G45720	Major facilitator superfamily protein	0.0999288	7.24414	0.346465	0.494216	0.0483351	7.24414	0.645909	0.939967	0.176156	7.24414	0.104895	0.652397	0.0455283	7.24414	0.665082	0.889688	0.0309904	7.24414	0.767947	0.883111	-0.0675668	7.24414	0.521795	0.769955	0.0531681	7.24414	0.613488	0.821472	0.0515937	7.24414	0.623965	0.76473
21	191	A_84_P10852	AT1G02560	nuclear encoded CLP protease 5	0.500019	12.8411	0.000991373	0.00341978	0.0482245	12.8411	0.712963	0.953062	0.0635244	12.8411	0.62841	0.992038	0.164166	12.8411	0.218783	0.557554	0.418727	12.8411	0.00419611	0.0177816	0.152684	12.8411	0.251481	0.529816	0.0860071	12.8411	0.513375	0.755174	0.451794	12.8411	0.00234101	0.00840362
149	31	A_84_P10853	AT3G46140	Protein kinase superfamily protein	0.0103193	7.06377	0.896681	0.936333	0.00910899	7.06377	0.908738	0.988837	0.0760957	7.06377	0.343867	0.928506	-0.0222321	7.06377	0.779832	0.933273	0.0836147	7.06377	0.299457	0.508026	-0.00948213	7.06377	0.905018	0.965247	0.0571141	7.06377	0.475185	0.726412	0.00121034	7.06377	0.987846	0.993647
25	231	A_84_P108532	AT2G37880	Protein of unknown function, DUF617	0.107159	7.32677	0.212872	0.342699	-0.107015	7.32677	0.213464	0.69757	-0.0738467	7.32677	0.385619	0.948939	0.0123219	7.32677	0.883793	0.969933	-0.0910792	7.32677	0.287024	0.49392	-0.0889724	7.32677	0.297997	0.580458	-0.0764701	7.32677	0.369304	0.635243	0.214174	7.32677	0.0183529	0.0498449
153	113	A_84_P10854	AT3G46330	Leucine-rich repeat protein kinase family protein	-1.4957	9.08284	5.86895e-09	1.01761e-07	-0.243604	9.08284	0.127059	0.572927	-0.223968	9.08284	0.158765	0.761253	-0.123407	9.08284	0.429159	0.762657	0.0371564	9.08284	0.81046	0.907602	-0.549809	9.08284	0.00186022	0.0144866	-0.941109	9.08284	5.76864e-06	0.000123814	-1.2521	9.08284	9.79704e-08	1.45206e-06
51	154	A_84_P108542	AT2G41180	VQ motif-containing protein	0.689416	7.53765	0.00122106	0.00410318	0.0249504	7.53765	0.892587	0.986862	-0.246578	7.53765	0.191857	0.805709	-0.0635747	7.53765	0.731135	0.916006	-0.216759	7.53765	0.248915	0.449555	0.172086	7.53765	0.356942	0.639409	0.419525	7.53765	0.0326334	0.123488	0.664466	7.53765	0.00167347	0.00626806
121	172	A_84_P10855	AT1G48420	D-cysteine desulfhydrase	0.315555	13.0905	0.00919392	0.024256	-0.228918	13.0905	0.0492174	0.359201	-0.0149893	13.0905	0.89217	0.99857	-0.354373	13.0905	0.00414165	0.037743	-0.759053	13.0905	1.09356e-06	1.95458e-05	-0.341281	13.0905	0.00543117	0.0340444	-0.223871	13.0905	0.0539373	0.179328	0.544473	13.0905	7.5984e-05	0.000421491
60	108	A_84_P10856	AT3G46680	UDP-Glycosyltransferase superfamily protein	1.00809	7.67423	7.16404e-09	1.19896e-07	0.72667	7.67423	1.06363e-06	0.00015269	0.187686	7.67423	0.0873925	0.599407	0.365879	7.67423	0.00228018	0.023769	0.022229	7.67423	0.833409	0.920417	0.241375	7.67423	0.0316785	0.132676	0.990794	7.67423	9.48656e-09	8.56252e-07	0.281421	7.67423	0.0140249	0.0397049
[truncated: 36,425 more rows]

## Sheet: meanresults_array
Genewise log2-fold changes were calculated by averaging gene-specific probe values.
		Col_old_vs_ipt		Col_DMSO_vs_ipt		BAP1h_vs_ipt		BAP4h_vs_ipt		NAA4h_vs_ipt		BAP8h_vs_ipt		BAP24h_vs_ipt		Col_old_vs_Col_DMSO
[truncated: 28,310 more rows]

## Sheet: ipt_RNA-Seq
Biological replicates of ipt1,3,5,7 mutant control (1h DMSO) and 4h BAP treatment were also analyzed with RNA-Seq. Differential gene expression was analyzed with Deseq2 package in Chipster (Kallio et al. 2011).
[truncated: 33,603 more rows]

[truncated: 1 more sheets: GO analysis_array]
