# Supplementary material for: Plant hormone and peptide signaling converge in the genetic network regulating cambium activation in Arabidopsis roots
Source: Plant Cell. 2026 Mar 13;38(6):koag059. doi: 10.1093/plcell/koag059 (PMC13259593; doi:10.1093/plcell/koag059)
Supplement: koag059_Supplementary_Data [file koag059_supplementary_data.zip › TPC-2025-0552-Supplementary Data Set S4.xlsx]

## Sheet: Statistical analysis
Supplementary Data Set S4. Statistical analysis

## Sheet: Figure 1b
Figure 1b. 7-day-old ipt1,3,5,7 mutant roots were treated with DMSO (1h), 1µM BAP (1h, 2h, 4h, 6h, 8h or 24h) or 1µM NAA (4h or 24h). Procambial cell file numbers were quantified from histological cross sections and normalized to median of 7-day-old wild type Col-0 treated with DMSO 1h.
Shapiro-Wilk normality test
data: data$procamb_norm
W = 0.81411, p-value < 2.2e-16
Kruskal-Wallis rank sum test
data: data$procamb_norm by data$experiment
Kruskal-Wallis chi-squared = 126.49, df = 9, p-value < 2.2e-16
Pairwise comparisons using Wilcoxon rank sum test with continuity correction
data: data$procamb_norm and data$experiment
Col-0_dmso_1h ipt_dmso_1h ipt_bap_1h ipt_bap_2h ipt_bap_4h
Col-0_dmso_1h - - - - -
ipt_dmso_1h 8.9e-10 - - - -
ipt_bap_1h 8.9e-10 0.59 - - -
ipt_bap_2h 8.9e-10 0.78 0.76 - -
ipt_bap_4h 8.9e-10 0.90 0.64 0.86 -
ipt_naa_4h 8.9e-10 0.32 0.73 0.42 0.30
ipt_bap_6h 8.9e-10 0.94 0.71 0.90 0.93
ipt_bap_8h 8.9e-10 0.27 0.73 0.42 0.27
ipt_bap_24h 2.2e-08 4.6e-08 1.9e-07 4.6e-08 4.6e-08
ipt_naa_24h 8.9e-10 0.46 0.89 0.67 0.55
ipt_naa_4h ipt_bap_6h ipt_bap_8h ipt_bap_24h ipt_naa_24h
Col-0_dmso_1h - - - - -
ipt_dmso_1h - - - - -
ipt_bap_1h - - - - -
ipt_bap_2h - - - - -
ipt_bap_4h - - - - -
ipt_naa_4h - - - - -
ipt_bap_6h 0.42 - - - -
ipt_bap_8h 0.93 0.42 - - -
ipt_bap_24h 4.0e-07 5.1e-08 9.9e-08 - -
ipt_naa_24h 0.90 0.57 0.86 5.4e-07 -
P value adjustment method: BH
group1 group2 p.value
1 ipt_dmso_1h Col-0_dmso_1h 8.93e-10
2 ipt_bap_1h Col-0_dmso_1h 8.93e-10
3 ipt_bap_1h ipt_dmso_1h 5.89e- 1
4 ipt_bap_2h Col-0_dmso_1h 8.93e-10
5 ipt_bap_2h ipt_dmso_1h 7.77e- 1
6 ipt_bap_2h ipt_bap_1h 7.63e- 1
7 ipt_bap_4h Col-0_dmso_1h 8.93e-10
8 ipt_bap_4h ipt_dmso_1h 8.98e- 1
9 ipt_bap_4h ipt_bap_1h 6.44e- 1
10 ipt_bap_4h ipt_bap_2h 8.64e- 1
11 ipt_naa_4h Col-0_dmso_1h 8.93e-10
12 ipt_naa_4h ipt_dmso_1h 3.21e- 1
13 ipt_naa_4h ipt_bap_1h 7.26e- 1
14 ipt_naa_4h ipt_bap_2h 4.23e- 1
15 ipt_naa_4h ipt_bap_4h 2.96e- 1
16 ipt_bap_6h Col-0_dmso_1h 8.93e-10
17 ipt_bap_6h ipt_dmso_1h 9.41e- 1
18 ipt_bap_6h ipt_bap_1h 7.08e- 1
19 ipt_bap_6h ipt_bap_2h 8.98e- 1
20 ipt_bap_6h ipt_bap_4h 9.32e- 1
21 ipt_bap_6h ipt_naa_4h 4.23e- 1
22 ipt_bap_8h Col-0_dmso_1h 8.93e-10
23 ipt_bap_8h ipt_dmso_1h 2.73e- 1
24 ipt_bap_8h ipt_bap_1h 7.26e- 1
25 ipt_bap_8h ipt_bap_2h 4.16e- 1
26 ipt_bap_8h ipt_bap_4h 2.70e- 1
27 ipt_bap_8h ipt_naa_4h 9.32e- 1
28 ipt_bap_8h ipt_bap_6h 4.23e- 1
29 ipt_bap_24h Col-0_dmso_1h 2.19e- 8
30 ipt_bap_24h ipt_dmso_1h 4.59e- 8
31 ipt_bap_24h ipt_bap_1h 1.92e- 7
32 ipt_bap_24h ipt_bap_2h 4.59e- 8
33 ipt_bap_24h ipt_bap_4h 4.59e- 8
34 ipt_bap_24h ipt_naa_4h 4.03e- 7
35 ipt_bap_24h ipt_bap_6h 5.10e- 8
36 ipt_bap_24h ipt_bap_8h 9.91e- 8
37 ipt_naa_24h Col-0_dmso_1h 8.93e-10
38 ipt_naa_24h ipt_dmso_1h 4.57e- 1
39 ipt_naa_24h ipt_bap_1h 8.86e- 1
40 ipt_naa_24h ipt_bap_2h 6.70e- 1
41 ipt_naa_24h ipt_bap_4h 5.54e- 1
42 ipt_naa_24h ipt_naa_4h 9.00e- 1
43 ipt_naa_24h ipt_bap_6h 5.69e- 1
44 ipt_naa_24h ipt_bap_8h 8.64e- 1
45 ipt_naa_24h ipt_bap_24h 5.40e- 7
Col-0_dmso_1h ipt_dmso_1h ipt_bap_1h ipt_bap_2h ipt_bap_4h ipt_naa_4h
"a" "b" "b" "b" "b" "b"
ipt_bap_6h ipt_bap_8h ipt_bap_24h ipt_naa_24h
"b" "b" "c" "b"

## Sheet: Figure 1e
Figure 1e. Protophloem distance (PPD) of 7-day-old mutants of known cambial factors in the GRN and wild type Col-0 were analyzed from histological cross sections.
Shapiro-Wilk normality test
data: data$PPD
W = 0.92278, p-value = 1.984e-11
Kruskal-Wallis rank sum test
data: data$PPD by data$genotype
Kruskal-Wallis chi-squared = 36.732, df = 6, p-value = 1.985e-06
Pairwise comparisons using Wilcoxon rank sum exact test
data: data$PPD and data$genotype
pxy/tdr lbd4-1 asl9 lbd4-2 svp-41 Col-0 erf072-1
pxy/tdr - - - - - - -
lbd4-1 0.3153 - - - - - -
asl9 0.1042 0.7628 - - - - -
lbd4-2 0.0850 0.6629 0.8520 - - - -
svp-41 0.2237 0.8867 0.9140 0.6629 - - -
Col-0 7e-05 0.0039 0.0043 0.0110 0.0035 - -
erf072-1 7e-05 0.0043 0.0043 0.0236 0.0039 0.9140 -
P value adjustment method: BH
group1 group2 p.value
1 lbd4-1 pxy/tdr 0.315
2 asl9 pxy/tdr 0.104
3 asl9 lbd4-1 0.763
4 lbd4-2 pxy/tdr 0.0850
5 lbd4-2 lbd4-1 0.663
6 lbd4-2 asl9 0.852
7 svp-41 pxy/tdr 0.224
8 svp-41 lbd4-1 0.887
9 svp-41 asl9 0.914
10 svp-41 lbd4-2 0.663
11 Col-0 pxy/tdr 0.0000695
12 Col-0 lbd4-1 0.00386
13 Col-0 asl9 0.00433
14 Col-0 lbd4-2 0.0110
15 Col-0 svp-41 0.00354
16 erf072-1 pxy/tdr 0.0000695
17 erf072-1 lbd4-1 0.00433
18 erf072-1 asl9 0.00433
19 erf072-1 lbd4-2 0.0236
20 erf072-1 svp-41 0.00386
21 erf072-1 Col-0 0.914
pxy/tdr lbd4-1 asl9 lbd4-2 svp-41 Col-0 erf072-1
"a" "a" "a" "a" "a" "b" "b"

## Sheet: Figure 1g
Figure 1g. Protophloem distance (PPD) and secondary xylem vessel (SXV) numbers of Col-0, dof1.6 and tiny2 roots (7d and 14d)
Shapiro-Wilk normality test		Shapiro-Wilk normality test		Shapiro-Wilk normality test		Shapiro-Wilk normality test
data: data$PPD_7d		data: data$SXV_7d		data: data$PPD_14d		data: data$SXV_14d
W = 0.91811, p-value = 6.905e-08		W = 0.59639, p-value < 2.2e-16		W = 0.98057, p-value = 0.05749		W = 0.96309, p-value = 0.001264
Kruskal-Wallis rank sum test		Kruskal-Wallis rank sum test		Kruskal-Wallis rank sum test		Kruskal-Wallis rank sum test
data: data$PPD_7d by data$Genotype		data: data$SXV_7d by data$Genotype		data: data$PPD_14d by data$genotype		data: data$SXV_14d by data$genotype
Kruskal-Wallis chi-squared = 20.641, df = 2, p-value = 3.294e-05		Kruskal-Wallis chi-squared = 8.9795, df = 2, p-value = 0.01122		Kruskal-Wallis chi-squared = 1.9295, df = 2, p-value = 0.3811		Kruskal-Wallis chi-squared = 11.871, df = 2, p-value = 0.002644
Pairwise comparisons using Wilcoxon rank sum test with continuity correction		Pairwise comparisons using Wilcoxon rank sum test with continuity correction		Pairwise comparisons using Wilcoxon rank sum test with continuity correction		Pairwise comparisons using Wilcoxon rank sum test with continuity correction
data: data$PPD_7d and data$Genotype		data: data$SXV_7d and data$Genotype		data: data$PPD_14d and data$genotype		data: data$SXV_14d and data$genotype
Col-0 dof1.6 tiny2		Col-0 dof1.6 tiny2		Col-0 dof1.6 tiny2		Col-0 dof1.6 tiny2
Col-0 - - -		Col-0 - - -		Col-0 - - -		Col-0 - - -
dof1.6 0.80074 - -		dof1.6 0.2173 - -		dof1.6 0.42 - -		dof1.6 0.0165 - -
tiny2 0.00010 0.00016 -		tiny2 0.0641 0.0077 -		tiny2 0.72 0.42 -		tiny2 0.2449 0.0026 -
P value adjustment method: BH		P value adjustment method: BH		P value adjustment method: BH		P value adjustment method: BH
group1 group2 p.value		group1 group2 p.value		group1 group2 p.value		group1 group2 p.value
1 dof1.6 Col-0 0.801		1 dof1.6 Col-0 0.217		1 dof1.6 Col-0 0.418		1 dof1.6 Col-0 0.0165
2 tiny2 Col-0 0.000101		2 tiny2 Col-0 0.0641		2 tiny2 Col-0 0.725		2 tiny2 Col-0 0.245
3 tiny2 dof1.6 0.000158		3 tiny2 dof1.6 0.00769		3 tiny2 dof1.6 0.418		3 tiny2 dof1.6 0.00263
Col-0 dof1.6 tiny2		Col-0 dof1.6 tiny2		Col-0 dof1.6 tiny2		Col-0 dof1.6 tiny2
"a" "a" "b"		"ab" "a" "b"		"a" "a" "a"		"a" "b" "a"

## Sheet: Figure 2b
Figure 2b. Cross sections of CLE41, PXY and WOX4 marker lines after 4+1d DMSO and BAP (1 µM) treatments. Corrected total cell fluorescence (CTCF) was measured in Fiji, and normalized to the median values of DMSO treatments.
Shapiro-Wilk normality test
data: data$CTCF_norm
W = 0.88439, p-value = 6.374e-09
Kruskal-Wallis rank sum test
data: data$CTCF_norm by data$Experiment
Kruskal-Wallis chi-squared = 45.318, df = 5, p-value = 1.25e-08
Pairwise comparisons using Wilcoxon rank sum exact test
data: data$CTCF_norm and data$Experiment
pCLE41_DMSO pCLE41_BAP pPXY_DMSO pPXY_BAP pWOX4_DMSO pWOX4_BAP
pCLE41_DMSO - - - - - -
pCLE41_BAP 0.24957 - - - - -
pPXY_DMSO 0.96611 0.24957 - - - -
pPXY_BAP 6.0e-05 0.00303 0.00013 - - -
pWOX4_DMSO 0.96611 0.17719 0.95393 0.00013 - -
pWOX4_BAP 4.3e-05 0.00036 5.9e-05 0.80702 4.3e-05 -
P value adjustment method: BH
group1 group2 p.value
1 pCLE41_BAP pCLE41_DMSO 0.250
2 pPXY_DMSO pCLE41_DMSO 0.966
3 pPXY_DMSO pCLE41_BAP 0.250
4 pPXY_BAP pCLE41_DMSO 0.0000597
5 pPXY_BAP pCLE41_BAP 0.00303
6 pPXY_BAP pPXY_DMSO 0.000130
7 pWOX4_DMSO pCLE41_DMSO 0.966
8 pWOX4_DMSO pCLE41_BAP 0.177
9 pWOX4_DMSO pPXY_DMSO 0.954
10 pWOX4_DMSO pPXY_BAP 0.000130
11 pWOX4_BAP pCLE41_DMSO 0.0000429
12 pWOX4_BAP pCLE41_BAP 0.000359
13 pWOX4_BAP pPXY_DMSO 0.0000586
14 pWOX4_BAP pPXY_BAP 0.807
15 pWOX4_BAP pWOX4_DMSO 0.0000429
pCLE41_DMSO pCLE41_BAP pPXY_DMSO pPXY_BAP pWOX4_DMSO pWOX4_BAP
"a" "a" "a" "b" "a" "b"

## Sheet: Figure 2c
Figure 2c. Protophloem distances of Col-0, pxy/tdr, tdrwox4 and wox4 mutants after 3+2 days of DMSO and BAP (1 µM) treatments.
Shapiro-Wilk normality test			Col-0_DMSO	tdr_DMSO	tdrwox4_DMSO	wox4_DMSO	Col-0_BAP	tdr_BAP	tdrwox4_BAP	wox4_BAP
		PPD median	28.079	25.6755	27.772	25.899	34.8835	29.572	30.063	30.2835
data: data$PPD		Fold change	1	1	1	1	1.24233	1.15176	1.08249	1.16929
W = 0.88052, p-value < 2.2e-16
Kruskal-Wallis rank sum test
data: data$PPD by data$Experiment
Kruskal-Wallis chi-squared = 300.84, df = 7, p-value < 2.2e-16
Pairwise comparisons using Wilcoxon rank sum test with continuity correction
data: data$PPD and data$Experiment
Col-0_DMSO tdr_DMSO tdrwox4_DMSO wox4_DMSO Col-0_BAP tdr_BAP
Col_DMSO - - - - - -
tdr_DMSO 5.3e-10 - - - - -
tdrwox4_DMSO 0.39694 3.6e-05 - - - -
wox4_DMSO 6.9e-07 0.39694 0.00257 - - -
Col-0_BAP < 2e-16 < 2e-16 < 2e-16 < 2e-16 - -
tdr_BAP 0.00051 3.6e-14 0.00011 2.1e-11 5.3e-12 -
tdrwox4_BAP 9.1e-06 4.9e-16 6.1e-06 2.2e-12 1.7e-12 0.69701
wox4_BAP 5.1e-06 5.1e-16 2.4e-06 5.9e-13 3.8e-10 0.38730
tdrwox4_BAP wox4_BAP
Col_DMSO - -
tdr_DMSO - -
tdrwox4_DMSO - -
wox4_DMSO - -
Col-0_BAP - -
tdr_BAP - -
tdrwox4_BAP - -
wox4_BAP 0.58964 -
P value adjustment method: BH
group1 group2 p.value
1 tdr_DMSO Col-0_DMSO 5.25e-10
2 tdrwox4_DMSO Col-0_DMSO 3.97e- 1
3 tdrwox4_DMSO tdr_DMSO 3.61e- 5
4 wox4_DMSO Col-0_DMSO 6.93e- 7
5 wox4_DMSO tdr_DMSO 3.97e- 1
6 wox4_DMSO tdrwox4_DMSO 2.57e- 3
7 Col-0_BAP Col-0_DMSO 3.48e-25
8 Col-0_BAP tdr_DMSO 9.21e-31
9 Col-0_BAP tdrwox4_DMSO 1.06e-21
10 Col-0_BAP wox4_DMSO 4.43e-28
11 tdr_BAP Col-0_DMSO 5.10e- 4
12 tdr_BAP tdr_DMSO 3.63e-14
13 tdr_BAP tdrwox4_DMSO 1.10e- 4
14 tdr_BAP wox4_DMSO 2.14e-11
15 tdr_BAP Col-0_BAP 5.31e-12
16 tdrwox4_BAP Col-0_DMSO 9.12e- 6
17 tdrwox4_BAP tdr_DMSO 4.92e-16
18 tdrwox4_BAP tdrwox4_DMSO 6.12e- 6
19 tdrwox4_BAP wox4_DMSO 2.20e-12
20 tdrwox4_BAP Col-0_BAP 1.70e-12
21 tdrwox4_BAP tdr_BAP 6.97e- 1
22 wox4_BAP Col-0_DMSO 5.13e- 6
23 wox4_BAP tdr_DMSO 5.09e-16
24 wox4_BAP tdrwox4_DMSO 2.40e- 6
25 wox4_BAP wox4_DMSO 5.93e-13
26 wox4_BAP Col-0_BAP 3.80e-10
27 wox4_BAP tdr_BAP 3.87e- 1
28 wox4_BAP tdrwox4_BAP 5.90e- 1
Col_DMSO tdr_DMSO tdrwox4_DMSO wox4_DMSO Col-0_BAP tdr_BAP
"a" "b" "a" "b" "c" "d"
tdrwox4_BAP wox4_BAP
"d" "d"

## Sheet: Figure 2d
Figure 2d. qPCR analysis of TDIF-peptide response after 4+1d and 7+1d treatments.
4+1d	experiment	expression		Welch Two Sample t-test		7+1d	experiment	expression		Welch Two Sample t-test
	TINY2_P9A	1.09999					DOF1.6_P9A	0.903467
	TINY2_P9A	0.964486		data: TINY2_P9A$expression and TINY2_TDIF$expression			DOF1.6_P9A	1.06381		data: DOF1.6_P9A$expression and DOF1.6_TDIF$expression
	TINY2_P9A	0.935528		t = 2.2537, df = 2.3131, p-value = 0.1356			DOF1.6_P9A	1.03273		t = -4.1872, df = 2.4054, p-value = 0.03781
	TINY2_TDIF	0.814584		alternative hypothesis: true difference in means is not equal to 0			DOF1.6_TDIF	1.79837		alternative hypothesis: true difference in means is not equal to 0
	TINY2_TDIF	0.694372		95 percent confidence interval:			DOF1.6_TDIF	1.36943		95 percent confidence interval:
	TINY2_TDIF	0.222758		-0.2881768 1.1337008			DOF1.6_TDIF	1.85561		-1.26680753 -0.08213282
	DOF1.6_P9A	0.779718		sample estimates:			DOF3.4_P9A	0.924678		sample estimates:
	DOF1.6_P9A	0.658894		mean of x mean of y			DOF3.4_P9A	1.14381		mean of x mean of y
	DOF1.6_P9A	1.56139		1.000000 0.577238			DOF3.4_P9A	0.931512		1.00000 1.67447
	DOF1.6_TDIF	2.19172					DOF3.4_TDIF	1.57851
	DOF1.6_TDIF	1.66853		Welch Two Sample t-test			DOF3.4_TDIF	1.35174		Welch Two Sample t-test
	DOF1.6_TDIF	0.463771					DOF3.4_TDIF	1.59728
	DOF3.4_P9A	1.10736		data: DOF1.6_P9A$expression and DOF1.6_TDIF$expression			TINY2_P9A	1.04153		data: DOF3.4_P9A$expression and DOF3.4_TDIF$expression
	DOF3.4_P9A	0.844573		t = -0.75498, df = 3.1183, p-value = 0.5032			TINY2_P9A	1.20886		t = -4.7688, df = 3.9662, p-value = 0.009035
	DOF3.4_P9A	1.04806		alternative hypothesis: true difference in means is not equal to 0			TINY2_P9A	0.749616		alternative hypothesis: true difference in means is not equal to 0
	DOF3.4_TDIF	1.14171		95 percent confidence interval:			TINY2_TDIF	1.12827		95 percent confidence interval:
	DOF3.4_TDIF	1.15938		-2.262433 1.379751			TINY2_TDIF	0.956907		-0.8066212 -0.2117312
	DOF3.4_TDIF	0.483412		sample estimates:			TINY2_TDIF	0.724014		sample estimates:
				mean of x mean of y			WOX4_P9A	0.896093		mean of x mean of y
				1.000000 1.441341			WOX4_P9A	0.856308		1.000000 1.509176
							WOX4_P9A	1.2476
				Welch Two Sample t-test			WOX4_TDIF	0.981982		Welch Two Sample t-test
							WOX4_TDIF	1.63794
				data: DOF3.4_P9A$expression and DOF3.4_TDIF$expression			WOX4_TDIF	0.664638		data: TINY2_P9A$expression and TINY2_TDIF$expression
				t = 0.30406, df = 2.5037, p-value = 0.7846						t = 0.35707, df = 3.9284, p-value = 0.7394
				alternative hypothesis: true difference in means is not equal to 0						alternative hypothesis: true difference in means is not equal to 0
				95 percent confidence interval:						95 percent confidence interval:
				-0.7717671 0.9154297						-0.4345352 0.5617442
				sample estimates:						sample estimates:
				mean of x mean of y						mean of x mean of y
				1.0000000 0.9281687						1.0000000 0.9363955
										Welch Two Sample t-test
										data: WOX4_P9A$expression and WOX4_TDIF$expression
										t = -0.30364, df = 2.7271, p-value = 0.7831
										alternative hypothesis: true difference in means is not equal to 0
										95 percent confidence interval:
										-1.1477282 0.9580208
										sample estimates:
										mean of x mean of y
										1.000000 1.094854

## Sheet: Figure 2e
Figure 2e. 3-day-old Col-0, tdif and ipt1,3,5,7 plants were transferred to either mock (10 µM P9A) or TDIF (10 µM) plates for 2 days. Protophloem distances from histological cross sections were quantified.
Shapiro-Wilk normality test			3+2_P9A_Col-0	3+2_TDIF_Col-0	3+2_P9A_ipt1,3,5,7	3+2_TDIF_ipt1,3,5,7	3+2_P9A_tdif	3+2_TDIF_tdif
		PPD median	26.425	25.3165	26.211	26.351	25.714	28.298
data: data$PPD		Fold change	1	0.958051	1	1.00534	1	1.10049
W = 0.95879, p-value = 4.268e-06
Kruskal-Wallis rank sum test
data: data$PPD by data$Experiment
Kruskal-Wallis chi-squared = 12.727, df = 5, p-value = 0.02608
3+2_P9A_Col-0 3+2_TDIF_Col-0 3+2_P9A_ipt1,3,5,7
3+2_P9A_Col-0 - - -
3+2_TDIF_Col-0 0.456 - -
3+2_P9A_ipt1,3,5,7 0.810 0.695 -
3+2_TDIF_ipt1,3,5,7 0.810 0.456 0.695
3+2_P9A_tdif 0.562 0.810 0.668
3+2_TDIF_tdif 0.090 0.028 0.084
3+2_TDIF_ipt1,3,5,7 3+2_P9A_tdif 3+2_TDIF_tdif
3+2_P9A_Col-0 - - -
3+2_TDIF_Col-0 - - -
3+2_P9A_ipt1,3,5,7 - - -
3+2_TDIF_ipt1,3,5,7 - - -
3+2_P9A_tdif 0.426 - -
3+2_TDIF_tdif 0.130 0.028 -
P value adjustment method: BH
group1 group2 p.value
1 3+2_TDIF_Col-0 3+2_P9A_Col-0 0.456
2 3+2_P9A_ipt1,3,5,7 3+2_P9A_Col-0 0.810
3 3+2_P9A_ipt1,3,5,7 3+2_TDIF_Col-0 0.695
4 3+2_TDIF_ipt1,3,5,7 3+2_P9A_Col-0 0.810
5 3+2_TDIF_ipt1,3,5,7 3+2_TDIF_Col-0 0.456
6 3+2_TDIF_ipt1,3,5,7 3+2_P9A_ipt1,3,5,7 0.695
7 3+2_P9A_tdif 3+2_P9A_Col-0 0.562
8 3+2_P9A_tdif 3+2_TDIF_Col-0 0.810
9 3+2_P9A_tdif 3+2_P9A_ipt1,3,5,7 0.668
10 3+2_P9A_tdif 3+2_TDIF_ipt1,3,5,7 0.426
11 3+2_TDIF_tdif 3+2_P9A_Col-0 0.0904
12 3+2_TDIF_tdif 3+2_TDIF_Col-0 0.0281
13 3+2_TDIF_tdif 3+2_P9A_ipt1,3,5,7 0.0840
14 3+2_TDIF_tdif 3+2_TDIF_ipt1,3,5,7 0.130
15 3+2_TDIF_tdif 3+2_P9A_tdif 0.0281
3+2_P9A_Col-0 3+2_TDIF_Col-0 3+2_P9A_ipt1,3,5,7 3+2_TDIF_ipt1,3,5,7
"ab" "a" "ab" "ab"
3+2_P9A_tdif 3+2_TDIF_tdif
"a" "b"

## Sheet: Figure 2f
Figure 2f. 3-day-old Col-0, tdif and ipt1,3,5,7 plants were transferred to either mock (10 µM P9A) or TDIF (10 µM) plates for 7 days. Protophloem distances from histological cross sections were quantified.
Shapiro-Wilk normality test			3+7_Col-0_P9A	3+7_Col-0_TDIF	3+7_ipt1,3,5,7_P9A	3+7_ipt1,3,5,7_TDIF	3+7_tdif_P9A	3+7_tdif_TDIF
		PPD median	88.178	105.409	24.409	25.966	54.694	110.7
data: data$PPD		Fold change	1	1.19541	1	1.06379	1	2.02399
W = 0.92051, p-value = 3.944e-07
Kruskal-Wallis rank sum test
data: data$PPD by data$experiment
Kruskal-Wallis chi-squared = 116.9, df = 5, p-value < 2.2e-16
Pairwise comparisons using Wilcoxon rank sum exact test
data: data$PPD and data$experiment
3+7_Col-0_P9A 3+7_Col-0_TDIF 3+7_ipt1,3,5,7_P9A
3+7_Col-0_P9A - - -
3+7_Col-0_TDIF 0.0052 - -
3+7_ipt1,3,5,7_P9A 3.1e-14 3.1e-14 -
3+7_ipt1,3,5,7_TDIF 1.1e-12 1.1e-12 0.6654
3+7_tdif_P9A 4.0e-12 7.9e-11 1.8e-10
3+7_tdif_TDIF 4.2e-06 0.2869 2.5e-12
3+7_ipt1,3,5,7_TDIF 3+7_tdif_P9A 3+7_tdif_TDIF
3+7_Col-0_P9A - - -
3+7_Col-0_TDIF - - -
3+7_ipt1,3,5,7_P9A - - -
3+7_ipt1,3,5,7_TDIF - - -
3+7_tdif_P9A 3.1e-09 - -
3+7_tdif_TDIF 8.4e-11 2.6e-09 -
P value adjustment method: BH
group1 group2 p.value
1 3+7_Col-0_TDIF 3+7_Col-0_P9A 5.23e- 3
2 3+7_ipt1,3,5,7_P9A 3+7_Col-0_P9A 3.14e-14
3 3+7_ipt1,3,5,7_P9A 3+7_Col-0_TDIF 3.14e-14
4 3+7_ipt1,3,5,7_TDIF 3+7_Col-0_P9A 1.08e-12
5 3+7_ipt1,3,5,7_TDIF 3+7_Col-0_TDIF 1.08e-12
6 3+7_ipt1,3,5,7_TDIF 3+7_ipt1,3,5,7_P9A 6.65e- 1
7 3+7_tdif_P9A 3+7_Col-0_P9A 4.04e-12
8 3+7_tdif_P9A 3+7_Col-0_TDIF 7.86e-11
9 3+7_tdif_P9A 3+7_ipt1,3,5,7_P9A 1.82e-10
10 3+7_tdif_P9A 3+7_ipt1,3,5,7_TDIF 3.14e- 9
11 3+7_tdif_TDIF 3+7_Col-0_P9A 4.22e- 6
12 3+7_tdif_TDIF 3+7_Col-0_TDIF 2.87e- 1
13 3+7_tdif_TDIF 3+7_ipt1,3,5,7_P9A 2.50e-12
14 3+7_tdif_TDIF 3+7_ipt1,3,5,7_TDIF 8.38e-11
15 3+7_tdif_TDIF 3+7_tdif_P9A 2.55e- 9
3+7_Col-0_P9A 3+7_Col-0_TDIF 3+7_ipt1,3,5,7_P9A 3+7_ipt1,3,5,7_TDIF
"a" "b" "c" "c"
3+7_tdif_P9A 3+7_tdif_TDIF
"d" "b"

## Sheet: Figure 3c
Figure 3c. 3-day-old Col-0 roots grown on ½ GM were either harvested or treated for two days with mock (DMSO), auxin (1 µM NAA+ 20 µM NPA), cytokinin (1 µM BAP) or combined auxin and cytokinin (1 µM NAA+ 20 µM NPA+ 1 µM BAP).
Cell file numbers and PPD were quantified with Fiji from histological cross sections, and data normalized to the median of treatment “DMSO”.
Shapiro-Wilk normality test		Shapiro-Wilk normality test		Shapiro-Wilk normality test		Shapiro-Wilk normality test
data: data$PPD_norm		data: data$pericycle_norm		data: data$cambium_norm		data: data$stele_total_norm
W = 0.95864, p-value = 5.084e-08		W = 0.5932, p-value < 2.2e-16		W = 0.93503, p-value = 8.377e-11		W = 0.76251, p-value < 2.2e-16
Kruskal-Wallis rank sum test		Kruskal-Wallis rank sum test		Kruskal-Wallis rank sum test		Kruskal-Wallis rank sum test
data: data$PPD_norm by data$treatment		data: data$pericycle_norm by data$treatment		data: data$cambium_norm by data$treatment		data: data$stele_total_norm by data$treatment
Kruskal-Wallis chi-squared = 197.8, df = 4, p-value < 2.2e-16		Kruskal-Wallis chi-squared = 246.33, df = 4, p-value < 2.2e-16		Kruskal-Wallis chi-squared = 233.2, df = 4, p-value < 2.2e-16		Kruskal-Wallis chi-squared = 257.91, df = 4, p-value < 2.2e-16
Pairwise comparisons using Wilcoxon rank sum test with continuity correction		Pairwise comparisons using Wilcoxon rank sum test with continuity correction		Pairwise comparisons using Wilcoxon rank sum test with continuity correction		Pairwise comparisons using Wilcoxon rank sum test with continuity correction
data: data$PPD_norm and data$treatment		data: data$pericycle_norm and data$treatment		data: data$cambium_norm and data$treatment		data: data$stele_total_norm and data$treatment
3d_1/2GM DMSO BAP NAA+NPA NAA+NPA+BAP		3d_1/2GM DMSO BAP NAA+NPA NAA+NPA+BAP		3d_1/2GM DMSO BAP NAA+NPA NAA+NPA+BAP		3d_1/2GM DMSO BAP NAA+NPA NAA+NPA+BAP
3d_1/2GM - - - - -		3d_1/2GM - - - - -		3d_1/2GM - - - - -		3d_1/2GM - - - - -
DMSO 3.1e-11 - - - -		DMSO 0.05 - - - -		DMSO < 2e-16 - - - -		DMSO < 2e-16 - - - -
BAP < 2e-16 2.0e-15 - - -		BAP < 2e-16 < 2e-16 - - -		BAP < 2e-16 < 2e-16 - - -		BAP < 2e-16 < 2e-16 - - -
NAA+NPA < 2e-16 1.0e-13 0.5126 - -		NAA+NPA < 2e-16 < 2e-16 0.81 - -		NAA+NPA < 2e-16 1.4e-06 3.3e-07 - -		NAA+NPA < 2e-16 2.3e-16 0.0077 - -
NAA+NPA+BAP < 2e-16 1.6e-15 0.0059 0.0212 -		NAA+NPA+BAP < 2e-16 < 2e-16 4.2e-11 5.6e-07 -		NAA+NPA+BAP < 2e-16 < 2e-16 0.36 2.2e-06 -		NAA+NPA+BAP < 2e-16 < 2e-16 1.5e-07 2.1e-07 -
P value adjustment method: BH		P value adjustment method: BH		P value adjustment method: BH		P value adjustment method: BH
group1 group2 p.value		group1 group2 p.value		group1 group2 p.value		group1 group2 p.value
1 DMSO 3d_1/2GM 3.07e-11		1 DMSO 3d_1/2GM 4.95e- 2		1 DMSO 3d_1/2GM 6.63e-20		1 DMSO 3d_1/2GM 8.32e-18
2 BAP 3d_1/2GM 4.38e-22		2 BAP 3d_1/2GM 2.04e-23		2 BAP 3d_1/2GM 2.24e-25		2 BAP 3d_1/2GM 3.10e-25
3 BAP DMSO 1.98e-15		3 BAP DMSO 8.02e-25		3 BAP DMSO 3.23e-22		3 BAP DMSO 4.87e-25
4 NAA+NPA 3d_1/2GM 1.29e-16		4 NAA+NPA 3d_1/2GM 6.53e-18		4 NAA+NPA 3d_1/2GM 5.22e-17		4 NAA+NPA 3d_1/2GM 5.44e-18
5 NAA+NPA DMSO 1.04e-13		5 NAA+NPA DMSO 1.72e-18		5 NAA+NPA DMSO 1.43e- 6		5 NAA+NPA DMSO 2.29e-16
6 NAA+NPA BAP 5.13e- 1		6 NAA+NPA BAP 8.10e- 1		6 NAA+NPA BAP 3.27e- 7		6 NAA+NPA BAP 7.73e- 3
7 NAA+NPA+BAP 3d_1/2GM 1.82e-18		7 NAA+NPA+BAP 3d_1/2GM 1.37e-20		7 NAA+NPA+BAP 3d_1/2GM 2.51e-19		7 NAA+NPA+BAP 3d_1/2GM 3.25e-20
8 NAA+NPA+BAP DMSO 1.63e-15		8 NAA+NPA+BAP DMSO 7.60e-22		8 NAA+NPA+BAP DMSO 4.22e-17		8 NAA+NPA+BAP DMSO 3.98e-20
9 NAA+NPA+BAP BAP 5.87e- 3		9 NAA+NPA+BAP BAP 4.19e-11		9 NAA+NPA+BAP BAP 3.57e- 1		9 NAA+NPA+BAP BAP 1.54e- 7
10 NAA+NPA+BAP NAA+NPA 2.12e- 2		10 NAA+NPA+BAP NAA+NPA 5.62e- 7		10 NAA+NPA+BAP NAA+NPA 2.23e- 6		10 NAA+NPA+BAP NAA+NPA 2.12e- 7
3d_1/2GM DMSO BAP NAA+NPA NAA+NPA+BAP		3d_1/2GM DMSO BAP NAA+NPA NAA+NPA+BAP		3d_1/2GM DMSO BAP NAA+NPA NAA+NPA+BAP		3d_1/2GM DMSO BAP NAA+NPA NAA+NPA+BAP
"a" "b" "c" "c" "d"		"a" "b" "c" "c" "d"		"a" "b" "c" "d" "c"		"a" "b" "c" "d" "e"

[truncated: 16 more sheets: Figure 4a, Figure 4b, Figure 4c, Figure 4d, Figure 5d, Figure S1, Figure S2, Figure S4a, Figure S4b, Figure S5, Figure S7a, Figure S7c, Figure S8a, Figure S9, Figure S10, Figure S11]
