# Supplementary material for: Plant hormone and peptide signaling converge in the genetic network regulating cambium activation in Arabidopsis roots
Source: Plant Cell. 2026 Mar 13;38(6):koag059. doi: 10.1093/plcell/koag059 (PMC13259593; doi:10.1093/plcell/koag059)
Supplement: koag059_Supplementary_Data [file koag059_supplementary_data.zip › TPC-2025-0552-Supplementary Data Set S5.xlsx]

## Sheet: Data list
Supplementary Data Set S5. pANT:XVE>>axr3-1-YFP RNA-Seq data.
Differential gene expression analysis, pair-wise comparison to DMSO control (4h or 24h, respectively)
4h_BAP_de-list-edger_locus
BAP24h_de-list-edger_locus
4h_EST_de-list-edger_locus
24h_EST_de-list-edger_locus
4h_EST_BAP_de-list-edger_locus
24h_EST_BAP_de-list-edger_locus
DEG (|log2FC|≥0.05 , adjusted p-value ≤0.05) summary, up-and downregulated
AXR3_DEG summary
Genes upregulated by 4h BAP but not by 4h EST+BAP
4hBEB
Gene ontology enrichment among DEGs, biological processes
GO_analysis_4h
GO_analysis_24h

## Sheet: 4h_BAP_de-list-edger_locus
locus	chip.sample001.tsv	chip.sample002.tsv	chip.sample003.tsv	chip.sample004.tsv	chip.sample005.tsv	chip.sample006.tsv	logFC	logCPM	PValue	FDR
AT5G26220	2848	1565	1919	197	229	133	3.62228393751534	5.11532220286706	1.09512568840046e-101	2.46348523605683e-97
AT1G49860	1076	505	500	5772	10330	6267	-3.32040337354732	6.81106199415395	3.36397952406003e-100	3.78363596968652e-96
AT1G08090	2755	1597	1521	9634	14112	8704	-2.34385705496066	7.48458419073092	1.79823879127724e-80	1.34837938699272e-76
AT2G30540	507	339	282	18	9	12	4.94578645680351	2.56913698618687	1.98009766685571e-79	1.11355742539798e-75
AT3G03910	740	468	413	44	70	67	3.27746947891004	3.17955633973937	3.38625653545962e-76	1.52347681530328e-72
AT2G21650	456	282	347	26	28	32	3.77878518361054	2.58563001454388	1.18322276991801e-62	4.43609936821762e-59
AT3G63110	132	83	73	586	739	513	-2.5582609126034	3.33671921733858	1.74592935656241e-62	5.61066869655306e-59
AT1G04250	7931	4425	5157	1711	2325	1651	1.74225782896395	6.84501467232371	8.1004142184182e-52	2.27773522304147e-48
AT4G10500	965	697	663	158	165	153	2.41087738868865	3.83408439432701	4.59719037464416e-47	1.14904219419578e-43
AT2G19970	7207	4665	3547	1121	1474	911	2.25272247485503	6.55056279962089	7.97397924395915e-47	1.79374663092861e-43
AT2G40670	508	325	332	58	46	35	3.1741875984501	2.72910996240569	3.30909944896445e-46	6.7671083731323e-43
AT2G22122	481	275	348	1719	2037	1352	-2.08660605549142	4.88572098741184	8.05447327059868e-44	1.50987813518431e-40
AT1G12110	2062	1217	1574	8530	10465	6554	-2.25938453498827	7.16838013514058	3.19781037659097e-42	5.53344187857031e-39
AT5G47980	4402	3202	2516	555	479	399	2.9163008175361	5.87105358612443	1.70355112462952e-41	2.73724161061008e-38
AT1G70410	1750	952	1029	2895	4515	2999	-1.3579157942388	6.06051700419537	1.32169028105545e-40	1.98209485815616e-37
AT1G11450	935	466	422	1749	2742	2007	-1.74358239062689	5.2883072294213	4.00637077701499e-40	5.63270691430952e-37
AT3G02885	19080	10236	10762	3307	5003	4174	1.78381708715845	8.01354546233347	4.61733621936328e-40	6.10982225026923e-37
AT1G69490	97	76	64	434	641	355	-2.43529370723431	2.97586436993606	5.64106973325682e-40	7.04977020275623e-37
AT5G19040	80	55	47	259	451	315	-2.35171310301839	2.51499523761047	1.40002810351532e-38	1.65755958887248e-35
AT5G19260	1615	984	1039	301	508	418	1.69864618076395	4.59636629717	2.46664409582914e-38	2.77435794678382e-35
AT1G74890	381	180	277	26	30	32	3.34932916794492	2.2257604845391	3.71647279222144e-37	3.98105026004864e-34
AT1G13420	9680	6273	7037	1924	2485	2320	1.89629636852206	7.22610450359886	3.84305476555469e-36	3.92952349777967e-33
AT4G29740	2394	1776	1472	493	514	362	2.16689410083104	5.14650896157785	4.30973679216519e-36	4.21510996259809e-33
AT1G75450	1406	791	806	285	357	191	1.96676319051822	4.24465146833156	5.99018546688229e-35	5.61455091989655e-32
AT3G57010	9976	6139	6528	2841	3943	2858	1.36054823825323	7.32188417752556	1.3966425734614e-34	1.25669898760056e-31
AT4G15230	6546	4390	3383	1290	1541	968	2.02947091227801	6.49242526074032	2.12872246115331e-34	1.84175429860168e-31
AT1G04240	3186	1576	1949	691	1170	750	1.48547489656754	5.50917053579923	5.37505707611455e-34	4.47821884915544e-31
AT1G80830	1864	1181	1039	3531	5776	3319	-1.48532756748329	6.29280419351297	3.61754442578664e-33	2.90630935207394e-30
AT1G34520	128	114	84	4	1	3	5.42593948940204	0.816877690838586	6.16439915197024e-33	4.78166065253692e-30
AT4G02380	5459	3358	3092	10530	20743	12883	-1.74073253118264	8.02683197342951	1.9574390507551e-32	1.46775304822454e-29
AT5G49770	269	201	173	628	959	606	-1.61838692651875	3.75242031402184	2.51334261889058e-32	1.8237949100627e-29
AT2G33830	1731	918	651	4270	7774	5749	-2.34284861458067	6.61454328707434	1.10932569272598e-31	7.79821295558469e-29
AT1G31320	2003	1222	1061	383	743	417	1.61898950108786	4.83545519713277	1.15431956085617e-31	7.86861167316954e-29
AT2G16385	420	239	260	819	1046	907	-1.48870241242027	4.14823110694822	3.35901527765788e-31	2.22238378443865e-28
AT4G17030	305	176	249	904	1111	857	-1.84764143763062	4.11126238603844	1.30366506457241e-30	8.37884160787325e-28
AT4G21120	807	468	454	214	298	192	1.41425026545585	3.58301179321401	2.31530830135678e-30	1.44674611775058e-27
AT5G37450	291	166	146	590	1117	612	-1.80291792310052	3.76459414087482	3.97191024346132e-30	2.41481407909898e-27
AT2G43820	1027	660	635	1727	2477	1592	-1.18410355210074	5.27254300542698	6.85955489733486e-30	4.06067598461967e-27
AT2G15620	4860	3393	3687	11471	16439	10698	-1.53310640697974	7.90853781373305	1.05413872653144e-29	6.08021811623712e-27
AT4G36380	570	395	373	1197	1827	1040	-1.44709141516088	4.6760185528283	1.27504853011925e-29	7.17055417125815e-27
AT1G71015	942	488	526	169	287	230	1.6191571726668	3.69652602452515	1.45025954711692e-29	7.95697280790126e-27
AT2G47260	4958	2886	3133	1261	2232	1264	1.35710343971396	6.2703089925906	3.81886329511417e-29	2.04536499579984e-26
AT1G12420	1494	650	761	301	422	292	1.59877706793863	4.24730693403398	7.0153825697059e-29	3.67002397454731e-26
AT1G16530	2854	1686	1645	767	797	661	1.56511031501074	5.38246158328264	8.71935323530085e-29	4.45776934154756e-26
AT5G58780	154	102	109	338	539	355	-1.60899100712555	2.92891397140379	1.04100762071486e-28	5.20388142844019e-26
AT4G31910	513	326	312	1691	2053	1101	-1.94354568973503	4.82630161986281	1.46307014959181e-28	7.15473109023215e-26
AT3G06530	6942	3800	4361	2038	2862	2136	1.21640912361945	6.76588722753323	2.35624259221146e-28	1.12773781088929e-25
AT1G10460	614	407	426	163	185	151	1.66075630384635	3.29311572232546	2.91268283773543e-28	1.34322882725455e-25
AT3G14680	749	544	428	1446	2315	1426	-1.44065492911192	5.02926687341157	2.92590409137465e-28	1.34322882725455e-25
AT3G45070	4308	2361	2441	1096	1754	1344	1.23150551527203	6.02351531361833	3.30791944589153e-28	1.4882329587066e-25
AT5G15830	159	131	105	614	792	457	-2.08304598404808	3.42591844663785	3.69452490891197e-28	1.6295752514897e-25
AT2G33770	8348	5109	5281	13470	20293	14320	-1.22700566111679	8.3110126741691	1.95618983042115e-27	8.46240196833148e-25
AT5G44635	1464	807	847	452	674	478	1.0744587464404	4.52998389989651	1.53277200548684e-26	6.50560495536347e-24
AT3G52630	1272	698	730	334	375	341	1.44990821376455	4.21234248205492	2.23401039870202e-26	9.30630813311145e-24
AT5G47950	1194	837	734	378	503	346	1.30735549226588	4.31269939096179	3.28669932113457e-26	1.34426002234404e-23
AT3G44750	5324	2846	3307	1430	1557	1348	1.49193338948359	6.28962645836378	4.34218049040367e-26	1.74423839520769e-23
AT5G14650	12052	6421	4132	915	1502	588	3.01940543147547	6.94793260067003	4.51288549190767e-26	1.78100630070988e-23
AT1G26250	255	175	114	559	993	647	-1.88007457985544	3.68662595910361	4.64712211082118e-26	1.80236227384349e-23
AT1G72610	406	322	202	54	54	46	2.7059387784731	2.46131972167882	1.11196009486943e-25	4.23958344645557e-23
AT2G40610	348	129	165	17	37	11	3.4025566864878	1.78267346312975	2.91547330711869e-25	1.07745048749968e-22
AT1G77510	9968	6674	6860	3051	4404	3411	1.2523783473594	7.41846569401403	2.92173726327987e-25	1.07745048749968e-22
AT5G19290	1868	1083	1085	565	657	573	1.26431401177675	4.84881658816949	3.8449653686875e-25	1.39504025755847e-22
AT3G44550	9386	4902	4866	2040	1935	1620	1.83612543826177	6.9273797698007	4.74236754241394e-25	1.69332631534288e-22
AT1G51380	519	307	369	128	141	122	1.72652236431398	2.99577750204415	5.39193784714986e-25	1.89518190424431e-22
AT3G55515	568	261	366	76	57	42	2.84019685497632	2.77487284443621	7.47852396862083e-25	2.58814456421732e-22
AT3G18400	1597	862	974	425	506	291	1.60220108464327	4.52128373859022	1.25368390419436e-24	4.2729726401291e-22
AT1G14630	1972	821	1246	375	586	393	1.68239591943322	4.71805816417295	2.00766453683531e-24	6.7406587695687e-22
AT5G26260	65425	42451	43652	17533	17866	14645	1.70571547786216	9.98173030535676	2.24164963052861e-24	7.41557477040309e-22
AT1G69770	2573	1454	1687	838	1143	903	1.1029782757237	5.40643545780422	3.12275430916657e-24	1.01806316209713e-21
AT2G04100	1575	1036	974	562	779	519	1.08055204452912	4.75008774252522	4.94057520023465e-24	1.58768913041826e-21
AT4G02850	2305	1862	1726	674	891	753	1.49833279799113	5.37853041876476	5.09441409921566e-24	1.61406824171628e-21
AT3G61430	4085	2432	1887	8336	11805	6949	-1.57781564868317	7.3816048115467	8.87697811013308e-24	2.77343920260338e-21
AT1G10470	9981	6141	6312	2802	2817	2369	1.58628343595866	7.24594424397732	1.00863079679855e-23	3.10810270876483e-21
AT4G23700	657	334	257	1743	2132	1240	-1.96074717402151	4.90299800313349	1.54635009036483e-23	4.70069530848067e-21
AT5G43370	80	68	43	235	407	286	-2.12754725053434	2.41313704365733	1.82289472292899e-23	5.46746890563835e-21
AT2G43470	240	123	148	32	25	15	2.91452651876958	1.55676191754097	1.84942156955627e-23	5.4740445009432e-21
AT1G79150	1880	1082	1190	648	770	593	1.15437604974496	4.92909524526405	2.10124454986565e-23	6.08945475755331e-21
AT4G24190	57787	32712	34306	17457	25295	17710	1.16344838918505	9.82621703360469	2.1114802004408e-23	6.08945475755331e-21
AT5G47560	672	481	391	1379	2669	1343	-1.62728007547723	5.01166232743638	2.27935879131692e-23	6.49040202666762e-21
AT5G48000	22612	15206	13163	6283	6809	5573	1.55411462753371	8.43989156230085	2.33829769166133e-23	6.5750008217402e-21
AT5G61000	1549	803	1005	475	670	475	1.16765477418897	4.61174227284793	2.51260904541549e-23	6.97791857736067e-21
AT3G23430	2961	1872	1723	6525	8847	4825	-1.48857055916803	6.98081204479294	4.62575348953192e-23	1.26897957008562e-20
AT1G04980	2426	1360	1282	740	1146	804	1.02596950953486	5.23924967984496	5.28974730343539e-23	1.43364898302143e-20
AT1G17030	590	344	372	159	175	110	1.67078070000044	3.12459653856842	5.75780016625205e-23	1.54192517547428e-20
AT3G47980	586	424	456	1402	1626	1413	-1.4664479378031	4.83953627194546	5.90907799790852e-23	1.56382011250532e-20
AT5G27120	5035	2459	2980	1440	1694	1304	1.3248888402268	6.19125664857344	6.02658387887486e-23	1.57637214366616e-20
AT1G73220	7	2	6	368	289	123	-5.57962205864772	1.94298993376358	6.96286656213261e-23	1.80034118753072e-20
AT4G04745	251	115	160	545	655	495	-1.59214023342116	3.41191910395583	7.44648254534228e-23	1.90350710065312e-20
AT3G62270	3412	2465	2309	8441	16878	7721	-1.81417676944719	7.57211891234287	8.01748209623384e-23	2.02644112084023e-20
AT1G65730	852	728	610	202	253	130	2.07689762432887	3.82308686486419	8.67048637310044e-23	2.16713989958772e-20
AT1G24430	1934	1343	1064	588	756	587	1.28757512009177	4.95953847031775	9.42514941625227e-23	2.32987622108346e-20
AT4G25240	1581	926	868	535	687	484	1.0923588982286	4.63996663408079	9.9259505405622e-23	2.4270027979342e-20
AT1G14960	3149	2179	1555	753	787	650	1.7460281981682	5.49697892237883	1.09006773525523e-22	2.63667459188886e-20
AT4G14010	2560	1496	1581	3361	5246	3746	-1.0038919306834	6.41999691403607	1.21633253915084e-22	2.91078728385087e-20
AT3G29250	14275	8972	6725	3307	3690	2557	1.74119722593932	7.60565327772862	1.25988198782162e-22	2.98326792800498e-20
AT4G26600	1247	647	768	359	562	400	1.12879034826596	4.28505458761602	1.41397596305213e-22	3.30826676574106e-20
AT1G44900	1901	1146	1207	694	1014	722	0.936382085358758	5.03875124175081	1.4265475718021e-22	3.30826676574106e-20
AT1G60740	242	148	130	450	616	393	-1.36777379310531	3.23909078415475	2.35543289892295e-22	5.40667990421139e-20
AT4G02060	1739	1047	1176	578	826	659	1.06805217858044	4.89793238089402	2.74520234479332e-22	6.23770977233593e-20
AT2G42610	1307	776	953	342	628	391	1.31617538247152	4.44304437157601	3.96221039760642e-22	8.91299228941565e-20
AT3G18130	4902	2286	2792	1296	1605	1341	1.31219231533629	6.11772190010537	5.77082523290191e-22	1.27755396028341e-19
AT5G62720	808	659	627	1720	2409	1753	-1.32602904111754	5.26099114676338	5.79286525667518e-22	1.27755396028341e-19
AT2G28160	634	377	309	1439	1836	1024	-1.59280404272957	4.730853748515	9.36992017115587e-22	2.04637237136069e-19
AT1G68238	341	170	283	1046	1206	894	-1.86690770641986	4.24006529051477	1.30106610285773e-21	2.81418095997929e-19
AT4G33420	2605	1978	1354	6327	7617	6198	-1.64612021007079	6.96611052047672	2.11464589964116e-21	4.53037709642169e-19
AT5G42825	437	261	235	594	957	667	-1.12549464954722	3.90484813560932	2.14224154710192e-21	4.54620033981676e-19
AT2G07680	349	207	215	508	846	534	-1.15370710393365	3.65814152094225	2.51266897927579e-21	5.28247557839335e-19
AT2G38600	31	20	9	122	164	140	-2.72861064158213	1.24174596218349	3.01209799550117e-21	6.23254158735682e-19
AT5G19700	8	9	7	68	122	73	-3.27278422908236	0.490695292419385	3.01999125593195e-21	6.23254158735682e-19
AT2G24260	473	286	282	740	1086	655	-1.12045940897662	4.06642864897394	3.64751066173046e-21	7.45915930323879e-19
AT2G21790	5056	2930	3071	1602	2276	1876	1.05415095800402	6.36922272521702	3.90232734869025e-21	7.90836519898983e-19
AT2G16440	1537	952	909	504	794	584	0.980348559994122	4.69676532606531	4.5622068311684e-21	9.16311095242261e-19
AT3G10610	3408	1803	1977	1109	1375	1128	1.08516762276652	5.72655463897925	4.90959112838527e-21	9.77356216221474e-19
AT2G47160	759	485	464	1650	2782	1261	-1.57148060426042	5.10850611613593	5.24951647215884e-21	1.03585853544924e-18
AT2G19500	101	64	71	12	9	8	3.13108191776375	0.466533895371309	5.74767576961954e-21	1.12429536032688e-18
AT4G22755	221	113	143	32	48	40	2.10225709753215	1.5840027500694	7.36796242201085e-21	1.42881305761322e-18
AT4G16660	9801	5985	5715	2957	4928	3368	1.06821798452577	7.32494940463573	9.45023890719704e-21	1.81694977963588e-18
AT5G14580	918	466	534	279	375	251	1.18999578436227	3.7884607145413	1.07116201498352e-20	2.04201606161477e-18
AT5G11420	2131	1061	1427	422	744	609	1.50017442381586	4.97627799464123	1.15153726890588e-20	2.176792509583e-18
AT5G51970	1360	796	792	1699	2436	1781	-0.887845961943176	5.40535813857142	1.2683388885141e-20	2.37760694142705e-18
AT2G01830	6707	3835	3777	2315	3308	2194	0.989734989804752	6.75549844024484	1.2865046489258e-20	2.39172909732115e-18
AT5G46280	1634	1002	1048	567	773	641	1.01448261499297	4.80810463156351	1.53706410450365e-20	2.83411942875489e-18
AT1G05000	519	341	284	776	1108	777	-1.09349128689898	4.18533235622473	1.58923806292042e-20	2.90649676629226e-18
AT2G19990	1030	362	294	64	66	73	3.02557433321088	3.15379711995097	1.64607385417911e-20	2.98616381852897e-18
AT1G20990	312	146	181	47	75	61	1.90392945903301	2.02433273062313	1.81275186295793e-20	3.26222825257909e-18
AT5G02050	2824	1333	1578	788	872	726	1.33637981163532	5.31196129634055	2.31961962521471e-20	4.14125741819087e-18
AT3G57157	85	51	37	200	274	192	-1.8353305405163	2.00999679540063	2.44023308347555e-20	4.32228686714822e-18
AT3G61880	331	195	187	38	99	57	2.0257191395477	2.16886198960253	2.55945133241854e-20	4.49803575959024e-18
AT1G61560	814	640	573	1551	2483	1450	-1.26053114230638	5.15742380990535	7.13870474655028e-20	1.24484622692751e-17
AT4G31120	2147	1180	1297	717	1008	814	0.97319130482779	5.1345868683228	7.31808215306896e-20	1.26630967717912e-17
AT2G03090	16137	7800	8451	2393	5473	3280	1.67077955718793	7.71617068348745	7.95981067273497e-20	1.36683924490972e-17
AT1G11080	228	149	104	1384	1666	629	-2.80857621949913	4.2772811473489	8.05827006046427e-20	1.37326352280412e-17
AT2G19670	822	449	558	246	281	238	1.36287570977605	3.6897964347628	8.25915437251528e-20	1.3969148692461e-17
AT2G23030	1649	992	837	2483	3556	2184	-1.12335397846582	5.79221961192416	9.23767934347114e-20	1.55075818530883e-17
AT1G63660	3169	1464	1768	866	1222	968	1.15360772802837	5.5222734085999	9.33744952045515e-20	1.5558957552788e-17
AT2G18900	1712	930	1065	575	814	641	0.98054824695076	4.81525805391483	9.54471142007841e-20	1.57873737790194e-17
AT5G07680	509	294	259	914	1372	719	-1.37362601150746	4.2576120830946	1.23525827183972e-19	2.02825801642588e-17
AT3G25930	439	290	231	1297	1468	819	-1.78430697987413	4.43408142134815	1.34435261255281e-19	2.19139217531706e-17
AT1G28130	5621	3609	3193	1930	2452	1556	1.18696704008295	6.49946769792989	1.47007061042924e-19	2.37908189795725e-17
AT1G58340	807	582	388	182	270	166	1.65690105892659	3.56992908634206	1.539863489007e-19	2.47423065608661e-17
AT5G08020	629	345	387	201	260	193	1.168945198695	3.31391165975518	1.5859283562415e-19	2.53017435274132e-17
AT4G29520	3009	1391	1459	829	1142	825	1.1454243139767	5.38473814519745	1.96266594771882e-19	3.10916693619259e-17
AT4G25310	478	253	206	800	1413	732	-1.53164220331686	4.17329758693157	2.25873195372176e-19	3.55315911181616e-17
AT2G38640	188	123	120	427	588	326	-1.49592406832851	3.07846581779188	2.80700737382805e-19	4.3849743662682e-17
AT1G71040	1268	773	752	1613	2262	1655	-0.865223456451189	5.31785670305201	2.9795713651025e-19	4.62244536951591e-17
AT5G28145	94	102	70	8	7	6	3.81129258331339	0.615664454784608	3.36505594642885e-19	5.18472147362445e-17
AT2G04515	196	148	100	24	40	30	2.37153586352318	1.44927644925833	4.53513375443154e-19	6.93998869428147e-17
AT5G45080	528	400	310	1080	1747	918	-1.43089890958414	4.55393216816642	4.66326215636105e-19	7.08784339238796e-17
AT1G05950	776	443	501	196	333	264	1.24449462259322	3.63336377731935	4.73131502687142e-19	7.14301553889078e-17
AT4G30850	5468	3291	3212	1760	2758	2101	0.97780017819282	6.50954637030294	4.87417405032203e-19	7.3096363507996e-17
AT1G69850	2166	1284	1211	3059	3904	2887	-0.973307536209917	6.11923914849677	5.80285406959616e-19	8.64471538381229e-17
AT4G01440	464	320	301	823	1394	732	-1.27625186360002	4.25068107743105	6.48647549243888e-19	9.59955698700083e-17
AT1G74010	1417	810	842	529	727	465	0.954901672307452	4.55210125499153	6.67858555923181e-19	9.81926680751108e-17
AT4G34600	2539	1737	1562	5685	6408	4284	-1.36570789687101	6.73591567896013	6.78583712346833e-19	9.8916836718531e-17
AT4G19370	71	35	33	154	304	168	-2.036715476115	1.84734957413974	6.8157855929639e-19	9.8916836718531e-17
AT3G48530	2542	1545	1444	3455	4745	3270	-0.933966488452045	6.34334868705461	7.38603666060721e-19	1.06505701718179e-16
AT4G11210	544	282	377	101	71	80	2.32182509864379	2.87503929088528	7.98461732990656e-19	1.14403800532642e-16
AT3G10690	2079	1081	1186	674	971	760	0.955681669895061	5.04136799598667	8.07735168358616e-19	1.15000016533083e-16
AT1G80270	1526	741	948	466	532	407	1.28482516996174	4.5056307710426	8.96637420516278e-19	1.26854457701344e-16
AT1G68880	370	223	223	1018	1226	631	-1.69082137467482	4.13030041636576	1.24066195796097e-18	1.74429317152076e-16
AT2G38810	810	418	499	251	350	261	1.11245636046137	3.66830418787009	1.34338945578761e-18	1.87699042285356e-16
AT4G28530	564	299	251	126	179	111	1.51666908056172	2.89881152026011	1.46467940907723e-18	2.03382489550569e-16
AT2G25090	307	188	187	448	643	514	-1.11514998972417	3.45936028356903	1.70311028610731e-18	2.33704895284783e-16
AT4G14560	1013	527	549	249	467	262	1.22402351539212	3.89513663622155	1.70690281905259e-18	2.33704895284783e-16
AT5G65980	591	498	438	1133	2108	1337	-1.39397162011682	4.85432730971992	1.71421683582971e-18	2.33704895284783e-16
AT5G62960	2048	1233	1301	663	852	786	1.10149520622218	5.09182937815727	1.84161727310528e-18	2.48710587622717e-16
AT3G46940	1295	606	713	377	438	337	1.26086509512413	4.20101721343899	1.84934295894889e-18	2.48710587622717e-16
AT3G16410	4677	1997	2335	1066	1802	1077	1.28791466223999	5.95671339170246	1.85863917001108e-18	2.48710587622717e-16
AT1G60989	2451	1451	1397	3354	4422	3138	-0.930551982223304	6.27726201486279	1.86850808216222e-18	2.48710587622717e-16
AT3G18600	2546	1245	1525	793	939	786	1.1629078106795	5.26349869602867	2.21598887886309e-18	2.93227469588384e-16
AT3G20380	159	156	142	727	1272	525	-2.23302764315297	3.7938221721003	2.48025823027535e-18	3.26277244971017e-16
AT3G11964	6570	3693	3934	2436	3377	2321	0.919665972070025	6.77066940903448	2.77060762507144e-18	3.62353596081291e-16
AT1G53060	725	476	446	148	273	233	1.46768351378643	3.51655315318692	3.04205801220098e-18	3.95555462337925e-16
AT3G23940	3997	2179	2458	1479	2000	1484	0.909185757238283	6.05701761831757	3.08469223172221e-18	3.98793975589605e-16
AT3G47460	1806	1025	1104	680	976	721	0.845135039307518	4.95029507046403	3.19062339407699e-18	4.10131847141497e-16
AT3G20440	815	423	470	241	324	269	1.13294006670119	3.64140008452955	3.44568805914521e-18	4.40402005059497e-16
AT1G59990	795	450	506	251	389	289	1.03900534864494	3.72138578027212	3.58681057618571e-18	4.55849174640099e-16
AT4G12480	6199	4957	4021	11486	19449	12315	-1.33667606403121	8.11190829338772	3.63989772055149e-18	4.59997186650595e-16
AT5G61030	886	403	464	209	268	237	1.36902604068068	3.58918999096429	3.67556088496561e-18	4.61909173783807e-16
AT4G01450	2128	1483	1428	3238	4712	3073	-0.979240854213971	6.26405862556819	4.06359931639752e-18	5.07837036790902e-16
AT3G27060	4817	2488	2967	1659	2360	1689	0.958595052162137	6.28581470577287	4.11339429950773e-18	5.11219915842135e-16
AT1G77760	4385	4041	3561	12134	16716	11080	-1.55022636901501	7.95656512116543	4.47394965125322e-18	5.5297526046671e-16
AT4G10310	13	8	10	112	136	66	-3.18949404688297	0.753571429970953	4.97058284263183e-18	6.11001426475426e-16
AT5G35630	1779	1038	1039	2303	3485	2122	-0.906427988712238	5.80368298172612	5.31667307999828e-18	6.49992178992181e-16
AT2G38750	6630	3866	4419	1708	1918	2079	1.47733613144332	6.68497858975145	5.42099930253499e-18	6.59164212489322e-16
AT1G19530	1211	661	525	2074	2583	1718	-1.32812682983471	5.37833268427913	5.52277937714403e-18	6.67929688649758e-16
AT1G65680	312	181	123	38	66	45	2.14640707027278	1.91391972166953	5.64779404314693e-18	6.79396401072675e-16
AT1G49310	1051	791	670	2306	2485	2117	-1.34041688274756	5.51366232416581	6.20142360117517e-18	7.42026722917209e-16
AT2G18590	110	59	61	15	15	8	2.69271873724907	0.455376443487518	6.81138140555789e-18	8.09304410145309e-16
AT3G30875	447	305	343	862	1423	756	-1.29830233918727	4.29120692037605	6.83564516237425e-18	8.09304410145309e-16
AT5G09840	665	342	380	208	264	176	1.201484820835	3.31933320244148	8.45362166556373e-18	9.95624185166785e-16
AT2G41480	478	307	306	1046	1152	779	-1.33108564828076	4.29224962420431	8.69957243950111e-18	1.01925459388842e-15
AT4G13750	2092	1240	1263	746	1201	848	0.846505140152578	5.17543724310456	9.89831447726105e-18	1.15369214593776e-15
AT1G67630	708	426	465	238	379	251	1.01872816723939	3.60418254382337	1.00509596862217e-17	1.1624781493621e-15
AT2G37690	1508	800	841	542	724	524	0.917195387748851	4.59084172665698	1.00770499722431e-17	1.1624781493621e-15
AT5G47740	224	147	120	415	589	349	-1.33142401107468	3.13572372706328	1.05200604906159e-17	1.20739163641023e-15
AT1G66200	38918	24384	21855	62400	83019	56078	-1.12372124009884	10.4159371568519	1.05951901214784e-17	1.2098416334145e-15
AT1G07370	1235	607	727	363	480	408	1.13002382640265	4.22596849778935	1.18506647413216e-17	1.34636718866681e-15
AT5G41880	994	507	648	309	440	331	1.10631683035019	3.98831203121734	1.38696264946658e-17	1.56782536682164e-15
AT5G57785	1173	751	618	2104	2498	1694	-1.2003010779035	5.40277997202741	1.42197567638397e-17	1.59751316028864e-15
AT1G30510	3860	2258	2819	7262	8699	6505	-1.20786484510778	7.23845978304829	1.42742896296074e-17	1.59751316028864e-15
AT5G45490	1105	715	709	1396	2331	1505	-0.90016155445605	5.20770826914128	1.45894783170786e-17	1.62470452842912e-15
AT1G18970	831	515	474	1298	1657	1078	-1.02949555564012	4.80786188152892	1.64656502291106e-17	1.82460493548691e-15
AT5G65320	459	246	254	122	194	135	1.20272976382131	2.78982447995106	2.04182013730266e-17	2.25150705826585e-15
AT1G04020	721	384	456	224	327	248	1.08214762665022	3.53734954063866	2.12779506772627e-17	2.33486585602451e-15
AT5G42020	26349	13216	12434	6888	10622	7413	1.15225919778572	8.53554896909808	2.36624639407717e-17	2.5839180890663e-15
AT1G75730	1200	805	726	443	659	472	0.929416206511805	4.40850489090142	2.52885191103126e-17	2.74814124341296e-15
AT4G04630	197	111	117	317	620	334	-1.42842489714064	2.99272172043448	2.62798389326905e-17	2.84213931149458e-15
AT4G27010	1853	1066	1179	710	1090	707	0.841331154637688	5.01399848220522	2.74428611967306e-17	2.95371848143758e-15
AT2G25150	328	169	125	23	10	5	4.04111005749425	1.7071577439479	3.01650238983007e-17	3.23124863139178e-15
AT4G25630	2927	1352	1792	824	830	675	1.45406328051621	5.36816517687758	3.09609657852307e-17	3.3007911153496e-15
AT1G78120	6801	4115	3731	2080	3515	2446	0.993274606349688	6.7901741130274	3.14681674079196e-17	3.33903974453373e-15
AT3G25790	55	27	33	303	395	147	-2.74217206527732	2.17551818302158	3.28661269824334e-17	3.46489701907554e-15
AT2G29570	1970	998	1170	677	987	712	0.908548728278404	4.98802975052281	3.29623455026524e-17	3.46489701907554e-15
AT3G11340	1360	952	760	2194	2995	1947	-1.08309014739465	5.60761307870236	3.3440312962056e-17	3.49878995386721e-15
AT3G14260	237	208	131	1133	943	819	-2.22374324020198	4.08109736677633	3.7272777574489e-17	3.88171820156541e-15
AT5G45380	1203	695	658	2009	2646	1515	-1.15422114717695	5.37168680792901	4.12226496419847e-17	4.27328803546749e-15
AT2G40230	696	382	434	220	237	156	1.40730852666558	3.39663594154397	4.19339282807415e-17	4.32708126915267e-15
AT1G26255	306	228	259	654	1299	684	-1.53067760730625	4.00994025670628	5.70145892877741e-17	5.85636158003872e-15
AT5G52870	814	473	515	1225	1579	1036	-0.970469046440021	4.75667340865435	6.05637671811929e-17	6.19264519427697e-15
AT5G04730	163	99	104	314	373	326	-1.36122505478934	2.74399054035937	8.18621382950883e-17	8.33252851107698e-15
AT3G43190	653	416	307	1050	1356	977	-1.19391702269544	4.50710290618773	8.6255291638502e-17	8.74014768201848e-15
AT4G36570	147	83	95	28	24	22	2.23281371070353	1.02605612602825	9.89715146430624e-17	9.98369606231251e-15
AT1G09210	16489	9405	8455	5405	7538	5322	1.01457621695741	8.00124450237922	1.04189404323537e-16	1.04631279029374e-14
AT5G52170	281	132	150	52	80	59	1.65690023986699	1.89335910796169	1.07134623421189e-16	1.07110815727095e-14
AT3G53420	6181	5131	4637	15116	19523	12363	-1.39083200023509	8.23641669499803	1.11530688163838e-16	1.11012514612634e-14
AT5G47990	16428	11503	9450	3639	2579	2411	2.18737430826798	7.85897064405	1.15507982621185e-16	1.14464848857425e-14
AT2G02810	1614	884	779	438	756	504	1.06058842217519	4.59022580472003	1.24633615775538e-16	1.22966367845207e-14
AT1G24280	998	694	715	1537	2107	1457	-0.937550604039525	5.17590650359472	1.29567331369093e-16	1.27275856731342e-14
AT1G52930	1830	880	1099	570	742	616	1.07307283489467	4.81062815187283	1.32224460124137e-16	1.29321270890976e-14
AT4G18910	3207	1536	1578	678	1235	947	1.23949381174197	5.46956694184491	1.37569369411818e-16	1.33966362117699e-14
AT3G22310	1498	751	897	518	619	469	1.06376255711378	4.54171203275306	1.44197373864928e-16	1.39621096001339e-14
AT1G27020	1537	854	759	1773	2891	2148	-1.00598415785613	5.56060505178548	1.44617538867801e-16	1.39621096001339e-14
AT1G68765	356	307	238	45	123	69	2.13125464795224	2.52990238193437	1.52714126414968e-16	1.46420677871808e-14
AT4G08300	28	22	12	345	248	149	-3.49377769159986	1.97767382317616	1.53425506596473e-16	1.46420677871808e-14
AT5G03160	3161	1917	1576	1064	1484	1074	0.984189396884648	5.64881177785015	1.53613158380736e-16	1.46420677871808e-14
AT5G54770	2457	1250	1305	2790	5031	3508	-1.06262290160817	6.26491352531535	1.59575783305833e-16	1.51462331032266e-14
AT4G34881	1426	964	865	2395	3088	1939	-1.05618398918668	5.675395038714	1.66677720481858e-16	1.57538458917621e-14
AT5G40850	1729	1109	1094	2414	3160	2259	-0.868308544628248	5.82211242345697	1.70488242418907e-16	1.6046581645244e-14
AT4G14103	521	327	360	185	258	163	1.13424318195033	3.17210382157765	1.78892145841609e-16	1.67674117529458e-14
AT1G63810	2184	1125	1334	800	1032	778	0.93298912375439	5.14961572050028	1.99319948689091e-16	1.86045736338635e-14
AT4G12543	379	291	210	85	141	99	1.58264144174689	2.59379615381765	2.0676588898361e-16	1.92198292259765e-14
AT1G67120	9921	5589	5976	3109	5308	3661	0.961441007910351	7.35452809929239	2.17465142233076e-16	2.01311867264734e-14
AT3G27400	4679	2086	1946	611	1120	1016	1.72764174977516	5.78157687223106	2.24075776096319e-16	2.06581335380603e-14
AT5G04130	1000	569	601	354	505	396	0.904298762487055	4.07185710042865	2.30086569817231e-16	2.11257036246474e-14
AT1G56110	7202	3464	4107	2226	2571	2165	1.16047321162121	6.73110964863803	2.55738724744811e-16	2.33855390777826e-14
AT1G18290	134	91	83	227	355	248	-1.2932162482799	2.45229264240183	2.5969860446121e-16	2.36514984103438e-14
AT3G16390	668	474	357	144	237	95	1.81858218352924	3.29252862147274	2.65816103382017e-16	2.41110211515261e-14
AT1G78950	1048	844	695	276	212	216	1.98041597793719	4.07233633145001	2.69765781064733e-16	2.43710090162698e-14
AT3G57490	1209	604	685	413	505	375	1.0421262059338	4.21188413470597	2.73104158895627e-16	2.45739122174285e-14
AT5G50600	66	37	25	4	0	1	4.64148882708007	-0.505315508178289	2.89135326740081e-16	2.59127457172037e-14
AT4G21400	460	316	308	653	1085	674	-0.998258296347976	4.05974039207141	3.04391923449566e-16	2.71718107857063e-14
AT2G12462	2220	1163	1255	633	1148	783	0.977411882516633	5.12665806151361	3.18368487370508e-16	2.83071111596821e-14
AT3G54560	2367	1153	1227	742	1014	807	0.972995393371823	5.14847769143201	3.39811190976781e-16	3.0094695830798e-14
AT5G42590	734	521	384	202	199	135	1.7192293528083	3.44377474694181	3.70165260306537e-16	3.26543824729237e-14
AT3G50700	1865	1105	1087	685	987	549	1.00063304467943	4.93986316250585	4.24157645194846e-16	3.72711962056956e-14
AT2G37900	69	75	57	236	343	247	-1.86079947062498	2.31375734480308	4.33658132848739e-16	3.79577420172467e-14
AT3G46720	1322	672	724	439	563	460	0.98379882777725	4.35135568358695	4.52223663137665e-16	3.94293461328751e-14
AT1G28100	1625	1134	1087	635	745	470	1.19252525029255	4.8281481961487	4.70708143889776e-16	4.08825470918939e-14
AT4G01430	99	80	44	540	641	274	-2.5645560651111	2.98630716566749	4.84670804186203e-16	4.19333451544947e-14
AT2G34000	68	51	55	173	243	173	-1.61213818492872	1.89102396569794	4.97328777492443e-16	4.28636431022701e-14
AT1G68990	1468	804	907	563	716	556	0.89946645647633	4.62225523980293	5.09313279149635e-16	4.37290160857673e-14
AT5G41280	11	4	10	57	76	57	-2.78978085569427	0.114782268035367	5.46057126512873e-16	4.67055325509775e-14
AT1G18520	44	22	24	2	1	1	4.46963966919171	-0.954339470934228	5.9695726504538e-16	5.08657336257417e-14
AT1G44110	1547	795	911	437	778	549	1.00383625281192	4.60892159328139	6.49765401345491e-16	5.51565007670446e-14
AT3G24300	2448	1631	1436	3797	5334	3190	-1.02143119351151	6.40817692085638	6.76375815963046e-16	5.7199526240935e-14
AT2G21050	4471	2547	2888	1490	2309	1834	0.937250634041918	6.25343222210062	8.10897004806064e-16	6.83188319217693e-14
AT1G67320	1143	605	712	382	608	427	0.917846823686581	4.24359325262231	8.45356841984195e-16	7.09563513449047e-14
AT4G18630	4493	2660	2655	1143	2341	1133	1.25350334826895	6.1336525234197	8.6731452891466e-16	7.2528774453291e-14
AT1G33700	858	576	406	1266	2369	1848	-1.44799178519599	5.11130352181083	9.22380971569273e-16	7.68479998350029e-14
AT3G03060	933	442	526	293	366	267	1.12769427479331	3.78687367385992	9.33182644175035e-16	7.74610464233115e-14
AT2G46660	474	431	338	147	179	114	1.66426326686501	3.10226673164925	9.91768298076651e-16	8.2021425975126e-14
AT4G18340	2591	1879	1507	4942	5542	4831	-1.24652054497377	6.68664026685998	9.99113304448162e-16	8.23262043353898e-14
AT4G01630	2421	1100	1216	420	791	295	1.78786259050099	4.90795729799804	1.1517011360379e-15	9.45529819531845e-14
AT4G04940	1716	832	1035	575	659	522	1.11503111450507	4.71033429407529	1.2743624436438e-15	1.04242847890063e-13
AT1G27670	59	26	29	119	180	120	-1.76696582836417	1.36046006662742	1.31377393469671e-15	1.0707733572827e-13
AT1G67710	450	297	315	628	1186	843	-1.16541065460392	4.14478341855011	1.34273612558696e-15	1.09042776697035e-13
AT4G10550	285	188	189	437	654	408	-1.03584900795482	3.37235346617902	1.35323731133272e-15	1.09500263735358e-13
AT3G07770	4272	2354	2313	1548	2198	1652	0.83073568513419	6.12485318875559	1.44879337490648e-15	1.16812211356707e-13
AT5G43180	456	273	202	1668	1284	1066	-2.06057529413407	4.58592337055213	1.46504355984949e-15	1.17700553138623e-13
AT3G57660	3986	2105	2366	1432	2143	1566	0.829919636748984	6.04914718806943	1.48852757189544e-15	1.19161664518818e-13
AT1G10490	2537	1243	1346	793	1076	896	0.973701519201813	5.26139451858218	1.53271217092489e-15	1.22263688953743e-13
AT4G09420	231	158	162	412	684	368	-1.24525757815888	3.25904857598809	1.70126500566492e-15	1.35200272554543e-13
AT1G63250	583	295	360	184	246	184	1.11869190553371	3.18728747675579	1.70690719739898e-15	1.35200272554543e-13
AT5G28610	353	270	183	784	871	782	-1.48979225171027	3.97404561352281	1.91849300129852e-15	1.51426316014773e-13
AT5G25190	351	167	155	36	93	38	2.14001476372837	2.02812000188104	2.00955800877412e-15	1.58059466459349e-13
AT3G61820	12525	7079	7562	4018	6425	4878	0.947217891055431	7.69825057538517	2.20766887418317e-15	1.73036624824914e-13
AT5G61230	0	0	0	19	47	20	-7.74127466589625	-1.12542390774809	2.67576549457894e-15	2.08736321151389e-13
AT4G30800	1056	490	651	316	349	289	1.28506769222668	3.95369814592438	2.6816980134586e-15	2.08736321151389e-13
AT3G29670	363	198	235	89	68	60	1.95457530765964	2.34974731850006	2.75440272241021e-15	2.13656169795233e-13
AT1G55240	1854	1322	1102	584	518	500	1.51011268475931	4.88570794582356	2.77416796072099e-15	2.14449856619995e-13
AT5G40451	1026	649	720	1641	1959	1509	-0.970304692199118	5.18162256621023	2.90445902312066e-15	2.23752759332532e-13
AT4G31210	2048	1171	1187	770	1136	866	0.782719334623948	5.13199903722995	2.95718512559268e-15	2.27037131058728e-13
AT2G26820	232	84	117	486	597	360	-1.66462536694514	3.15096642134048	2.98635030137129e-15	2.28496428671249e-13
AT1G54200	559	308	309	156	276	154	1.13544447182301	3.10342469200627	3.0201077450827e-15	2.30296012629272e-13
AT5G22090	7760	4760	4527	10078	13976	10271	-0.891497597169472	7.94159642067237	3.12799411946444e-15	2.37716985531597e-13
AT1G10780	506	264	281	131	232	154	1.14261530588052	2.93665878069187	3.53800376311935e-15	2.67971025762188e-13
AT4G13770	1241	798	598	3463	4602	1988	-1.79937507382828	5.89110359838207	4.01594096198305e-15	3.03149637381909e-13
AT2G04160	1919	1463	1178	499	540	247	1.97107754256205	4.87961340922682	4.03245845706004e-15	3.03378438098882e-13
AT5G02580	758	535	393	209	185	150	1.72384818617232	3.48243780021641	4.12537756179979e-15	3.0850705216936e-13
AT2G26355	997	649	685	1336	2183	1303	-0.891493246738915	5.09038283536285	4.12805613260625e-15	3.0850705216936e-13
AT5G55920	2677	1357	1609	977	1138	881	1.00405059541479	5.40374519491138	4.20521948968505e-15	3.13233153710149e-13
AT5G11240	1736	884	1044	650	808	595	0.934542071184708	4.80579637470662	5.14915012252031e-15	3.8227766338645e-13
AT2G32550	121	70	81	20	35	21	1.97145972036724	0.823584302576686	5.33452711936243e-15	3.94737459046243e-13
AT2G26695	125	89	71	226	317	246	-1.34322553598566	2.377398348726	5.42221281646779e-15	3.99910417398173e-13
AT4G11190	36590	25086	29673	9380	11093	12363	1.59835594724492	9.29866240828345	5.5434079953575e-15	4.07512950508389e-13
AT2G01880	2134	1577	1298	740	701	591	1.40934941463542	5.14494021884067	5.6124178642478e-15	4.11242149368906e-13
AT3G10080	1191	751	779	400	555	503	1.01974529747541	4.37411792993614	5.65190675755324e-15	4.12791047114156e-13
AT3G27280	1633	869	979	628	863	644	0.813489167656094	4.77818734426194	5.70093331804422e-15	4.15024255629141e-13
AT5G26670	2599	1456	1850	729	999	978	1.23669424945562	5.41926879786226	6.21518462380644e-15	4.51001864879116e-13
AT3G54750	2016	1147	1261	689	1051	859	0.885140245959415	5.106933038547	6.85669734535207e-15	4.95953076474903e-13
AT5G62360	218	117	110	583	497	633	-1.90320703472736	3.40193489301662	7.0271288464824e-15	5.06651485261608e-13
AT5G21020	5973	3750	3815	7898	11106	7823	-0.855701256975559	7.59551854806583	7.64523447092078e-15	5.49455429467613e-13
AT1G56340	23988	13333	13723	8221	12611	8984	0.89155265193163	8.62110147465796	7.94219348516389e-15	5.68979753021534e-13
AT1G15380	1143	850	678	3354	3864	1981	-1.64311643526331	5.81915013651947	8.09464837325704e-15	5.78060683036245e-13
AT2G01820	6226	3896	4203	2190	3213	2676	0.954894332674072	6.79134913674104	8.81448672754737e-15	6.27474300430943e-13
AT5G50200	5677	3796	3396	7881	10832	7787	-0.913110107320805	7.56037641350646	9.13490009972813e-15	6.48232106446007e-13
AT2G48080	263	184	195	557	1053	470	-1.5020339349152	3.67091192719224	9.96236572951953e-15	7.04727726684094e-13
AT5G37500	2709	1691	1619	1009	1631	1167	0.793722962995788	5.58753441577202	1.06284794362727e-14	7.49491049902675e-13
AT5G66052	456	278	256	654	928	558	-0.984894708373885	3.89981405975118	1.13890341461979e-14	8.00613509746004e-13
AT1G29310	3107	1676	1676	1130	1673	1222	0.787652307472955	5.66986221860518	1.15131780918559e-14	8.04667960190195e-13
AT4G37400	1047	695	694	268	240	306	1.66644915461645	4.0374669951863	1.15182521974324e-14	8.04667960190195e-13
AT5G59870	3479	1697	2040	1250	1548	1150	0.960878231429004	5.76685563959471	1.16282847225007e-14	8.09839829203259e-13
AT5G19740	283	136	162	413	619	361	-1.14366116112634	3.22642563767804	1.3200943584522e-14	9.16528475104393e-13
AT3G50740	2844	2055	1823	4291	5868	4047	-0.936463486607151	6.65156103585849	1.36865908719876e-14	9.47322651278036e-13
AT4G16630	1867	937	1064	699	902	629	0.892460856665378	4.89225299686656	1.40265470296143e-14	9.67874771261272e-13
AT5G63810	2366	1149	1181	622	1035	802	1.02605449582659	5.11113676917262	1.49583798012926e-14	1.02901759519901e-12
AT5G67100	2041	1204	1239	761	1279	840	0.774444065023257	5.16609447390653	1.63084141993533e-14	1.11846883358065e-12
AT4G15740	126	81	86	265	392	210	-1.41533569156123	2.47089180311596	1.72738158930951e-14	1.1810774726905e-12
AT5G53460	47670	33960	29719	75560	129835	72497	-1.1506707725748	10.8419825866578	2.15043324281616e-14	1.46587866051968e-12
AT5G48600	2941	1545	1617	961	1444	1166	0.872893787968425	5.55669342290502	2.17381215218559e-14	1.47733850040528e-12
AT3G44540	4412	2547	2368	1598	1699	1348	1.09001702289896	6.10186837965075	2.18864934478818e-14	1.48294177744006e-12
AT4G23496	1126	723	894	1750	2983	2529	-1.25333275534875	5.58192409708561	2.25562668757365e-14	1.52373340351259e-12
AT5G13060	639	353	370	218	332	235	0.912436414336266	3.39353518732186	2.27313031629346e-14	1.53096007380304e-12
AT2G25160	1763	774	957	435	364	279	1.74248093284851	4.4851577510496	2.28410592442409e-14	1.53376008268418e-12
AT4G20020	1544	859	866	528	721	625	0.901216947788082	4.65504566393273	2.36822035527578e-14	1.5855094313074e-12
AT4G12600	5896	2938	3591	1985	2265	1961	1.08248991867688	6.51528957645433	2.37870413567018e-14	1.58780265673296e-12
AT3G10530	1174	541	716	352	435	373	1.15236412907993	4.13747642574062	2.44970107617488e-14	1.63035579019391e-12
AT1G59740	1250	782	680	1457	2537	1945	-1.00408267354061	5.36211034475927	2.71013187679996e-14	1.79836037075561e-12
AT5G07340	5364	2880	3138	1971	3074	2082	0.794163018723798	6.49039625675103	2.74774041187096e-14	1.81795354603051e-12
AT1G01340	402	252	218	495	841	624	-1.04105794838987	3.75503034029832	3.06237111619971e-14	2.02017707504142e-12
AT5G22555	7	3	4	39	84	38	-3.33373236479534	-0.201250417349586	3.13533312534068e-14	2.06226077937247e-12
AT5G66750	1672	988	1106	532	829	714	0.983564491810182	4.84915214487253	3.25602548306208e-14	2.13540213532016e-12
AT2G46420	298	165	198	405	722	428	-1.08752209445577	3.39263360869416	3.30169071587133e-14	2.15905618178854e-12
AT1G70260	39	43	36	323	720	186	-3.0977711633028	2.60878517618793	3.54490608685135e-14	2.31138151952815e-12
AT4G32940	4092	2318	2447	5071	7502	4682	-0.835616397824916	6.95593671294987	3.62504702598791e-14	2.35680441761844e-12
AT5G03570	144	98	108	302	425	245	-1.32136908631223	2.66730696787225	3.77601264754301e-14	2.44787909240576e-12
AT3G02020	635	493	608	2035	2548	1378	-1.59542190379788	5.20160566872901	3.87451209623129e-14	2.50451579323916e-12
AT3G16870	676	347	433	232	262	193	1.18451744147093	3.40412489767157	3.90312041655704e-14	2.51577919113039e-12
AT4G20070	190	106	114	418	518	280	-1.44759654891751	2.95679760831126	3.99237803426043e-14	2.56595839659109e-12
AT1G19660	1609	983	814	2035	3098	1890	-0.920021354232378	5.62713625258432	4.39078721352166e-14	2.81398171989087e-12
AT5G65210	3324	1969	1850	6055	7816	4188	-1.21628608346019	6.89917963690283	4.43626089525478e-14	2.83504797837376e-12
AT4G03610	745	396	435	270	323	250	1.00112802267821	3.57176391463219	4.5643042867397e-14	2.90861260425523e-12
AT4G00620	870	474	467	313	421	313	0.892722974814819	3.80333617819553	4.67782449503524e-14	2.97253282530559e-12
AT4G34950	1483	811	874	537	893	560	0.799258076724158	4.64735010748356	4.80621973079141e-14	3.04551867166628e-12
AT1G13670	435	222	239	836	808	884	-1.4398539128393	4.05699164923278	5.05980522264986e-14	3.19719995740193e-12
AT2G34357	3812	2109	2292	1490	2246	1595	0.74248281868549	6.04421698592688	5.25950378366505e-14	3.31407668385281e-12
AT5G55280	1263	660	686	440	623	488	0.849047899519582	4.34065089867684	6.15734952845417e-14	3.86898261571443e-12
AT1G66800	2826	2108	1774	954	828	768	1.49592488244624	5.54587725806851	6.18521651567836e-14	3.87566700613328e-12
AT3G04420	228	138	127	383	591	307	-1.23858444942123	3.07156183336718	6.24985716912705e-14	3.90529269498647e-12
AT5G23010	716	552	334	2344	2915	1357	-1.90625892572753	5.27440587489595	6.66530003967271e-14	4.15334970616171e-12
AT4G25340	2577	1186	1344	837	941	670	1.13159237377341	5.19733813325831	6.739374348842e-14	4.1879067949503e-12
AT5G43780	4322	2506	2593	5929	7166	5940	-0.914973418157805	7.09885390989828	7.44620567321892e-14	4.61439109143415e-12
AT2G22200	30	21	21	106	115	113	-2.10215930836978	1.01572004606897	7.55364827433936e-14	4.66811312997977e-12
AT3G02920	616	312	377	202	265	212	1.04498000049008	3.2861879051109	7.8546573632007e-14	4.8408360927452e-12
AT1G37130	15424	11253	10037	22594	44303	26799	-1.17314494484858	9.26241112552449	8.76220119602795e-14	5.38540207389751e-12
AT3G05060	4617	2198	2734	1628	1957	1455	1.00895091551891	6.15322299759222	8.79908819487161e-14	5.3933375733961e-12
AT2G07690	1634	913	967	632	890	704	0.768334223214116	4.81148582905569	8.95635453531837e-14	5.47481508891269e-12
AT1G23200	940	637	574	267	311	343	1.32538586924757	3.94337924632047	9.12020516379766e-14	5.55986490947502e-12
AT4G22230	5155	3523	2850	1198	976	1294	1.79587923366777	6.2358011196389	9.24481120550044e-14	5.62059535318196e-12
AT3G52170	960	475	597	318	478	343	0.947837966180755	3.9530972736474	1.03404381642411e-13	6.26784672916322e-12
AT1G15480	779	376	419	210	343	261	1.0518082702702	3.53676547869479	1.03651432907256e-13	6.26784672916322e-12
AT3G19710	2983	2240	1618	7463	9356	4863	-1.52151030443009	7.07877090307349	1.11892311504929e-13	6.74803631984822e-12
AT1G18880	2738	1925	1500	3593	5754	4068	-0.983554797095849	6.54346090714265	1.21307010579431e-13	7.29625990102756e-12
AT3G16800	624	547	436	1590	1874	1173	-1.36918779932533	4.91096540042308	1.27129453830794e-13	7.62607217046323e-12
AT1G79460	1418	923	875	586	875	631	0.753594426100636	4.70560647259643	1.28198807361856e-13	7.66976641384296e-12
AT1G20720	559	351	371	197	295	231	0.956269506151961	3.31190565869166	1.30313053577724e-13	7.77557596878221e-12
AT3G03530	1316	613	611	398	511	336	1.10536119435179	4.19151533142044	1.30668094618563e-13	7.77613436096447e-12
AT1G15580	180	96	116	40	50	45	1.64432229597506	1.4078008962797	1.40639038491065e-13	8.34742789144199e-12
AT5G52470	7253	3780	3912	2559	3532	2756	0.849528308079434	6.85346548954018	1.42283738345734e-13	8.42282287917705e-12
AT1G54730	684	362	419	774	1188	802	-0.79380947555094	4.33436882922314	1.47204496437151e-13	8.69124710591522e-12
AT5G27330	1061	506	720	333	342	285	1.33910574951105	4.00691197005988	1.65190783685668e-13	9.72766146337462e-12
AT3G08943	2899	1694	1722	1106	1703	1288	0.744824043117158	5.66848351109738	1.69342585719628e-13	9.94611348763192e-12
AT1G52700	91	55	61	177	469	385	-2.15993304981815	2.54471638378189	1.7549640195659e-13	1.02807071927435e-11
AT2G37170	4385	2341	1650	6748	9228	6293	-1.33699354016982	7.17353749288999	1.79699099531541e-13	1.04995616726286e-11
AT1G57820	1458	764	763	464	742	558	0.862889492108102	4.52590301860098	1.86217355347156e-13	1.085222644698e-11
AT1G33340	164	110	86	245	523	326	-1.4490087260998	2.77684324752511	1.92448192286651e-13	1.11863619780057e-11
AT3G23630	2	4	9	74	107	48	-3.68280029438887	0.272221576358817	1.93761224595479e-13	1.12336565651425e-11
AT5G49160	3115	1684	1741	951	1664	1231	0.883326797777097	5.65629708597707	1.99251318243679e-13	1.15021717530043e-11
AT1G77550	1590	849	914	630	853	641	0.762731622580414	4.73971802959926	1.9941529156131e-13	1.15021717530043e-11
AT4G39800	2801	1741	2162	968	1685	1140	0.98353321216486	5.69738217756338	2.17279169116287e-13	1.25004984891839e-11
AT1G17020	2228	1411	1283	935	1363	925	0.738599796147206	5.31654653416129	2.26847635159123e-13	1.3017697839042e-11
AT1G04730	683	421	469	238	411	260	0.940480027439076	3.61200449806076	2.30232463487997e-13	1.3178318743416e-11
AT5G61790	23348	11577	11931	7383	11055	7882	0.925852008059067	8.46519623163099	2.43723074524423e-13	1.3915102947784e-11
AT2G33210	2659	1347	1478	914	1155	1014	0.913640290784256	5.38633316271775	2.50225509386549e-13	1.42501843889884e-11
AT1G33100	745	708	465	230	311	191	1.56184537761922	3.74795947544618	2.53501774517415e-13	1.44003091357809e-11
AT1G60140	4235	2692	2229	6076	8222	5225	-0.972567881455858	7.09388401126953	2.55632600427417e-13	1.44847741728331e-11
AT4G40000	478	285	283	136	188	179	1.16337063448762	2.94213586871967	2.56622846333077e-13	1.45043490659863e-11
AT1G31660	2388	1211	1440	871	1029	881	0.944752373544889	5.26109886217845	2.67406264421432e-13	1.50759496695742e-11
AT1G09470	976	540	756	284	430	366	1.20421269659567	4.05980776509562	2.72965571721558e-13	1.53509013396911e-11
AT1G42480	1806	975	1034	689	984	764	0.75233158524034	4.9298856981529	2.85392366464819e-13	1.60097288868482e-11
AT2G38760	2663	1805	1708	870	1038	1086	1.15178314722451	5.51761875778537	3.14376482151962e-13	1.75917884726577e-11
AT5G06080	13	5	7	57	66	44	-2.6204604792302	-0.0397176340071061	3.41925828573897e-13	1.90859094634487e-11
AT1G29965	551	213	311	116	138	128	1.55359806277764	2.83269542527822	3.53512099728251e-13	1.9683798721255e-11
AT3G21560	1109	527	555	1533	2118	1202	-1.05010230274744	5.05421449816244	3.98251649276811e-13	2.21201749394614e-11
AT2G20980	350	212	202	116	153	117	1.10005374063104	2.51122949656624	4.02618116027245e-13	2.23076219705243e-11
AT3G56870	344	212	243	124	152	107	1.18966062627604	2.56358320913374	4.14206580698536e-13	2.28933096629326e-11
AT5G35915	21	14	18	0	0	0	7.23684179471901	-1.64470522390057	4.67602793602477e-13	2.57811883384503e-11
AT5G12170	314	195	171	657	844	427	-1.37607294546033	3.63079689655086	4.69050944499874e-13	2.57978019474931e-11
AT5G40480	5451	3152	3188	1879	2972	2339	0.831150413997787	6.53469652215035	4.84766539534584e-13	2.65971300166597e-11
AT4G24790	745	404	491	258	420	271	0.922335844892812	3.66516316380247	5.26224778559321e-13	2.88015240722431e-11
AT5G51560	1482	876	1008	388	708	595	1.12881390504591	4.64236414089662	5.30037055525516e-13	2.89397659321516e-11
AT1G06720	2876	1396	1612	1065	1387	1040	0.84247591898323	5.5096612344684	5.9865997760708e-13	3.26073999909716e-11
AT2G18328	54	14	24	1	1	0	5.32440055656786	-0.986335821135031	6.60194774716027e-13	3.58721774329397e-11
AT2G34260	1230	589	738	431	511	409	1.00783323184227	4.25825624363772	6.6384619683239e-13	3.59580031652131e-11
AT4G32150	2603	1561	1543	2878	4194	3106	-0.714199766231637	6.25027489242564	6.64971296587181e-13	3.59580031652131e-11
AT1G67195	3884	2510	2518	1097	732	698	1.88824101573846	5.85143745494327	6.98048982663124e-13	3.76561435611678e-11
AT4G26760	1812	873	994	612	931	679	0.826681929020034	4.83632185397464	7.27227856825523e-13	3.91363412423209e-11
AT3G44940	2255	1200	1518	884	1308	882	0.821045605532863	5.29890092082064	7.48123827341814e-13	4.0164786386764e-11
AT1G67110	3255	2232	2144	863	599	412	2.11520465457326	5.58895681755528	7.58569558881531e-13	4.06286243500954e-11
AT4G37910	9631	4935	5586	3467	4555	3679	0.876917026695904	7.2796639687501	7.86586540176972e-13	4.20291311669382e-11
AT1G31760	465	225	243	137	196	137	1.08699465557136	2.77433216569999	7.92237707252594e-13	4.22204258450247e-11
AT2G35585	121	70	78	214	296	186	-1.24272848108117	2.21734355562926	7.93920432649275e-13	4.22204258450247e-11
AT1G54385	947	452	582	294	350	320	1.1229716782143	3.856106916573	7.98583172836839e-13	4.23682275305771e-11
AT1G26540	254	136	170	43	82	73	1.62272076509888	1.92122976256701	8.0990428636646e-13	4.28454001453139e-11
AT1G02640	1194	793	734	1634	2383	2309	-1.10058296701053	5.4469535363159	8.11386550873692e-13	4.28454001453139e-11
AT5G44480	571	341	305	899	1263	670	-1.09123601462644	4.26219481221462	8.38815392409022e-13	4.41900521129765e-11
AT3G53100	825	547	584	1032	1543	1139	-0.782378236277064	4.77194418584506	8.44446959814862e-13	4.43827905631666e-11
AT4G30990	5416	3068	3202	2167	3169	2325	0.724996647909764	6.55996904457848	8.54805529437019e-13	4.48224950691976e-11
AT1G49620	246	128	177	65	93	58	1.48071281902789	1.93790120522952	8.82784722631972e-13	4.61819589200144e-11
AT2G44790	3576	2136	2178	4373	6757	4026	-0.803428006023117	6.77492937367422	9.08965356429261e-13	4.74412429069054e-11
AT5G38550	466	377	272	844	1333	731	-1.21528851397305	4.2557736755167	9.25143908841537e-13	4.81738709013666e-11
AT3G16810	2196	1053	1301	797	913	722	0.986534487697217	5.09349829645685	1.01774085497847e-12	5.28731652026345e-11
AT5G08610	896	410	456	235	378	290	1.05424273629322	3.68865043019167	1.07433145912781e-12	5.56845303527191e-11
AT3G42660	1344	747	873	548	777	575	0.761868725177233	4.57594876446928	1.07879391108647e-12	5.57872851261844e-11
AT4G25730	2950	1294	1695	978	1314	920	0.975313286894445	5.47036291937762	1.13990995756037e-12	5.88125561819278e-11
AT5G05440	1397	947	814	2246	2557	2600	-1.13147100151498	5.68072422330884	1.14403336979215e-12	5.88902303283165e-11
AT4G30170	2004	1084	1406	3329	4624	2546	-1.08585535665876	6.15325231667948	1.19097751772639e-12	6.11667563042354e-11
AT3G59900	359	158	208	91	85	67	1.64575607054463	2.25931135356338	1.2305949993284e-12	6.29235689862858e-11
AT1G70690	264	176	150	368	558	351	-0.978056025014453	3.16037707971239	1.23077885547747e-12	6.29235689862858e-11
AT3G13404	337	175	194	79	114	44	1.70402860134511	2.21680536874232	1.34930125055876e-12	6.88266023385927e-11
AT1G63940	4909	2867	3028	5814	8464	5631	-0.754685744687534	7.19651628696492	1.37930773015388e-12	7.01980257688042e-11
AT3G24320	490	288	278	180	255	173	0.91550255042469	3.03126657770615	1.52232594640099e-12	7.71746564992095e-11
AT1G32450	5656	3722	3420	12066	15963	7674	-1.33470357184467	7.84055393309187	1.52492862153611e-12	7.71746564992095e-11
AT2G14247	209	127	128	289	596	327	-1.22409299618085	2.9805188263774	1.52668246908861e-12	7.71746564992095e-11
AT3G48115	653	399	392	790	1171	731	-0.766038502905678	4.3055721248373	1.54156289799708e-12	7.77521466153462e-11
AT3G10020	460	200	162	595	977	644	-1.36111513574979	3.82815381026585	1.55965696098842e-12	7.84887770412407e-11
AT3G54600	1323	875	878	2107	2646	1654	-0.922628596071561	5.51004090769322	1.58332866702105e-12	7.95021838496395e-11
AT4G12080	869	552	492	1101	1673	979	-0.834976332828586	4.75310912377801	1.59324487013286e-12	7.9821922836612e-11
AT4G15640	1251	640	725	464	536	452	0.935501893894033	4.31821835571177	1.62676612384036e-12	8.13202310128644e-11
AT3G55010	1455	775	850	581	736	585	0.793941015355701	4.60738072938671	1.64217838389368e-12	8.19086535381115e-11
AT5G54400	396	228	247	119	170	150	1.10208817859597	2.69983691760525	1.65047134096475e-12	8.21401610951371e-11
AT5G20960	4607	2592	2203	6527	9630	5265	-1.07358518826287	7.18001544590715	1.70417564306319e-12	8.4625675696924e-11
AT1G65670	357	300	212	113	123	90	1.54969630803592	2.59848162478088	1.82136857273921e-12	9.02460045016929e-11
AT5G48010	37006	26067	18064	10915	9954	7897	1.58148176820693	9.09545614367614	1.83112397540361e-12	9.05299644542951e-11
AT1G05010	1012	763	683	1379	2258	1419	-0.874381613969993	5.16749060635786	1.98560757802166e-12	9.79522861131517e-11
AT5G01210	1211	889	772	1831	2253	1793	-0.904183870197228	5.40565271214904	1.99307847754639e-12	9.81056900490286e-11
AT5G48880	1278	523	523	1900	2284	1550	-1.25629779661788	5.2498032679112	2.00856895931393e-12	9.86523116588794e-11
AT3G29575	3130	1660	1395	953	1513	893	0.98482492849603	5.5206071669396	2.24230651907025e-12	1.09837917175933e-10
AT5G60670	4850	2695	3025	1802	2351	2071	0.865433528737363	6.36698243961811	2.24607432322424e-12	1.09837917175933e-10
AT1G22500	628	518	380	1031	1862	1036	-1.18288044814139	4.6892010156353	2.27699821539269e-12	1.1110862224568e-10
AT4G30460	208	109	94	650	590	342	-1.87826171978481	3.25834848611889	2.29107282767725e-12	1.11553426966666e-10
AT3G62150	1272	983	653	2060	3029	2775	-1.31214116370308	5.69274933108245	2.29928089453741e-12	1.1171128233827e-10
AT3G21540	2060	1080	1231	817	928	756	0.894964650926536	5.07560463077731	2.32198328456947e-12	1.12571150832738e-10
AT1G18800	2716	1328	1477	956	1256	1039	0.847318636835374	5.41422190009903	2.36328669836771e-12	1.14327170494154e-10
AT4G21410	1367	1056	903	2060	3310	1918	-0.960197198527602	5.66076002112212	2.38858220473474e-12	1.15302911363751e-10
AT4G26050	168	125	87	39	50	32	1.77851997022622	1.34253190939084	2.58152591477214e-12	1.24349947436401e-10
AT5G07322	1150	531	777	2572	2413	1927	-1.41547700641171	5.50010897878171	2.590362463974e-12	1.24508982109178e-10
AT3G18730	553	361	363	231	276	206	0.965040630219869	3.30783684386925	2.64532075871269e-12	1.26879510591134e-10
AT2G18450	53	27	33	123	215	100	-1.80342789362242	1.39278149579922	2.69425794672992e-12	1.28951771301467e-10
AT3G18560	595	379	375	1207	1399	790	-1.20488696462535	4.5066739273054	2.76111007001165e-12	1.31870851432934e-10
AT1G19850	2253	1428	1363	955	1336	1048	0.716793336232727	5.36431714483654	2.78397945751936e-12	1.3268139384936e-10
AT5G57685	659	313	419	1713	1839	949	-1.59309868832436	4.80809946896696	2.79689817251811e-12	1.33015273553478e-10
AT1G03360	1009	494	581	371	485	353	0.882743179654516	4.00500938896335	2.82513018611467e-12	1.34074480035126e-10
AT4G02400	2250	1151	1333	883	1277	911	0.733019012989208	5.24589068720577	2.85849981865574e-12	1.35372533517181e-10
AT4G22380	1027	537	626	381	493	410	0.870519046342291	4.09134823063441	2.92835846161247e-12	1.38389545365488e-10
AT1G69530	7061	3616	3541	1425	3140	2115	1.21275339992904	6.65391666484435	3.11219193480265e-12	1.46768883801647e-10
AT1G64720	1238	725	882	1489	2465	1582	-0.811091918914608	5.32065637766843	3.12375918333445e-12	1.47006198387256e-10
AT5G20400	708	413	403	981	1235	798	-0.870985757294839	4.4429888297058	3.18057915392307e-12	1.49367699514613e-10
AT2G46890	2136	1194	1553	717	1234	878	0.931658372187777	5.24437542235629	3.21791580785322e-12	1.50746258698391e-10
AT5G11180	1	1	1	19	32	21	-4.29578125659927	-1.27017283910645	3.22333631624477e-12	1.50746258698391e-10
AT1G30760	2504	1120	1125	752	819	622	1.16446348227689	5.06662411009415	3.34030001429634e-12	1.55892217472191e-10
AT3G12270	984	488	549	360	415	316	0.975090208803669	3.9276966037374	3.3659367786692e-12	1.56763453076943e-10
AT5G16750	2148	1046	1266	802	1057	821	0.828764729357496	5.12039974913808	3.38630280876749e-12	1.57386119180216e-10
AT1G10680	18	3	9	48	96	56	-2.61204277387764	0.173499381305679	3.53331839213224e-12	1.63880406661886e-10
AT1G48920	14135	6648	8238	4750	6131	4910	0.962678954966383	7.76893249048143	3.69633110531463e-12	1.71088411963071e-10
AT3G56070	2847	1181	1570	890	1144	832	1.04096770654922	5.35483456610505	4.12123397118141e-12	1.90363774500464e-10
AT5G58610	442	304	259	120	226	160	1.13514421949721	2.90273698140992	4.57108020190925e-12	2.10709936766288e-10
AT4G07820	1431	883	662	2064	2713	1732	-1.0234148555884	5.4958729164834	4.65363161461207e-12	2.14076570901224e-10
AT3G24090	872	480	474	320	478	346	0.785169341066448	3.85505060351263	4.78746110316485e-12	2.19783545950394e-10
AT2G19570	641	412	407	860	1197	745	-0.804048101975461	4.35395430404705	4.81188555124154e-12	2.20454919501382e-10
AT5G65120	644	394	435	245	355	281	0.870081748136703	3.54196581938074	4.89692185165009e-12	2.2389483140827e-10
AT5G56080	483	204	157	999	1289	653	-1.74815730025824	4.14236727008648	4.9353352373738e-12	2.25193440496397e-10
AT3G53350	1221	780	818	498	786	571	0.744040188215731	4.52395086953744	5.03486919033098e-12	2.29270004932177e-10
AT4G16970	482	341	326	156	268	200	1.03101395702755	3.14127248509554	5.1841370098206e-12	2.35590226335181e-10
AT4G26780	968	515	654	374	450	362	0.956448381602845	4.03657349458336	5.24041056325911e-12	2.37667410525229e-10
AT3G57940	1311	669	799	498	605	504	0.883728753373213	4.42720734170205	5.54216674188022e-12	2.50847164705424e-10
AT1G08430	530	377	356	681	1051	718	-0.806845517688949	4.1588654792763	5.58470471885436e-12	2.52264925001263e-10
AT1G73920	2642	1695	1425	3262	5083	3038	-0.846173733026973	6.34635716831062	5.7656490636756e-12	2.59916384143051e-10
AT4G29410	5812	3182	3349	2282	2899	2398	0.798545246142523	6.60640591234243	5.88234725436544e-12	2.64646802973901e-10
AT1G15125	66	32	38	112	171	117	-1.43714598494097	1.37615588966718	6.09696569612035e-12	2.73754976715024e-10
AT4G24060	1230	723	688	1525	1854	1504	-0.788324181388838	5.18089069087329	6.11136576526595e-12	2.73854926075015e-10
AT5G62410	2760	1537	1597	1093	1577	1236	0.702128856922063	5.57885623515313	6.34922578889927e-12	2.83445236703258e-10
AT5G50760	344	224	203	858	744	610	-1.43301276572542	3.86234417310338	6.35058454316257e-12	2.83445236703258e-10
AT2G17820	6334	4274	3630	2264	2677	1415	1.29362105250878	6.66995119268646	6.41411484450856e-12	2.85713887974693e-10
AT1G56330	7696	4385	4976	3037	4108	3357	0.812512996239159	7.08124936934147	6.44108023169458e-12	2.86348023343813e-10
AT5G22020	2086	1087	1013	2501	3316	2209	-0.847865375169811	5.85907772821899	6.48355546547153e-12	2.87667811037046e-10
AT3G11250	2392	1248	1489	934	1183	987	0.822559088437557	5.3347574090206	6.54224670970891e-12	2.89700471919098e-10
AT2G41560	2082	1189	1234	2305	3924	2266	-0.774463137165095	5.94229596902251	6.75059918615228e-12	2.9833934910117e-10
AT1G07240	791	590	501	1066	1508	1140	-0.84022260559762	4.75576744969366	7.03967038747957e-12	3.10504677188927e-10
AT1G33055	168	105	98	453	410	294	-1.54819236680357	2.89462919457951	7.82046827369021e-12	3.44268950717537e-10
AT4G17610	1736	1010	996	549	878	756	0.889709132607326	4.85896060022786	7.92138439185757e-12	3.48030355263352e-10
AT3G63480	384	230	236	127	204	147	0.958779524148643	2.71218018923765	8.11703837142474e-12	3.55931341452631e-10
AT5G14200	3564	2536	1963	7068	9152	4852	-1.24598822937334	7.1121210872303	8.35812989329935e-12	3.65790139980095e-10
AT5G11160	439	270	399	83	55	95	2.33145774729163	2.79074756604916	8.39099154649151e-12	3.66513596127329e-10
AT3G04840	17435	9180	10337	6506	8296	6782	0.869817783983092	8.16100467934882	8.4072467482419e-12	3.66513596127329e-10
AT5G04895	891	454	546	315	495	342	0.833055304801143	3.89070386203285	8.7180678954095e-12	3.78362079753099e-10
AT1G29940	3678	1981	2228	1500	2135	1601	0.701777457803374	5.99964812831632	8.72597336297033e-12	3.78362079753099e-10
AT5G24655	352	191	202	97	72	60	1.76933695936529	2.28473658892299	8.74537492853429e-12	3.78362079753099e-10
AT5G48412	1292	817	809	1448	2267	1447	-0.681530016968395	5.27177242854446	8.74631169022501e-12	3.78362079753099e-10
AT1G01480	1704	1136	931	226	719	353	1.73599124443856	4.63465081834051	9.0539352469821e-12	3.90917991134093e-10
AT3G59820	2186	1005	1080	669	1036	768	0.87399222705524	5.02068015745388	9.77484682989303e-12	4.21235975935716e-10
AT1G33110	1099	700	576	1322	1786	1337	-0.792454006387223	5.03298491304552	9.91243457314306e-12	4.26348404823811e-10
AT1G23330	2279	1163	1166	832	929	612	1.03872565019543	5.08668742540041	9.99347092093987e-12	4.29013603752944e-10
AT5G10390	1309	657	820	455	512	479	1.02986763641205	4.38216334703711	1.00505226045607e-11	4.30640963789703e-10
AT1G06980	79	30	30	7	7	4	2.98001480520555	-0.30918115872958	1.00851901306234e-11	4.30944816980559e-10
AT5G58700	1512	1087	940	1816	3086	2159	-0.843220506898089	5.66301731728338	1.00959288085688e-11	4.30944816980559e-10
AT5G10030	686	440	487	1130	1462	868	-0.958530990716718	4.60627613472543	1.04902830229927e-11	4.46929766292083e-10
AT2G18300	160	80	117	30	52	38	1.70133496793866	1.26476029195656	1.05881993078934e-11	4.50248664330932e-10
AT1G63800	633	376	382	876	1072	737	-0.834966458371053	4.29470620973719	1.10367488668886e-11	4.68437105208791e-10
AT5G52220	288	172	182	96	140	98	1.06938074154306	2.27639534136845	1.11683560324236e-11	4.73130261674895e-10
AT2G39530	359	282	239	752	912	550	-1.1826770902303	3.89858985953444	1.12417607544758e-11	4.75344752202881e-10
AT1G80710	331	155	187	87	139	78	1.26024812045208	2.25631443192354	1.15403346551611e-11	4.87054086431236e-10
AT5G14520	4184	2142	2406	1641	2144	1688	0.767620199853985	6.11267490280518	1.16847654280387e-11	4.9222621405193e-10
AT1G08180	130	91	101	226	395	226	-1.22596529742276	2.48428910904513	1.19434605595269e-11	5.02183449133753e-10
AT2G38460	67	38	33	132	192	108	-1.52205495023749	1.45742585222013	1.25276623494073e-11	5.25764486100591e-10
AT3G14990	28005	17011	14142	37299	52620	33440	-0.945217292677149	9.75910272973684	1.25984943294484e-11	5.27752569722426e-10
AT5G25250	254	163	134	325	674	394	-1.18470346209381	3.1941950816203	1.26843978326891e-11	5.30363437260856e-10
AT2G46430	396	263	204	557	922	503	-1.05510688945377	3.75083406722916	1.28413923843014e-11	5.35931580120334e-10
AT1G49470	36	17	11	209	275	79	-3.03071899891519	1.5599181439074	1.32338118021273e-11	5.51286289794172e-10
AT2G27840	3273	1491	2128	1097	1103	815	1.2726065353214	5.6063550965234	1.326709870012e-11	5.51651359074307e-10
AT2G04030	5577	2843	3116	2186	3085	2134	0.741968032070842	6.52051239807839	1.33409733387459e-11	5.53699622241861e-10
AT5G05240	612	352	343	216	354	231	0.831430440197057	3.36293216278659	1.35064165647212e-11	5.59533776470356e-10
AT4G39675	153	82	46	891	878	310	-2.82385328562454	3.47322743723068	1.35749316787588e-11	5.61338397267793e-10
AT3G13150	621	374	395	230	321	271	0.876427454827567	3.45093356629322	1.40164226338219e-11	5.78531058986833e-10
AT5G17270	1229	605	697	436	660	480	0.787866404224603	4.31711655673722	1.40515203893106e-11	5.78917492962532e-10
AT1G07070	1705	767	1025	574	680	570	1.01776958823068	4.70027060528497	1.42563284784874e-11	5.86281735143645e-10
AT3G07110	7492	4193	4695	2997	3959	3238	0.791212331802803	7.02631245476706	1.47542948582851e-11	6.05653034374311e-10
AT1G15440	1414	715	796	562	747	540	0.760311052177811	4.53750399938109	1.52784539824867e-11	6.26026998790597e-10
AT5G26860	2382	1352	1326	958	1452	1052	0.662023703112654	5.37277349817531	1.55101081875605e-11	6.34363424871224e-10
AT4G08620	341	215	160	679	1470	525	-1.72292256806496	3.95362817515329	1.56583141847347e-11	6.39262754238852e-10
AT2G37600	3764	1800	2053	1308	1647	1413	0.878331907124592	5.86503977930656	1.60709525882052e-11	6.54920432013907e-10
AT5G19300	611	288	351	206	285	190	0.978279260820471	3.23448861186535	1.63223422685375e-11	6.63962186854885e-10
AT4G12545	11305	9193	6849	3554	2917	3147	1.60323797006778	7.55116277102897	1.66621309173307e-11	6.76560712969952e-10
AT1G80120	552	389	347	197	183	184	1.29249285913867	3.22170442676539	1.68495144715292e-11	6.82936627093781e-10
AT5G67620	453	188	187	89	73	46	2.02053762417835	2.33231789697614	1.70778134736583e-11	6.90944989370401e-10
AT4G35160	5404	3726	3805	2461	3065	2396	0.840949579338058	6.69604281841492	1.72423773302805e-11	6.9635058894912e-10
AT4G18440	1698	773	1123	536	783	607	1.00524355891259	4.75354339544161	1.79187245237086e-11	7.22368652617965e-10
AT3G18524	777	437	447	298	451	322	0.750774711574169	3.73781903862817	1.83381027449743e-11	7.37952810819672e-10
AT5G42223	5	2	2	25	37	24	-3.08701876405267	-0.973590434724474	1.8582511809398e-11	7.45663346192377e-10
AT1G48570	637	351	374	243	339	258	0.808525171431474	3.43225712517201	1.85960052106656e-11	7.45663346192377e-10
AT5G43520	539	452	403	1095	1225	1020	-1.11843034640502	4.53038520044761	1.87073563863958e-11	7.48793562120948e-10
AT1G15570	1085	640	793	317	580	454	1.04397340258227	4.25738599776264	1.91101035969011e-11	7.63555560234972e-10
AT3G02240	352	268	180	819	897	571	-1.39537089027436	3.89324075293249	1.9900652499929e-11	7.9373258508139e-10
AT4G35720	3477	1882	1854	728	1769	998	1.19627320146671	5.6908136916126	2.15064631261204e-11	8.56261748711642e-10
AT5G17700	6427	3642	4178	1777	2573	2631	1.1326115017703	6.71353103031271	2.21213485413357e-11	8.79186811726759e-10
AT4G14310	2474	1264	1526	920	1348	1059	0.76931666143665	5.38875607560348	2.27711178090078e-11	9.03414982563723e-10
AT4G16700	236	133	146	69	101	76	1.18492406659383	1.92025812572678	2.2972506475764e-11	9.09800234458293e-10
AT5G40450	10972	6718	6521	14091	21776	12456	-0.855927338373858	8.42589278875228	2.32563386728888e-11	9.1942238742818e-10
AT2G33620	3553	1988	2288	943	1766	1450	1.04229258867061	5.8770778845179	2.33059993660673e-11	9.19769220595938e-10
AT4G25835	194	99	114	246	387	249	-0.993034216597807	2.62317683600081	2.45996870126564e-11	9.68415607892145e-10
AT3G56080	586	447	403	245	258	187	1.19110220188507	3.42079498260525	2.46247489537367e-11	9.68415607892145e-10
AT1G68740	115	74	94	661	603	260	-2.2919005803512	3.11829118182935	2.4682502381646e-11	9.68992829101444e-10
AT2G37990	2530	1332	1537	1059	1258	990	0.802541993688737	5.41453751860355	2.48237464384393e-11	9.71386307359129e-10
AT3G23640	2571	1528	1570	2745	4294	2805	-0.662483756102388	6.2100851941534	2.48298344846188e-11	9.71386307359129e-10
AT3G55510	1422	794	948	565	588	530	1.00499105558222	4.5877792112026	2.61659365425547e-11	1.02187976132772e-09
AT1G80720	405	192	245	128	177	121	1.08909194571151	2.6371784662675	2.74409228555968e-11	1.06981552796647e-09
AT2G28780	1058	771	578	2272	2803	1457	-1.30188987557737	5.41094689377957	2.75219058304787e-11	1.07111638694917e-09
AT3G21670	562	253	258	121	95	54	2.03156830169462	2.71578184691771	2.78069400284444e-11	1.08034044203775e-09
AT1G75150	523	295	362	185	289	209	0.920820636474182	3.20053743604687	2.82824605694615e-11	1.09692060432765e-09
AT5G46740	580	364	395	252	317	218	0.896326558639278	3.39856316036391	2.9218835321811e-11	1.13128692007597e-09
AT4G12030	585	377	458	1523	1770	893	-1.40920707365826	4.7442833128601	2.98486575814593e-11	1.15368651597067e-09
AT1G01070	152	50	57	390	490	215	-2.02533115523684	2.66492939969117	3.16812097361386e-11	1.22241648887554e-09
AT5G47450	165	76	27	467	674	415	-2.50835275164179	3.08962988029108	3.17843697371551e-11	1.22429691307757e-09
AT3G13230	1385	688	966	530	641	449	1.01762959293423	4.51986893034283	3.30805392136775e-11	1.27204569164389e-09
AT1G51890	693	515	457	979	1630	911	-0.909904036881347	4.62628522383365	3.37153751263602e-11	1.29424464755541e-09
AT2G40550	1117	593	725	427	606	479	0.801069806801783	4.27496471273179	3.40321407263079e-11	1.30417888524412e-09
AT5G22650	8581	4070	4922	3125	3880	3033	0.890747928365684	7.06953096237575	3.43823217843363e-11	1.31535770159634e-09
AT1G21440	1236	804	682	1824	2331	1420	-0.910880501889834	5.31086002259878	3.49931495415753e-11	1.33645313911331e-09
AT4G12470	2801	2319	2127	4399	7692	4726	-1.02246529727342	6.84211769555498	3.57672049962802e-11	1.36370046845987e-09
AT4G30150	2607	1498	1576	1155	1574	1192	0.648197935446689	5.55313486232388	3.69206655683792e-11	1.40529673766614e-09
AT5G44390	2181	1575	1637	1027	1285	992	0.8502763745542	5.44038213785642	3.70462393388979e-11	1.40769451677113e-09
AT5G55820	1720	979	1022	565	894	772	0.850370803198596	4.86569153690254	3.74094297340845e-11	1.41909801326852e-09
AT1G69070	1971	1039	1125	800	1109	851	0.685363871088889	5.06884517567354	3.94638704215942e-11	1.49451138911408e-09
AT3G61930	56	43	32	10	10	5	2.5060446401219	-0.269424098862966	3.96352338266237e-11	1.49847829399983e-09
AT2G26910	534	275	346	188	286	187	0.928906797935008	3.15441013203407	4.19960806311096e-11	1.58507019093425e-09
AT5G02870	15029	8399	9587	5911	8022	6456	0.80617803125641	8.03312203303927	4.3036722432263e-11	1.62162658478016e-09
AT1G80280	1610	995	1035	509	877	735	0.911165190076206	4.82613600831255	4.36683027691217e-11	1.64267302807925e-09
AT2G40360	5187	2622	3050	2081	2762	2046	0.754968396868403	6.43239118959717	4.37645826347622e-11	1.64354638792817e-09
AT2G25590	684	428	460	788	1217	805	-0.696400845392882	4.3944265375846	4.63658050460405e-11	1.7383313075178e-09
AT5G65330	26	20	14	0	1	2	4.28561577904613	-1.44410854335292	4.65511974332355e-11	1.74237801374481e-09
AT3G03190	218	170	198	656	688	442	-1.45225970678765	3.52760166828894	4.87487349205551e-11	1.82159932232207e-09
AT1G55675	276	138	193	378	570	369	-0.988009007820105	3.20225095783333	5.09521543148899e-11	1.90077729902728e-09
AT4G31810	1473	748	801	581	728	567	0.776625843254713	4.5760486358597	5.33559661458153e-11	1.98715638816244e-09
AT5G49448	637	539	344	1049	1717	1075	-1.17330528264939	4.67298904856045	5.37221968795845e-11	1.99419277030735e-09
AT5G49450	637	539	344	1049	1717	1075	-1.17330528264939	4.67298904856045	5.37221968795845e-11	1.99419277030735e-09
AT2G15890	2305	1421	1089	3068	3976	2732	-0.919754153402419	6.12176680303351	5.45394501456561e-11	2.02119428505195e-09
AT2G32920	6130	3413	3853	2459	3668	2749	0.713346142816659	6.76501899681418	5.50717385745551e-11	2.03756374874115e-09
AT5G20830	3705	2110	1682	4353	6359	4233	-0.89451542833317	6.73213365478039	5.52867738864635e-11	2.04216088436124e-09
AT4G33400	1144	606	667	440	633	495	0.730776313062475	4.28107642766573	5.77810076130829e-11	2.13079305943656e-09
AT3G54470	3020	1486	1718	1153	1378	1153	0.837352352191839	5.59502403252363	5.85581959540575e-11	2.15591917837401e-09
AT5G04800	4050	2226	2587	1677	2012	1712	0.81385859296925	6.13277497332909	5.93485353633722e-11	2.17867402883908e-09
AT2G43570	619	405	418	886	1118	759	-0.806527712343126	4.34429843518684	5.9369956865008e-11	2.17867402883908e-09
AT1G44100	1343	961	812	1624	2728	1698	-0.800469214108873	5.44963545382762	6.05450951437414e-11	2.21817901507893e-09
AT3G06740	909	477	611	330	432	372	0.923460890615676	3.94879995490655	6.42595922646834e-11	2.3504382569009e-09
AT2G32280	704	412	465	254	432	302	0.815516310322457	3.65653563728439	6.50817987093151e-11	2.37664782786695e-09
AT1G48630	3944	1870	2460	1462	1617	1329	0.989474127605952	5.95777486911219	6.99983020414573e-11	2.55204506389397e-09
AT2G42290	520	316	378	168	320	179	1.02833095309411	3.21331713090488	7.15846328300038e-11	2.6056574684643e-09
AT4G16155	1531	894	848	617	888	693	0.68464432056561	4.73922526630312	7.24003878099523e-11	2.63109325328736e-09
AT5G39580	667	568	352	1076	1725	1316	-1.22450480156382	4.77030785972469	7.92135013486026e-11	2.8740446981239e-09
AT4G20110	1838	1276	1082	2523	3630	2138	-0.837757083106429	5.89791807134111	8.12810042062569e-11	2.94430948408977e-09
AT5G06550	892	350	497	256	311	234	1.18758143725356	3.62378500785969	8.46129948793833e-11	3.06007929230181e-09
AT5G10400	2335	1065	1504	849	1144	769	0.933125398865592	5.22301870179983	8.87597400946669e-11	3.20489623343424e-09
AT4G13170	1497	847	886	489	730	668	0.880690133608226	4.65053110161567	8.89641587272158e-11	3.20712940796269e-09
AT5G04950	1330	976	1061	2467	2904	2011	-0.982876851923409	5.70355078537481	9.36128443212204e-11	3.36831891483088e-09
AT3G16780	3782	1710	2121	1363	1647	1294	0.898272745063639	5.8549198891083	9.37349473520395e-11	3.36831891483088e-09
AT4G00020	1070	598	596	319	489	450	0.948622002040962	4.10958159973083	1.00918276341882e-10	3.62066447577455e-09
AT3G48100	16151	9456	10158	3659	1821	2142	2.26194197007778	7.77208263534936	1.02757802955951e-10	3.68079104696517e-09
AT5G66870	1050	648	646	459	595	348	0.870919680209731	4.2028247690755	1.0481096318853e-10	3.74836664058184e-09
AT4G27490	839	431	476	297	373	332	0.889847769679151	3.7515698407997	1.07387825277587e-10	3.83442718987194e-09
AT5G54970	1853	885	1240	708	820	592	1.00642348495829	4.90432781533589	1.09281274996261e-10	3.89585147550063e-09
AT3G62530	4826	2635	3104	2080	2740	2077	0.726537005681106	6.41820081246562	1.14352701729532e-10	4.07019624273073e-09
AT2G17250	1323	698	809	570	737	499	0.757818568795941	4.50143523185055	1.16567886122779e-10	4.13719302781462e-09
AT1G33260	1994	1217	1446	888	1348	866	0.734462529604704	5.25367209285342	1.16602817498754e-10	4.13719302781462e-09
AT2G37470	2715	1415	1767	1156	1391	1037	0.822090916297145	5.5397432857528	1.18779684918976e-10	4.20779372008247e-09
AT5G11670	16160	11214	9158	20322	30298	22616	-0.871315868302288	9.03783385763614	1.19842051012743e-10	4.23875304643341e-09
AT5G09440	816	578	547	1039	1972	1671	-1.11872173015155	4.98489435271608	1.21285770573154e-10	4.28308227479293e-09
AT2G38060	677	427	405	255	419	294	0.774270988485053	3.60328847927309	1.22623553876611e-10	4.32353737375291e-09
AT3G28345	3437	2521	2035	4816	7208	4362	-0.883080263896608	6.86223107397612	1.27430342850248e-10	4.48598679564371e-09
AT1G59124	299	238	203	420	782	526	-1.05189203528112	3.56115486960472	1.30841807258532e-10	4.59888508481356e-09
AT5G22880	2623	1011	1509	756	1023	772	1.08631916286648	5.21636791058365	1.34093806803084e-10	4.70372411592937e-09
AT5G37630	935	607	543	343	549	423	0.7939941919512	4.06208384754815	1.34242759832259e-10	4.70372411592937e-09
AT2G27550	495	270	140	944	1218	811	-1.65743505256817	4.19213777378376	1.35196895256124e-10	4.72978873839272e-09
AT5G18820	361	230	219	121	180	148	0.974889465237484	2.64304995623461	1.4014801266545e-10	4.89538749209517e-09
AT3G44320	2993	1675	1662	1238	1580	922	0.870719607068605	5.61652203004687	1.4087094392153e-10	4.91094362462086e-09
AT3G62100	417	168	199	86	157	86	1.34912382081091	2.42211579174278	1.4102998806424e-10	4.91094362462086e-09
AT1G10930	1044	641	699	446	653	502	0.704559089092392	4.2946279218705	1.48966913553005e-10	5.17930559563347e-09
AT2G28600	1204	637	719	508	662	503	0.717693446479037	4.37085721176797	1.50946502280204e-10	5.24003328517467e-09
AT1G09590	7562	3817	4217	3013	3639	2747	0.816369471756948	6.92687637771815	1.54127419735756e-10	5.34221310779019e-09
AT2G30840	714	486	404	916	1337	820	-0.800069263633604	4.48374052305878	1.5799354870107e-10	5.46779212004702e-09
AT2G42710	1309	774	924	560	800	614	0.737530993131263	4.61787775532394	1.59305225307963e-10	5.50471742442799e-09
AT1G49160	1063	635	575	1075	1744	1144	-0.674915004785363	4.89214597784997	1.6284855966206e-10	5.61852507607061e-09
AT1G13730	1261	628	795	508	596	445	0.8899349000529	4.37573434704143	1.65428184146425e-10	5.69878560853574e-09
AT3G16440	1325	1027	732	491	481	320	1.37297419860767	4.45424750345785	1.65935543925251e-10	5.70752302843809e-09
AT1G27400	5009	2290	2645	1695	2263	1856	0.8490678895365	6.25253052877569	1.66333209720968e-10	5.7124664926308e-09
AT3G51330	1387	967	711	1925	3068	1689	-0.977550809597247	5.52715920460583	1.66696977573392e-10	5.7162324855388e-09
AT4G02930	5119	2663	3024	2038	2590	2150	0.765360248479448	6.42448545891114	1.67201318522203e-10	5.72480009156311e-09
AT5G24735	646	354	404	770	1061	694	-0.726028933650983	4.23525111712779	1.69760532246694e-10	5.80359144816015e-09
AT4G15393	559	478	472	1119	1747	924	-1.12960827737204	4.66203392376719	1.71485666220698e-10	5.85367232417998e-09
AT5G10110	917	506	624	384	526	387	0.780246924413012	4.03996381534341	1.74462094290811e-10	5.94624971374514e-09
AT2G28140	1603	803	862	313	612	558	1.23918080264685	4.53143681845468	1.77276400598256e-10	6.03302969963354e-09
AT4G24890	103	29	64	11	9	5	3.01272983469787	0.170043224950869	1.78076096269026e-10	6.05109031053132e-09
AT1G65470	1085	529	706	392	593	415	0.845569780841804	4.18224583407408	1.79524497052938e-10	6.09110642715814e-09
AT1G03230	1636	1129	1066	784	1077	758	0.687451771626931	4.99233808157266	1.81304816466413e-10	6.14224675664453e-09
AT3G53900	1029	492	600	329	449	402	0.933541558815181	4.01171659928988	1.83565951861114e-10	6.20911684661189e-09
AT5G44920	288	176	177	576	729	361	-1.24386880285469	3.45954146171098	1.83830709928585e-10	6.20911684661189e-09
AT1G58410	243	186	157	351	668	377	-1.0766900900739	3.23576096312312	1.86785486944508e-10	6.29945956344333e-09
AT4G34530	57	7	46	0	0	0	8.21783613918442	-0.76284483846369	1.88002803722199e-10	6.33102255947733e-09
AT5G39550	1410	680	800	464	673	572	0.849211441105575	4.48420204539932	1.89576929102333e-10	6.36048800219095e-09
AT3G03920	1345	620	651	469	599	415	0.895609365704505	4.30663443274425	1.89579478545565e-10	6.36048800219095e-09
AT5G57887	2294	1445	1508	3863	3926	3231	-0.967363830998121	6.30449053588511	1.89726047987114e-10	6.36048800219095e-09
AT2G40700	994	541	560	414	574	358	0.752448947207896	4.06622152402269	1.90715134802451e-10	6.38413237705526e-09
AT3G13790	11365	8126	6665	4818	5544	3767	1.01276084803816	7.64178774952813	1.91201369168705e-10	6.3903379809836e-09
AT3G59340	2158	1523	1408	854	1015	996	0.944317490562795	5.31131880675174	1.91468673002131e-10	6.3903379809836e-09
AT4G15770	3015	1276	1804	1000	1200	976	1.01459183193395	5.49575631186171	1.91782798742666e-10	6.39133934476486e-09
AT2G17640	526	322	328	608	900	583	-0.697383712605413	3.97050227307012	1.97603104050478e-10	6.57556483079215e-09
AT3G52840	1128	934	767	1627	2451	1896	-0.91941146193405	5.40941284941751	1.99336779033047e-10	6.62345767259733e-09
AT2G20490	3332	1529	1952	1097	1171	1142	1.06049412195974	5.6457407669855	2.01045557100969e-10	6.67038319614499e-09
AT4G25090	671	528	448	1024	1810	940	-1.0107313822494	4.68373223635292	2.01500717432295e-10	6.67563864306255e-09
AT1G67080	724	506	502	921	1345	890	-0.71647218267593	4.55800052131348	2.01855272512469e-10	6.67755052230587e-09
AT1G30840	956	609	613	1008	1708	1142	-0.679085219477033	4.85117654608965	2.04922951508613e-10	6.76907752450257e-09
AT3G62600	5806	2576	2586	1788	2501	1809	0.913368590457568	6.35299167382883	2.07678780515649e-10	6.85005009926617e-09
AT2G27660	785	585	504	1117	1674	977	-0.848515239991951	4.75559342169337	2.08222756436989e-10	6.85793690490492e-09
AT5G50460	8281	4359	5221	3446	4094	3164	0.836705342755298	7.12986100269388	2.11922753103032e-10	6.96959405124664e-09
AT5G38940	9	11	2	147	137	49	-3.76280093985126	0.800918721937573	2.14993227903634e-10	7.06025206086461e-09
AT4G11820	4853	3125	3203	2211	2804	2284	0.736715346035782	6.51279301673885	2.18630335963811e-10	7.16922654155384e-09
AT4G21820	823	475	519	277	457	370	0.843064529391519	3.84261060130022	2.20624943378335e-10	7.22410203973165e-09
AT3G48990	6950	5053	4143	10213	14305	8873	-0.902019137586529	7.88831031767372	2.24795066939337e-10	7.34994917267499e-09
AT5G57280	866	447	556	348	430	334	0.853089916838593	3.87300529027614	2.26741332498833e-10	7.40282478165639e-09
AT4G00940	333	190	142	412	679	400	-1.04894048425336	3.34766883569975	2.27799115917823e-10	7.4265813225673e-09
AT5G64670	1856	959	1086	795	1026	755	0.698833734961196	4.98024638365304	2.28197792288699e-10	7.4288123553318e-09
AT3G53820	11	9	13	57	63	54	-2.25542383018748	0.0846191989094713	2.3259492519924e-10	7.56101566814583e-09
AT2G14510	293	279	214	593	876	540	-1.17060529526175	3.75008945585679	2.37034674796482e-10	7.69422079299691e-09
AT1G78000	10872	9920	8583	23696	35000	19312	-1.21080453409142	9.00175173672969	2.3822130833101e-10	7.72159701859665e-09
AT2G36950	1011	590	624	1474	2328	1100	-0.988730456925682	5.07016843587896	2.44405464892189e-10	7.9106488241004e-09
AT5G53420	402	181	244	582	765	465	-1.02678588105599	3.65230332171839	2.49340352019244e-10	8.05878048659899e-09
AT3G10110	422	184	253	130	146	108	1.24501706475345	2.61129077129451	2.54133285438484e-10	8.20190567566528e-09
AT4G30860	482	299	275	186	260	198	0.831810374916717	3.06643101294234	2.54899261490786e-10	8.20631389276050e-09
AT4G24780	45890	24846	26871	9898	23994	13599	1.19933718207357	9.45533482955167	2.54999484820608e-10	8.20631389276050e-09
AT1G01090	4669	2494	2580	1861	2803	2005	0.655153271625414	6.31336965506527	2.57431959858031e-10	8.27275991000915e-09
AT1G18540	16391	9138	10227	7010	8804	6631	0.778838702321333	8.15599890082427	2.58473438938704e-10	8.2943794706507e-09
AT5G12880	425	267	237	596	783	482	-0.87948581290975	3.74196897931065	2.61040481705756e-10	8.3648228432635e-09
AT1G03110	870	439	519	330	385	330	0.895220671122822	3.81837360207739	2.66654594995422e-10	8.53256773033003e-09
AT5G67080	70	79	53	252	308	187	-1.70670106710056	2.20671066975061	2.68214611155558e-10	8.57029499707993e-09
AT5G59850	10082	4794	5702	3809	4381	3246	0.92644991735041	7.28363097702642	2.74143916962714e-10	8.7473296625195e-09
AT5G52910	669	326	406	211	342	256	0.903851915760853	3.43056273735003	2.79581006293319e-10	8.90817951355269e-09
AT3G08030	24267	14959	14147	6092	10937	9803	1.11411495845326	8.62271910590982	2.85661322729383e-10	9.08904024723829e-09
AT4G22570	3559	2249	2638	1398	1699	1644	0.950791603490612	6.03989745787647	2.87288095251981e-10	9.12788941058377e-09
AT1G75820	2404	1614	1387	2643	4169	2922	-0.711708921559439	6.17867679706289	2.96377454835603e-10	9.40340034771071e-09
AT3G13470	2322	1097	1182	818	1231	877	0.74425741378529	5.18015269183371	3.03411134605848e-10	9.61300489149091e-09
AT5G28540	30383	13903	14777	9515	14839	9512	0.893150239948108	8.79855735744897	3.1917697350444e-10	1.00982925724084e-08
AT1G64900	485	304	263	177	169	117	1.279637124399	2.91309806589081	3.2065915719731e-10	1.01309378386987e-08
AT3G01690	1182	746	763	1236	2073	1385	-0.657325024364121	5.14236948177413	3.25391588142808e-10	1.02660361504523e-08
AT2G37510	305	154	194	101	104	85	1.26377474327207	2.23074131868749	3.28317688756373e-10	1.03438465106087e-08
AT3G19440	420	239	272	159	189	165	0.967284147484873	2.84230428013069	3.34480535993039e-10	1.0523272247781e-08
AT2G35190	1458	784	875	524	703	649	0.828687267466161	4.61481565671621	3.37915221825168e-10	1.06164845180966e-08
AT2G31060	2448	1274	1279	1009	1346	964	0.685715976788602	5.33375265771902	3.47121213019607e-10	1.08905044447365e-08
AT2G36620	4904	2301	2519	1680	2085	1815	0.868033963205123	6.21340571520983	3.54816285966943e-10	1.11164238897303e-08
AT1G76890	512	313	237	605	859	650	-0.889559030880428	3.92593292001614	3.55556713871851e-10	1.1124128342903e-08
AT4G10450	2919	1277	1885	1034	1164	856	1.07823208705317	5.48182802419352	3.58329068760312e-10	1.11952950024489e-08
AT5G02170	715	503	350	247	276	232	1.15526434059178	3.52751907021866	3.60140107670134e-10	1.12220727473077e-08
AT4G24830	3917	2247	2613	1684	2157	1809	0.74703960633987	6.15073380878605	3.60183886355018e-10	1.12220727473077e-08
AT1G77580	675	347	436	239	381	267	0.839902546498887	3.51977104299707	3.74709295045258e-10	1.16584862960485e-08
AT3G22440	5434	2944	3321	5785	9063	5889	-0.699581861302155	7.26946354629635	3.81666665558319e-10	1.18585519913458e-08
AT1G72040	1305	628	748	460	762	467	0.783600536886001	4.39966849748051	3.83093445189757e-10	1.18864648959222e-08
AT2G37180	1887	1204	862	2142	3730	2856	-1.02636674675518	5.90920747179638	3.86140644841477e-10	1.19645093742549e-08
AT5G03380	4370	2387	2201	5346	8704	4502	-0.924142955188669	7.01183852914716	3.87517602906847e-10	1.19906581532181e-08
AT4G19975	61	27	25	90	156	102	-1.51489729918569	1.14989019471492	3.9054118936196e-10	1.2067615459749e-08
AT1G71960	526	388	256	701	1613	989	-1.33008852052364	4.38635514037057	3.9272346557328e-10	1.21184010398778e-08
AT1G13930	28286	16555	16759	33784	44254	37052	-0.797796611508425	9.73137397416174	3.95296512417151e-10	1.21810891052381e-08
AT1G27470	1499	785	866	608	864	663	0.665676236479618	4.68519265530045	3.96770036736103e-10	1.22097701455248e-08
AT1G02690	2046	1055	1328	835	1178	888	0.723123147750709	5.16259975609219	4.01162421626689e-10	1.2328071959689e-08
AT2G04235	708	383	468	286	404	294	0.784400420180836	3.64276261280443	4.0803511811713e-10	1.25221691433081e-08
AT3G07050	3002	1398	1904	1128	1322	1074	0.925036560535128	5.58797833756643	4.18117914010318e-10	1.28141178142535e-08
AT1G14980	6046	3260	3241	2421	2900	2411	0.78164438469516	6.62864904943972	4.24072692680592e-10	1.29789322746257e-08
AT1G60730	1642	940	777	2349	3358	1720	-1.02814494340248	5.66707236281822	4.27580628969041e-10	1.30677313666329e-08
AT2G19385	931	464	521	367	464	348	0.793892204033259	3.9154133609293	4.28135942085284e-10	1.30677313666329e-08
AT3G44310	19685	12709	12023	8337	12115	6935	0.841214003863561	8.45782891344762	4.28717469205202e-10	1.30677499590393e-08
AT1G35190	1578	974	914	1808	2385	1690	-0.646111863771314	5.490724276731	4.34898729741989e-10	1.32382231739459e-08
AT3G53200	23	16	14	60	113	55	-1.93800376029833	0.459469931805373	4.48649098657027e-10	1.36383263166079e-08
AT2G24970	316	193	192	90	142	126	1.08899173353908	2.39547554449177	4.49314272335378e-10	1.364011411091e-08
AT1G79040	3237	1939	2283	3675	5781	4232	-0.735523752403082	6.66388667360786	4.50374240338721e-10	1.36538659520479e-08
AT3G23550	188	189	143	412	554	511	-1.34427307798895	3.28596090776513	4.69866686487935e-10	1.42256407975049e-08
AT5G66595	0	0	0	36	15	19	-7.58283709452252	-1.31152745781478	4.72092633339252e-10	1.42738222943098e-08
AT2G25480	883	472	543	335	500	390	0.745252330162603	3.93305798151328	4.86878511574519e-10	1.47011169367366e-08
AT4G01390	1584	1018	767	1744	2807	2079	-0.858190486424145	5.57329322433695	4.96274483208476e-10	1.49647379353548e-08
AT4G35840	662	399	454	295	407	267	0.778805604916622	3.61479408054091	5.06384158721432e-10	1.52491454490477e-08
AT3G52500	2391	1541	1457	1109	1635	1132	0.608686259627388	5.50321225841154	5.12628755657977e-10	1.54165559605965e-08
AT1G08130	1976	1107	1171	900	1277	864	0.602147732138963	5.1503200300766	5.16555572455864e-10	1.55139086814348e-08
AT2G43100	312	300	265	1024	1175	622	-1.50060517207089	4.15590467176107	5.19876654012525e-10	1.55928337760157e-08
AT2G17050	402	298	247	582	1054	538	-1.02363789450984	3.88446681167762	5.3044514060611e-10	1.58886330731484e-08
AT5G03680	1346	572	788	436	662	400	0.957140566087023	4.34372279937463	5.3249229643987e-10	1.5928742298424e-08
AT1G70290	2193	1500	1034	3478	4105	2924	-1.04830687399891	6.19134403092885	5.35104922726083e-10	1.59856377645727e-08
AT5G24410	30	12	13	102	115	56	-2.21770612034089	0.68437996276182	5.44497591149118e-10	1.62446595661796e-08
AT1G21680	1608	906	736	1769	2670	1683	-0.807016627607436	5.47140456041913	5.47102085036199e-10	1.62821919096311e-08
AT4G30190	34958	20337	21039	45386	68368	38072	-0.855083086990694	10.0781171369951	5.47203248885579e-10	1.62821919096311e-08
AT5G65360	3902	1942	2376	1609	1865	1448	0.828750221145491	6.00598324733593	5.57275497008979e-10	1.65599898351611e-08
AT3G19615	55	26	13	163	163	108	-2.16550924564375	1.35861464403626	5.62382309957814e-10	1.6689696652376e-08
AT3G14660	1779	1075	939	2138	2681	1942	-0.730288931040864	5.66348560050456	5.66207660767207e-10	1.67810821198397e-08
AT1G17060	387	249	239	601	776	453	-0.931966268691886	3.69907855854705	5.79941172469455e-10	1.71654956246058e-08
AT1G20440	19455	10413	8429	24774	30675	24823	-0.999769330589486	9.14295023701796	6.01506332761763e-10	1.77804007299289e-08
AT1G35530	457	244	245	149	241	170	0.869053979785344	2.87702661448149	6.03064265840936e-10	1.78030586090444e-08
AT1G80340	45	25	13	121	164	79	-2.02978521690793	1.10516225686347	6.23616795522286e-10	1.83856616189696e-08
AT5G22930	1704	805	1238	634	810	521	1.04879306892087	4.81119114105435	6.37074750235134e-10	1.87578488305489e-08
AT2G30200	1639	923	1003	728	976	770	0.637206175441702	4.88571284536278	6.39339721428697e-10	1.87999307627955e-08
AT3G58990	271	213	210	976	1075	468	-1.69376491490799	3.94146294788757	6.53999780741898e-10	1.92004630902053e-08
AT4G23540	1238	719	778	487	812	581	0.6724839015604	4.49413331547005	6.5466793466048e-10	1.92004630902053e-08
AT5G62200	970	551	499	974	1429	1041	-0.661947201609912	4.70696737825695	6.57458415377396e-10	1.92375168618378e-08
AT1G44800	3935	2734	2019	8432	9560	5215	-1.29726538833797	7.24857972363019	6.57641718904346e-10	1.92375168618378e-08
AT1G54690	2191	1137	1528	906	1056	859	0.886941092654715	5.24290789981757	6.61151632462574e-10	1.93150726912281e-08
AT5G67630	1691	870	1007	720	1035	689	0.658793151138827	4.8678503385559	6.73938846328777e-10	1.96631055099427e-08
AT3G06930	1552	866	909	688	923	710	0.626948635868292	4.78585142659793	6.76322948170245e-10	1.97071045584063e-08
AT1G77110	613	411	384	249	405	260	0.768415505082423	3.51411679403332	6.93254991060405e-10	2.01743480257488e-08
AT1G74560	4516	2209	2520	1659	2259	1877	0.760279666042904	6.19087423235307	7.01316279167942e-10	2.03825706716833e-08
AT2G43650	2410	1153	1379	968	1228	918	0.755265795834764	5.29084339841825	7.02905379668869e-10	2.04023955040661e-08
AT4G04810	198	124	162	469	593	300	-1.33657634406058	3.14605325064386	7.07210986867329e-10	2.04836357699581e-08
AT3G14060	978	626	449	1165	1749	1166	-0.874452511600066	4.8667022708889	7.07525449800285e-10	2.04836357699581e-08
AT2G36200	1800	1083	1207	623	972	869	0.855134996233799	5.01517438628932	7.20796503925752e-10	2.08410248789329e-08
AT5G18620	4132	2311	2413	1832	2670	1806	0.607404498906681	6.20338282669212	7.42486471535595e-10	2.14212743181189e-08
AT2G44120	10534	5614	6669	4441	5799	4393	0.747788062679754	7.51698007197826	7.43426356833812e-10	2.14212743181189e-08
AT3G28420	154	74	103	40	54	30	1.53494658458897	1.18942592606134	7.43721504443247e-10	2.14212743181189e-08
AT3G12280	3163	1883	2067	1376	2117	1552	0.627253498250288	5.89462299813049	7.54314463273836e-10	2.16985982753772e-08
AT3G05020	3597	1863	2179	1502	2164	1576	0.653039363976389	5.96890690690144	7.69177710835896e-10	2.20978960475779e-08
AT4G36180	3294	2040	2132	1291	2311	1515	0.695293941375389	5.94046107377042	7.7744212650604e-10	2.23068375456038e-08
AT1G55152	385	242	221	480	624	459	-0.765829463786249	3.54144987009143	7.89705597877442e-10	2.26298438525517e-08
AT5G45775	9173	4348	5383	3523	4268	3289	0.854639580957409	7.18964518405668	8.16326466567361e-10	2.33629311265048e-08
AT5G44780	581	333	343	225	331	255	0.748685104583253	3.34249814925949	8.2847339237146e-10	2.36804434071105e-08
AT5G45090	112	94	73	238	472	201	-1.50421989350197	2.48580247291798	8.75663012779794e-10	2.49975120209156e-08
AT4G21070	946	492	538	273	444	394	0.932214854083753	3.91474280439493	8.85007662524292e-10	2.5232252685024e-08
AT5G62270	1519	785	923	606	921	672	0.667096592984334	4.72219383172591	8.97083137960093e-10	2.55441584663447e-08
AT4G21250	63	62	43	132	288	183	-1.64710572940681	1.88341332293307	9.26501405906862e-10	2.63484818279075e-08
AT2G17770	218	125	139	58	112	63	1.1922833230664	1.82401833024177	9.36080961526746e-10	2.65872995322527e-08
AT2G45730	1326	670	845	550	733	543	0.745221804714262	4.511884364549	9.41682834656166e-10	2.67126801583738e-08
AT1G16400	1376	958	913	3284	3798	1825	-1.30986186670611	5.85772232318343	9.48276695713284e-10	2.68411867648617e-08
AT4G00700	989	652	507	1203	1988	1111	-0.859347958208335	4.93210182803173	9.48599398891533e-10	2.68411867648617e-08
AT5G22560	17	15	24	86	98	88	-2.11958000469894	0.722864326673906	9.77149517416672e-10	2.7614294465186e-08
AT1G58380	1702	781	915	639	860	622	0.766261715421117	4.73826421061859	1.00260052635874e-09	2.8297991016863e-08
AT5G49780	429	324	237	573	947	585	-0.934953155113431	3.88470430808203	1.0099383124887e-09	2.84693763652047e-08
AT5G16130	12476	6727	7437	5065	6410	5315	0.76155504306997	7.7309132924586	1.01372444795418e-09	2.85403397455937e-08
AT3G52430	1603	1072	840	2046	4315	2075	-1.0903651050813	5.79753849105047	1.02468583013251e-09	2.88128846860384e-08
AT5G15190	662	363	359	228	399	244	0.793708340126554	3.45161716940254	1.0738245249716e-09	3.01569072275107e-08
AT3G58620	945	551	582	421	564	334	0.782134975768466	4.05655382559313	1.07857527686173e-09	3.02525571733226e-08
AT1G08580	2055	1081	1250	851	900	790	0.870240016652721	5.09103923095908	1.08940382457682e-09	3.05182304282136e-08
AT5G23300	797	462	501	360	466	345	0.70431600876571	3.84893731914818	1.11820987276559e-09	3.12862326963456e-08
AT3G15000	4973	3066	2935	1922	2942	2396	0.716215044411541	6.4803516646485	1.12101753954831e-09	3.13258255306077e-08
AT2G45510	1276	797	856	1462	2057	1407	-0.615051673222748	5.24140994222996	1.12680822232642e-09	3.1448574393589e-08
AT5G59540	693	508	426	1022	1422	833	-0.860876391310425	4.55583694510753	1.14480572936573e-09	3.19112823817622e-08
AT2G37480	607	354	362	612	985	677	-0.65268205821029	4.10529715823928	1.15811886362311e-09	3.22424304915864e-08
AT4G08780	86	35	77	309	331	181	-1.92809029975229	2.29671275867548	1.18390500015878e-09	3.29195834098539e-08
AT5G01250	423	268	292	668	966	499	-0.964142399151293	3.89405248475041	1.2040251157001e-09	3.34377098489799e-08
AT1G30960	500	202	256	139	201	122	1.13826487300691	2.77854230176937	1.21377268073501e-09	3.36668513602146e-08
AT2G21020	334	246	223	555	641	478	-0.930345574490697	3.59175626584686	1.27415027211716e-09	3.5298042329157e-08
AT3G09200	19803	11499	11657	8432	11262	8705	0.705629746609478	8.44677929608379	1.29318510176707e-09	3.57407942442407e-08
AT5G04370	3142	2234	2539	1109	1751	1563	0.993854234986243	5.94855403337007	1.29330991397252e-09	3.57407942442407e-08
AT5G43250	318	190	231	117	120	113	1.18707774504153	2.45391090737278	1.29607031330351e-09	3.57731309175001e-08
AT4G03620	258	157	175	99	122	85	1.07265465325498	2.16238767387556	1.30525061998287e-09	3.59823685006308e-08
AT4G15215	356	213	224	143	200	137	0.850113091886515	2.65291795378716	1.32818720360402e-09	3.65698545227324e-08
AT1G80750	3224	1713	2146	1437	1713	1255	0.792407603243156	5.81821826731986	1.37360862424427e-09	3.77742371667175e-08
AT1G65040	3355	2208	1966	1472	2276	1564	0.639190689340493	5.97220278024605	1.39307180480537e-09	3.82626987168458e-08
AT5G66320	1102	716	682	370	753	414	0.868605793533316	4.30017153285749	1.40445605443184e-09	3.85283401761514e-08
AT5G59700	532	378	362	709	935	689	-0.738158081774966	4.12783160560222	1.42836272612264e-09	3.913644278213e-08
AT2G19540	3111	1667	1827	1281	1797	1443	0.650109523199919	5.76084128491114	1.44410776209245e-09	3.95197130270922e-08
AT1G52710	610	454	389	758	1207	779	-0.761455282263818	4.33272469948132	1.46707287777398e-09	4.00993977952926e-08
AT1G03820	10725	5664	5566	3080	5240	4322	0.896493084266018	7.38931019994855	1.47350716069608e-09	4.02263878396338e-08
AT3G48160	406	209	214	147	176	118	1.00566912238078	2.63815669542206	1.47674298153937e-09	4.02452732522407e-08
AT3G03960	5173	2741	2854	2192	2836	2169	0.675013674864569	6.44917898834566	1.47777709296959e-09	4.02452732522407e-08
AT5G18130	902	589	464	1053	1422	1130	-0.773100797207518	4.74181925427337	1.49081904500933e-09	4.05513596342017e-08
AT3G13860	1778	833	977	645	837	707	0.792460113485517	4.81084492420416	1.49464628382539e-09	4.05648976983901e-08
AT3G49320	526	316	292	182	259	226	0.873987405084569	3.14916392347099	1.4949233248262e-09	4.05648976983901e-08
AT3G10180	750	395	426	215	438	270	0.901360399155242	3.59509193963753	1.53332715196167e-09	4.15568605823829e-08
AT2G31660	3809	2163	2063	1457	2275	1740	0.664917467547715	6.03580789153704	1.53577802188577e-09	4.15731968740318e-08
AT1G62810	1190	771	642	1378	2263	1278	-0.774759339618175	5.15666884324878	1.54737114950711e-09	4.18366754905799e-08
AT5G04160	820	408	454	269	426	335	0.809679293724006	3.72067926219061	1.58293358623486e-09	4.27468079500038e-08
AT3G14415	391	318	337	615	1004	677	-0.951696141246653	4.01072923862833	1.62255061073022e-09	4.37641198901394e-08
AT4G30470	1886	1090	1184	1846	3131	2208	-0.654173670326266	5.75874603768941	1.63076728148705e-09	4.39330658647318e-08
AT4G21760	2416	1264	1928	335	676	778	1.77204498371378	5.21038812768671	1.6536699169539e-09	4.4496776054878e-08
AT3G60660	331	193	211	129	168	128	0.908473632097563	2.52380322329018	1.6564699143892e-09	4.45188658592413e-08
AT2G25110	4570	2594	2359	1763	2637	1996	0.678920850951544	6.27141930324158	1.65972675896243e-09	4.4553166399594e-08
AT1G77330	1035	733	527	2848	2372	1660	-1.49686332824344	5.47584515118616	1.68956901383355e-09	4.53001847034396e-08
AT3G50280	484	291	292	531	766	537	-0.657052204122074	3.80288796874687	1.71188948146708e-09	4.58439927209546e-08
AT4G12540	278	150	195	86	132	101	1.09188125511589	2.22708705156611	1.72580838946565e-09	4.61617832592507e-08
AT3G46210	775	417	502	312	402	336	0.797232892084097	3.75604695912419	1.75976231760549e-09	4.70140775944603e-08
AT5G08620	1714	747	895	599	780	601	0.834992471550313	4.68820751378501	1.77794618008369e-09	4.74435341885914e-08
AT1G80190	383	227	252	161	207	146	0.869217886343244	2.76899883192876	1.81297214811302e-09	4.83208631182491e-08
AT4G14630	1096	754	670	1478	2009	1217	-0.760076403610678	5.11569811204445	1.82020502749275e-09	4.8456227329526e-08
AT1G23280	1431	700	881	588	661	468	0.902930832067624	4.53329159152039	1.82655793024012e-09	4.85678730978149e-08
AT3G10880	408	225	275	95	188	157	1.17713896130053	2.73726818620114	1.86099505808845e-09	4.94251284907905e-08
AT1G15625	14	3	6	38	60	30	-2.3500525001285	-0.384191241574363	1.90263489025025e-09	5.04714290756833e-08
AT5G36870	97	70	73	186	371	168	-1.4010311011128	2.19192274028198	1.91372547032621e-09	5.07058356360285e-08
AT3G01160	1474	711	909	585	845	576	0.734981481004323	4.63136843608502	1.91902480888633e-09	5.07864271481152e-08
AT2G19750	4428	2470	2766	1730	2111	2004	0.819061490682013	6.25489394035013	1.93501205061084e-09	5.11493490934086e-08
AT2G26170	1292	909	894	1589	2181	1660	-0.670900873096918	5.36766846120367	1.95200848701866e-09	5.15380644547942e-08
AT1G50250	909	493	485	983	1344	888	-0.66168463423367	4.60750690673631	1.99714030572265e-09	5.26678442874923e-08
AT4G02110	602	302	297	196	319	198	0.859476660070927	3.20991070365426	2.01295756309431e-09	5.302281075153e-08
AT2G37270	6602	3331	4180	2624	3116	2666	0.837293600381479	6.78685859576432	2.03369004421558e-09	5.35062661340695e-08
AT1G55610	3162	2131	2105	1408	2280	1565	0.644821404788066	5.95671593464843	2.04457502305554e-09	5.37298074107878e-08
AT5G02220	370	146	262	76	110	103	1.52146792952955	2.40124482770289	2.08866069534957e-09	5.4824296781667e-08
AT4G31700	16906	8272	10175	6742	8383	6180	0.823459767735014	8.10872924177998	2.20964868977898e-09	5.79324560333078e-08
AT1G14340	709	495	412	991	1275	825	-0.804853025618806	4.50219461859269	2.21575332789052e-09	5.80248790580876e-08
AT2G37450	510	301	371	182	319	211	0.880480413040863	3.22373544179156	2.2505967020363e-09	5.88688055957053e-08
AT1G62280	104	67	44	236	229	180	-1.50446643614375	2.06965428438068	2.32501703693664e-09	6.07447830962716e-08
AT4G01270	217	110	154	55	78	72	1.34211974212822	1.78076056945552	2.34431598246864e-09	6.11779443452809e-08
AT5G67070	1204	589	764	396	580	510	0.883687560418312	4.30704236875796	2.35306041844044e-09	6.13349873844932e-08
AT5G22110	428	233	239	134	237	164	0.871759377210755	2.80864423219936	2.38409548290104e-09	6.20720230183553e-08
AT2G35270	359	279	269	484	804	592	-0.887627070273366	3.74986794668029	2.47634858839052e-09	6.43993774518436e-08
AT3G27150	414	209	295	510	861	523	-0.902614334627343	3.7411912382306	2.47982600798879e-09	6.44153418587851e-08
AT1G70600	11909	5490	7121	4350	5379	4401	0.876675766157722	7.55638999656594	2.48349791692413e-09	6.44363156184639e-08
AT1G61750	12	6	5	29	61	34	-2.27615219783299	-0.420381215285272	2.48716843701449e-09	6.44572050583422e-08
AT2G18220	1045	446	557	340	417	353	0.950655958600948	3.93801656374509	2.49543006709346e-09	6.45968922431155e-08
AT3G14690	1786	999	872	2395	2974	1812	-0.875982252015005	5.6896011478068	2.55282221442465e-09	6.60065927741179e-08
AT3G47370	4887	2547	3091	2090	2334	1898	0.826449244396998	6.37049690704436	2.5781639418715e-09	6.65853018052807e-08
AT5G13520	1837	1067	1113	852	1227	882	0.560610224927731	5.08946923222032	2.59186774127698e-09	6.68624596789286e-08
AT1G09450	394	243	265	149	222	176	0.851207612529073	2.84471551737959	2.63198124005718e-09	6.78194936942569e-08
AT2G28270	35	23	18	61	131	104	-1.8217770747187	0.859061955467781	2.66272831209786e-09	6.85332647375759e-08
AT5G02480	5694	3076	3492	5948	8918	6124	-0.655382279413397	7.31015197921424	2.67201131996211e-09	6.86935938771973e-08
AT1G38131	1011	610	671	457	708	448	0.647196050911115	4.25691061702588	2.6887753156758e-09	6.90456629293689e-08
AT1G72890	615	433	322	243	313	210	0.962573611332478	3.39989673774638	2.7009737425761e-09	6.92798225076961e-08
AT5G61020	7041	3737	4242	2974	4014	3111	0.675952993917344	6.93643234841111	2.70932233013586e-09	6.94148130027406e-08
AT2G16750	793	479	485	963	1290	817	-0.679255786917902	4.53486276232187	2.82552355341662e-09	7.23096158522262e-08
AT4G02920	892	577	508	1050	1499	932	-0.684402465626524	4.70826442310665	2.83047135951222e-09	7.23539241275311e-08
AT1G72200	143	99	86	272	403	191	-1.24564125900802	2.51030451463551	2.86039554192661e-09	7.30358657385233e-08
AT2G13820	2913	1583	1816	1035	1279	1301	0.892653096721288	5.61233024201983	2.95036247111664e-09	7.52476233421415e-08
AT1G09390	1035	673	616	451	658	501	0.656113510492969	4.27242986951618	2.95799584903117e-09	7.53568704688066e-08
AT5G66490	536	388	349	637	980	710	-0.724573847922784	4.11841536428511	3.04043033624731e-09	7.7369321735162e-08
AT1G80520	601	292	319	201	326	213	0.819675891482548	3.2406458740263	3.10421150189252e-09	7.88619749886307e-08
AT1G10270	751	481	426	318	463	332	0.699678000102801	3.76491069369208	3.10843616963217e-09	7.88619749886307e-08
AT1G64600	720	321	347	233	315	233	0.906504821877007	3.38986848207602	3.10960532629097e-09	7.88619749886307e-08
AT3G15680	802	452	456	278	410	362	0.808245592075241	3.75829394293395	3.18148640318071e-09	8.05940727922861e-08
AT5G61170	10567	5401	6121	3997	4961	4410	0.807813913636901	7.43641699375395	3.19677460564566e-09	8.08902640652408e-08
AT5G15410	541	350	334	229	336	246	0.725131973446359	3.32728426498159	3.23591057521393e-09	8.17885487521768e-08
AT5G16690	625	373	398	234	359	295	0.776035683324011	3.49202969482938	3.25320995651103e-09	8.21335106304328e-08
AT5G24920	540	409	448	137	56	76	2.4447194001236	3.11305933453394	3.30786852704413e-09	8.34198458697957e-08
AT4G21960	36073	23829	20916	39984	66490	47004	-0.785922146541569	10.1254231177017	3.34585043737754e-09	8.42832089460333e-08
AT1G64625	417	232	213	82	193	68	1.49569614692204	2.54953364639575	3.36129408046164e-09	8.45775283445017e-08
AT5G38030	9781	5798	5579	4099	6161	4460	0.642881834541368	7.44871137143625	3.46167790219982e-09	8.7006083139648e-08
AT3G51800	7402	3862	4607	3104	3883	3152	0.743635495181434	6.99169625181225	3.48604447108401e-09	8.75207258672264e-08
AT2G02630	47	58	42	130	283	201	-1.84097517740903	1.87278596425278	3.49315706334166e-09	8.76015252395436e-08
AT3G45160	4076	1548	2456	6132	7436	5162	-1.1387413846633	6.99265478478828	3.53187100803295e-09	8.84737620553466e-08
AT4G01070	4556	2538	2583	4465	6861	4828	-0.622782825100282	6.94493748611124	3.5597694864021e-09	8.90734311419526e-08
AT2G47890	1615	951	881	1729	2654	1570	-0.660062255671964	5.48187282072815	3.57193891167779e-09	8.92786286868799e-08
AT1G13300	899	608	537	1488	1546	1149	-0.924614547166193	4.91712439359938	3.59280095622087e-09	8.9700396792662e-08
AT5G54960	3983	2421	2239	4737	5976	4319	-0.68951829236513	6.83041626782227	3.5994582581905e-09	8.97140744077065e-08
AT3G21260	446	237	237	550	711	458	-0.797850685630423	3.65899379500918	3.60132514737315e-09	8.97140744077065e-08
AT5G63960	1390	851	910	628	986	685	0.592009887368233	4.73740559351663	3.71024821095818e-09	9.2325258302549e-08
AT2G16780	1660	880	943	627	957	769	0.671035745776185	4.82713224538289	3.74394550018915e-09	9.30608331787348e-08
AT1G03380	1562	983	908	1777	2563	1576	-0.644368593921597	5.48587472529712	3.84645821046051e-09	9.55033967376481e-08
AT1G79330	294	160	144	95	127	85	1.06299732267907	2.15195005956049	3.88334883097787e-09	9.63130451519815e-08
AT1G22180	958	651	534	1084	1584	1083	-0.676196358118984	4.82243457110664	3.95733344220477e-09	9.80398852229035e-08
AT1G61740	3113	2226	2445	6012	5950	5745	-1.06629828197886	6.96489058992085	3.98801079093719e-09	9.86912021365589e-08
AT3G27740	3403	1986	2211	1535	2026	1669	0.652896516031276	5.97821805195709	4.01542672883982e-09	9.92604662255513e-08
AT3G26290	1416	1054	1047	2086	2927	1778	-0.785296855470068	5.6332535131411	4.03191629539794e-09	9.9558679544431e-08
AT5G44530	421	283	227	736	822	519	-1.04419162778709	3.8575807815373	4.09602719547365e-09	1.0103084623046e-07
AT2G34060	684	488	436	307	439	314	0.741602447525152	3.72302848494863	4.28931162948167e-09	1.05682437136024e-07
AT5G48900	1161	613	652	369	640	506	0.790865728528126	4.25983685247659	4.44429742949271e-09	1.09381258945775e-07
AT1G25260	3385	1749	2062	1445	1752	1454	0.721716369966967	5.85703463897106	4.45154263553437e-09	1.09439837799285e-07
AT5G03840	254	140	179	67	115	95	1.17774567028216	2.0825332346846	4.50872140356683e-09	1.10724550189122e-07
AT4G38540	1381	742	673	1572	2110	1328	-0.742638047241594	5.21461776110543	4.75908429110659e-09	1.16745475603536e-07
AT1G26880	6984	3825	4298	2889	3470	3090	0.769823521623609	6.91405340929655	4.78258937240478e-09	1.17194278793296e-07
AT3G09680	147	73	95	38	39	16	1.8689079281496	1.04114791362946	4.82993983941847e-09	1.18225785296756e-07
AT5G22890	326	181	192	666	723	388	-1.23843786635587	3.5689922188921	4.84896215821512e-09	1.18562395379401e-07
AT2G43140	193	97	130	330	359	269	-1.08954245011602	2.74231867555094	4.90581243192288e-09	1.19822204838334e-07
AT5G13110	1816	1150	1194	2127	2860	1968	-0.609803307024494	5.74367758057365	4.91999976726893e-09	1.20038389115742e-07
AT3G14890	2356	1125	1367	851	1154	1002	0.775150616775843	5.25687775069747	4.94077257988075e-09	1.20414603666758e-07
AT3G05936	92	54	64	23	34	14	1.7049466196159	0.522660501834561	5.27199528991849e-09	1.28347980570039e-07
AT1G26190	644	373	401	275	404	293	0.668073698162782	3.55072655429829	5.30300268387623e-09	1.28963292295995e-07
AT5G16930	637	320	382	250	293	244	0.858252936433849	3.38469106628053	5.41469982989854e-09	1.31537443491974e-07
AT1G16310	531	292	274	552	855	534	-0.70556295157935	3.85359601829497	5.44089039848656e-09	1.32031099799304e-07
AT2G39460	15224	8381	8987	6241	7942	6714	0.73702951258223	8.03191625511691	5.45367246384309e-09	1.32198666028179e-07
AT5G26010	1150	715	710	1474	1991	1176	-0.716796792452014	5.11144417368375	5.53467982476904e-09	1.3390075415263e-07
AT4G30670	608	386	404	1102	1196	741	-0.99837812455464	4.42138950509663	5.53579468157127e-09	1.3390075415263e-07
AT5G38020	34455	23176	21228	15241	18273	15268	0.807554626449677	9.30272673299686	5.70151439671127e-09	1.37761080938797e-07
AT2G42260	234	106	143	49	100	64	1.30385656739354	1.77491756783183	5.71401522791393e-09	1.37914992008502e-07
AT3G45710	4595	3547	3004	2205	2701	2039	0.821509372711041	6.49318426337889	5.75642950935524e-09	1.38789798298978e-07
AT4G36820	1441	1334	901	582	778	590	1.07402769140062	4.82276138975518	5.78248058782209e-09	1.39268630431539e-07
AT4G34680	377	211	200	529	753	388	-0.959641750043896	3.54421848450261	6.11470173896254e-09	1.47112530072687e-07
AT1G53542	388	172	282	121	139	114	1.26870095678453	2.59440897124708	6.12925247110836e-09	1.47305058052973e-07
AT5G17800	176	142	142	287	548	298	-1.10542719100821	2.92668071097256	6.23095160327057e-09	1.49589387743406e-07
AT2G29060	288	177	136	553	608	350	-1.23048290375855	3.34026802221744	6.24829715970978e-09	1.49845889773637e-07
AT1G66783	75	34	22	142	183	108	-1.65444015721727	1.43683837745731	6.27091475312326e-09	1.5022814416561e-07
AT3G19990	497	269	329	640	805	566	-0.762137939478338	3.90472363634271	6.32800902244567e-09	1.51434134879959e-07
AT2G41312	788	459	472	363	454	335	0.689001153425061	3.81764983485165	6.33471975648105e-09	1.51434134879959e-07
AT2G33280	157	124	141	42	55	60	1.57530867667961	1.58007308075161	6.36845543551575e-09	1.52078986222852e-07
AT1G48750	2054	1469	1112	4640	4244	2971	-1.25532109916904	6.31981282796664	6.38419661869716e-09	1.52293216264679e-07
AT3G16950	2570	1264	1454	1080	1524	981	0.665439724418387	5.42339661187015	6.44781309293856e-09	1.53647834243276e-07
AT3G02770	1494	676	825	1480	2328	1497	-0.720682831378258	5.29498550872037	6.73870584153285e-09	1.60409722651092e-07
AT2G35040	1922	1105	1092	881	1181	903	0.581654697885127	5.11137240853294	6.75300670385135e-09	1.60580217550884e-07
AT3G48930	10306	5788	5838	4239	5115	4479	0.75386857449307	7.45264568671145	6.87140950530496e-09	1.63223185661917e-07
AT3G24495	675	344	399	275	383	264	0.730524726387336	3.5125777889325	6.92818140773956e-09	1.64398144269094e-07
AT5G63190	2318	1531	1185	2559	3966	2637	-0.735183748752386	6.08047845328796	6.97443689864641e-09	1.65321346717651e-07
AT3G53680	755	380	460	249	422	317	0.807281322065981	3.65386563917665	7.00279081581069e-09	1.65818715159644e-07
AT1G74660	765	482	491	1188	1498	835	-0.883895955812852	4.65582170606989	7.06906906695986e-09	1.67212101641706e-07
AT4G38660	1475	899	1079	598	934	745	0.739527780597268	4.82173302414266	7.15330014788929e-09	1.69026771876859e-07
AT1G66970	56	29	33	85	155	146	-1.59668554751542	1.29602416246956	7.17829077413305e-09	1.6943929796865e-07
AT5G39740	19875	10556	11821	8423	10516	8253	0.731739978974069	8.40574340438699	7.2323183414831e-09	1.70535640557298e-07
AT3G60900	567	414	374	153	305	251	1.09001778118047	3.36081621391674	7.45285691872085e-09	1.75551849619503e-07
AT5G64710	276	148	174	78	150	89	1.0536649912631	2.16956633908075	7.51728797774355e-09	1.76884302363328e-07
AT5G08180	4420	2076	2639	1786	1993	1385	0.907143861689203	6.12349463517684	7.5647511365461e-09	1.77815127290078e-07
AT3G04850	1013	606	653	325	615	468	0.829959374886213	4.17314584387891	7.58716694344474e-09	1.78155866798319e-07
AT1G13160	1300	647	732	530	725	553	0.663926549938054	4.4463832111909	7.59877092384547e-09	1.78242285643278e-07
AT3G26890	944	705	580	1155	1979	1162	-0.780573402370091	4.95941584999009	7.61059100716756e-09	1.78333588235661e-07
AT3G54960	3242	1716	1917	1456	1914	1180	0.707076174021584	5.79590577047434	7.70583450675187e-09	1.80377468500919e-07
AT4G05410	790	439	484	360	440	307	0.740007517092955	3.79093467306655	7.7262700971781e-09	1.80667823114367e-07
AT3G26240	152	102	89	205	341	200	-0.974984001158409	2.3847785243169	7.77485351374887e-09	1.81615088049617e-07
AT4G00490	906	508	541	360	565	426	0.652357376445758	4.01221144189686	7.898544142253e-09	1.84313019170105e-07
AT1G14700	116	54	70	144	254	200	-1.20192440328747	2.00963516405922	7.93961964004909e-09	1.85079527256896e-07
AT4G04790	419	267	290	159	204	193	0.931515331495185	2.93584780395299	7.98720242311216e-09	1.85995981892244e-07
AT2G18860	853	508	526	1042	1245	954	-0.671449977962426	4.63300604089028	8.04596928606169e-09	1.87170712605954e-07
AT3G22660	701	272	409	215	278	191	1.09594980117309	3.32608999245655	8.06887737167411e-09	1.87509707103109e-07
AT3G04010	723	539	407	1085	1394	888	-0.876753167275625	4.59895250924379	8.16949813246121e-09	1.89543736184706e-07
AT4G34160	5010	3147	3548	1714	3097	2427	0.84251964974561	6.54355758813665	8.17325735048522e-09	1.89543736184706e-07
AT1G21210	101	92	67	179	289	209	-1.2174889128063	2.18545032766655	8.20080963384387e-09	1.89986830806712e-07
AT2G21440	2087	1071	1153	813	1276	932	0.619793389473062	5.14871720412238	8.31780077708827e-09	1.92498897613787e-07
AT5G15810	1653	981	1070	768	1118	835	0.571064140305543	4.97569603451278	8.3274899000141e-09	1.92525061974118e-07
AT1G66140	236	155	111	448	500	302	-1.21092256368483	3.07528678393764	8.42103723817971e-09	1.94324954717576e-07
AT1G42440	3180	1797	2000	1479	2122	1523	0.566237121654691	5.88341293912403	8.4226197310352e-09	1.94324954717576e-07
AT4G05390	1882	1200	1291	2058	3075	2121	-0.587711353252989	5.80610926172872	8.51327456972066e-09	1.96215278120765e-07
AT5G06730	4766	3531	2809	1715	3166	2055	0.842629894831755	6.46868556580325	8.57337633891594e-09	1.97398260740956e-07
AT1G01300	4283	2685	2791	1561	2442	2156	0.790065978765415	6.29331018882074	8.58829872591322e-09	1.97539652187544e-07
AT2G35605	1176	606	678	518	658	470	0.679782727191682	4.32262447835946	8.65640040117855e-09	1.98902683375395e-07
AT3G03870	441	261	254	509	752	452	-0.712403553741157	3.6740560642343	8.78278973124305e-09	2.01411357336458e-07
AT4G16000	532	379	341	239	265	162	1.04301621100776	3.25897078794532	8.78568812524181e-09	2.01411357336458e-07
AT1G14240	6554	4567	4930	2462	4214	3301	0.845931453559951	7.01170650969998	8.79244067145597e-09	2.01411357336458e-07
AT5G13490	2050	1105	1286	950	1304	921	0.599168195445448	5.21514715586034	8.97058480497017e-09	2.05283118197156e-07
AT5G58420	8554	4450	4594	3426	4295	3569	0.723054878567218	7.13498432485174	8.99603890591068e-09	2.05656397549249e-07
AT3G05740	289	141	166	89	141	91	1.00594979467078	2.16779932919068	9.55198150676164e-09	2.18143983750866e-07
AT4G21270	1282	675	778	409	672	582	0.827158783807325	4.42575888420846	9.59451805934394e-09	2.18804813653438e-07
AT2G07170	954	521	593	306	433	432	0.919576910811571	3.99661999702862	9.6003712414289e-09	2.18804813653438e-07
AT3G12340	694	352	410	291	361	249	0.794281341172734	3.52677640072485	9.61525909517255e-09	2.1892232120031e-07
AT2G25095	129	86	103	40	25	22	1.97221798032518	1.06934705273085	9.77115124830531e-09	2.22246761709432e-07
AT4G04040	840	581	546	930	1428	978	-0.616595811408717	4.67450969947153	9.86266965645555e-09	2.24101771638351e-07
AT3G26395	279	188	176	328	496	383	-0.776153411363874	3.16171982653835	1.00142060666561e-08	2.27315404106387e-07
AT3G04980	256	174	173	82	142	106	1.01467736343517	2.2188666068495	1.01752787093934e-08	2.30738805007868e-07
AT4G00200	588	336	336	254	349	245	0.685977467182428	3.36692898534842	1.03678718097777e-08	2.34869361894208e-07
AT5G56970	301	157	182	38	17	4	3.4793402379857	1.81957138287546	1.05979121620055e-08	2.39839068495285e-07
AT1G21390	2156	1256	1224	975	1493	944	0.56822717555488	5.28736352971306	1.06326437956311e-08	2.40173208192006e-07
AT5G36110	407	240	204	153	178	111	1.04723984813098	2.6695098252142	1.06340304671811e-08	2.40173208192006e-07
AT4G15760	2124	1254	1131	2367	2955	2290	-0.65719489286731	5.86595160885014	1.06848860217975e-08	2.41079750311269e-07
AT5G65140	750	464	414	315	477	281	0.732306981220583	3.72032125842939	1.07970220812995e-08	2.43365743205242e-07
AT4G39630	484	254	333	157	248	205	0.932989590859875	3.05195521993121	1.09461611680928e-08	2.464803758521e-07
AT2G39490	138	98	94	45	51	47	1.33046564692819	1.27054167545533	1.10324586295221e-08	2.48175156871101e-07
AT1G01370	404	231	250	168	223	168	0.77891363854635	2.83212299475696	1.12742162124191e-08	2.53360133564802e-07
AT5G02610	3831	2205	2428	1664	2096	1856	0.695302906702797	6.11379497459162	1.13210570569237e-08	2.54158860773951e-07
AT3G61920	277	119	166	71	116	80	1.17926813674116	2.02323745056411	1.13655311478851e-08	2.5483805247131e-07
AT1G14360	3068	1757	1382	1016	1687	1160	0.791441931226135	5.60243259701063	1.13739677564434e-08	2.5483805247131e-07
AT4G28450	1525	739	1054	597	755	620	0.853101849836108	4.7001768795792	1.14467058020395e-08	2.56212584096396e-07
AT5G48760	3048	1555	1712	1294	1689	1340	0.638096872492327	5.69268692611775	1.24366145935062e-08	2.7809308676036e-07
AT1G12200	1547	1092	1045	2213	2750	1816	-0.740055634902172	5.66042582021679	1.24573777878908e-08	2.7828074810189e-07
AT4G13210	155	83	83	32	69	39	1.32588301110643	1.19126309018931	1.26179081344527e-08	2.81587146314001e-07
AT1G80730	166	97	100	56	48	38	1.44719590190277	1.35135966790458	1.27291583276039e-08	2.83788321684291e-07
AT1G53645	1716	830	1012	696	981	732	0.662710166089971	4.8565061236415	1.27469672322412e-08	2.83903988009174e-07
AT1G21750	15218	9241	8483	6702	9503	6391	0.663893452210161	8.07957278795576	1.28415792048817e-08	2.85728312773308e-07
AT2G04530	288	130	144	72	128	67	1.18362108502162	2.00922408564289	1.28816453304276e-08	2.8633657283396e-07
AT3G57150	4440	1799	2379	1523	1991	1431	0.872744865248682	6.02877610908462	1.28989032785762e-08	2.86437146349034e-07
AT3G59550	299	205	221	122	143	127	1.01556725626931	2.49209773348009	1.32381715605655e-08	2.93681133387495e-07
AT2G32100	255	167	193	86	133	109	1.04887713141391	2.24235598519206	1.3478392196826e-08	2.98715697012416e-07
AT1G74090	999	729	808	1960	2217	1398	-0.984867194738346	5.29712276224633	1.39881144313565e-08	3.09499780181377e-07
AT3G01520	1822	1087	1033	1904	2554	1868	-0.570260898667699	5.62565280123255	1.39924995085335e-08	3.09499780181377e-07
AT4G09890	566	296	341	666	806	698	-0.758272005123922	4.02775149590455	1.4172513575903e-08	3.13173568654163e-07
AT1G60850	765	420	397	310	373	305	0.76862031181524	3.65233020389019	1.4346666616609e-08	3.16710761080097e-07
AT4G35090	3041	1695	1745	3892	4783	3031	-0.745823807253131	6.44395161175555	1.44742770356657e-08	3.19214570507156e-07
AT1G58235	395	255	241	544	714	434	-0.79410702047295	3.63576891300246	1.47518085362761e-08	3.25016584743908e-07
AT4G37470	1186	651	644	1158	1658	1140	-0.563050909731175	4.9439595444764	1.50107892548766e-08	3.30398927875194e-07
AT5G56740	962	604	646	474	628	462	0.628714436416027	4.21849653094398	1.51948380946885e-08	3.3412305272729e-07
AT1G08800	2590	1682	1468	2700	4171	2775	-0.61470187554584	6.20139188643834	1.52644211093491e-08	3.35074702823127e-07
AT5G11920	452	338	329	586	1137	637	-0.889859612156413	4.04856820273797	1.52679071079664e-08	3.35074702823127e-07
AT5G64420	3285	2017	2056	1556	2224	1675	0.55652648374232	5.97094617223931	1.54686531125839e-08	3.39149465660405e-07
AT1G55850	1754	877	859	1958	3132	1622	-0.828894527224164	5.5812327735242	1.55684436329776e-08	3.41005004404898e-07
AT5G59020	888	584	534	361	615	323	0.782726185615503	4.01325966146146	1.56312436221393e-08	3.42047495408583e-07
AT1G18850	1051	499	623	420	445	358	0.907123962507903	4.05665579099314	1.58026592201058e-08	3.45462409286957e-07
AT1G14260	656	388	425	224	359	313	0.836147306979625	3.5440352181143	1.58289838019335e-08	3.4570193264514e-07
AT3G55280	6388	3601	3821	2801	2973	2609	0.805830385093474	6.77152684013501	1.59509262613783e-08	3.48027241755292e-07
AT3G23190	302	184	179	529	601	349	-1.03672016127813	3.36778623680597	1.6042552243685e-08	3.49566612848687e-07
AT1G60160	176	140	112	263	406	253	-0.950997277523744	2.70383568402635	1.60525588385283e-08	3.49566612848687e-07
AT2G40460	969	714	663	1342	1829	1142	-0.725656280471875	5.00534731891518	1.61438419373248e-08	3.51214433636482e-07
AT5G09270	659	310	354	241	337	244	0.780577054511442	3.38004702989603	1.65455037420136e-08	3.59604933987048e-07
AT2G05990	4193	2432	2588	1948	2599	2050	0.593639302358503	6.27402738541033	1.66209487131786e-08	3.6089598581366e-07
AT1G11540	146	86	105	261	358	189	-1.11712295610137	2.46065433745373	1.68679471854646e-08	3.65905951723266e-07
AT3G46170	315	179	158	93	140	117	0.999825608392019	2.3015111011196	1.69288739977272e-08	3.66873815586583e-07
AT5G20160	5324	2543	3237	2109	2291	1998	0.870089241284713	6.42107004999999	1.69829588133341e-08	3.67691682873869e-07
AT5G43170	688	511	436	1003	1237	1330	-1.0129683846344	4.66703346548638	1.70399836904884e-08	3.68308183682769e-07
AT1G46768	98	47	45	123	220	132	-1.20419474394605	1.66599426982022	1.7044179560514e-08	3.68308183682769e-07
AT4G09830	1401	832	841	1416	2141	1368	-0.549161110328888	5.25829006659039	1.70899524404829e-08	3.68942879221366e-07
AT2G15000	660	317	375	236	290	260	0.86492264541507	3.38779697441549	1.71142269251325e-08	3.69112689051635e-07
AT2G27970	2131	1223	1435	992	1249	1032	0.66174623832547	5.31100824729161	1.7138496166774e-08	3.69155576190323e-07
AT3G20860	1155	653	772	426	544	546	0.869095058563244	4.34175599738556	1.71490365467387e-08	3.69155576190323e-07
AT3G09820	16107	10310	10298	6345	9360	8016	0.754961197968028	8.21755900004212	1.72581272635125e-08	3.71148731159381e-07
AT2G45830	255	130	113	288	535	283	-1.02835502994455	2.91274735069694	1.72867054273452e-08	3.71408250800507e-07
AT3G05770	195	191	141	38	15	7	3.23313259231766	1.62700982004519	1.7437364866985e-08	3.73462690023635e-07
AT3G23370	275	141	162	77	121	103	1.04790373365073	2.11723658761057	1.74414138245977e-08	3.73462690023635e-07
AT5G17460	4498	2485	2129	4995	6321	5028	-0.761713527540558	6.92858312860316	1.7446145875078e-08	3.73462690023635e-07
AT4G32520	2794	1561	1651	1302	1763	1330	0.559238570190267	5.66419070446502	1.74487347061498e-08	3.73462690023635e-07
AT3G60390	141	48	80	24	38	22	1.76593533305789	0.808829965732239	1.75036674722248e-08	3.74282319189827e-07
AT5G05270	2105	816	853	2615	3127	2222	-1.04099295089982	5.79276596627761	1.76060786250295e-08	3.76114661604974e-07
AT4G03100	960	517	595	224	466	391	1.06506735898625	3.94830492826588	1.77132448502733e-08	3.78045012245634e-07
AT2G02150	243	129	148	72	130	69	1.07602652579924	1.95956300533719	1.78163697420289e-08	3.79885533030275e-07
AT4G13850	5106	1918	2968	1546	1968	1603	1.03033871576256	6.19052445410855	1.7852459556561e-08	3.80294581178826e-07
AT1G55690	3314	2013	2239	1551	2396	1640	0.577660662849122	6.00777772842471	1.78880429306418e-08	3.80692077317679e-07
AT5G52650	7844	3831	4620	3213	4007	3182	0.734921586402876	7.02219706540231	1.80799440261566e-08	3.84412420480523e-07
AT2G34010	52	53	70	12	16	12	2.32810029770563	0.214971562903999	1.82479530653438e-08	3.87618228710962e-07
AT4G35930	1134	668	700	415	804	461	0.727014310925836	4.34406015669375	1.82979249289234e-08	3.88313038939747e-07
AT5G42040	238	150	128	56	123	72	1.18550308319718	1.91904761080943	1.84152283668567e-08	3.90434083046598e-07
AT4G26110	6410	3281	3741	2687	3791	2830	0.631452417898738	6.78653087820936	1.85244815671575e-08	3.92308847229329e-07
AT3G55750	10536	5311	6575	4493	5044	3858	0.832998107580544	7.45451201489639	1.85385332120372e-08	3.92308847229329e-07
AT4G30840	637	283	320	215	306	208	0.853614267373234	3.2497833986007	1.87359036480787e-08	3.96112925341664e-07
AT1G13590	791	615	483	1247	1558	998	-0.866688147139627	4.78021630649048	1.904745602575e-08	4.02321618121357e-07
AT3G49010	13169	7922	8149	5763	7084	6158	0.725745540181693	7.89176428285054	1.91639372206068e-08	4.04402221179691e-07
AT5G65510	295	162	203	63	151	99	1.23033015493246	2.26474286544618	1.92058810205173e-08	4.04907491618123e-07
AT3G05590	16198	8751	9712	6442	8440	7334	0.737486916197973	8.12018206365631	1.94263921432518e-08	4.0917293189368e-07
AT1G64160	43	17	20	176	108	99	-2.24201257799227	1.21104599721761	1.97971017892775e-08	4.16591024087743e-07
AT1G27330	11282	6239	6587	4395	5309	5021	0.797169574321914	7.57424274610677	1.98630617858682e-08	4.17588387731874e-07
AT5G14610	673	355	429	207	367	294	0.869374126271895	3.50924896034612	2.03052416051534e-08	4.26485910278175e-07
AT3G04530	52	28	27	151	133	89	-1.7200031157912	1.24395645440781	2.04912938808391e-08	4.29992216277495e-07
AT1G66173	130	77	61	271	232	233	-1.39755016243954	2.30295083830679	2.07002030899426e-08	4.33971172887473e-07
AT4G37900	671	458	342	830	1383	753	-0.864314732424179	4.39352772033211	2.09711450183379e-08	4.39231172824754e-07
AT5G39840	684	347	446	263	369	294	0.783699739397611	3.55955772757593	2.09901538469264e-08	4.39231172824754e-07
AT5G05990	524	282	347	205	296	231	0.773910345954698	3.2133732280272	2.12512121243546e-08	4.44280684700145e-07
AT5G50400	952	570	559	983	1441	931	-0.561811043161218	4.70322615610538	2.12771189194784e-08	4.44409275852987e-07
AT5G19920	606	380	356	253	396	276	0.666739497757611	3.47371378486983	2.17526061576918e-08	4.53919179515098e-07
AT4G16120	1093	701	721	414	706	557	0.724296101531669	4.36639712424018	2.18184701323775e-08	4.54871627087888e-07
AT5G11610	134	98	106	205	316	213	-0.962593186999729	2.3800361546125	2.19108623255487e-08	4.56374859271499e-07
AT5G54910	1285	662	881	556	667	536	0.789612390508886	4.49720942319969	2.19850016659376e-08	4.57495478700524e-07
AT4G01560	1832	929	1146	806	1091	805	0.638921792404582	5.00973478040085	2.23280676488154e-08	4.64205066321722e-07
AT1G04870	2084	1042	1171	919	1117	767	0.708691896313835	5.10906565094808	2.24447847633213e-08	4.66200769391424e-07
AT2G47470	15790	8998	9004	6718	9646	7200	0.630992020612488	8.12493604414494	2.25656316064127e-08	4.68278489839718e-07
AT3G61680	987	381	434	251	395	186	1.19837646723375	3.6467295733847	2.277070136875e-08	4.72098550497725e-07
AT3G50240	950	625	610	432	690	461	0.608666483512223	4.20793267892203	2.30900179325442e-08	4.78278041797959e-07
AT5G52900	214	94	101	57	71	40	1.3653592344763	1.50108671229724	2.32965250680562e-08	4.82111620428633e-07
AT5G14330	897	494	295	1684	1656	1223	-1.39463859834141	4.90079735871945	2.35734571306224e-08	4.87394226243889e-07
AT4G14040	1812	1299	1189	2253	3275	2039	-0.662211001117368	5.8340389090368	2.37235290414428e-08	4.90046635250005e-07
AT5G45500	2670	1758	1458	2722	4617	3073	-0.683785919763028	6.27833651034861	2.47369204434035e-08	5.10511032453542e-07
AT4G18120	1974	1465	1317	2463	3699	2333	-0.677512420531213	5.99319384500147	2.48204447187077e-08	5.11758660261094e-07
AT5G50810	2858	1342	1714	1167	1427	1141	0.748244177120322	5.55481157808202	2.48428742834014e-08	5.11758660261094e-07
AT3G59670	1403	637	937	545	710	436	0.926123504420542	4.5098156244146	2.49528875159434e-08	5.13220158392194e-07
AT1G14620	1748	970	993	804	1013	803	0.601120564808014	4.95040587085705	2.4959451134966e-08	5.13220158392194e-07
AT5G14390	815	509	473	799	1336	871	-0.604782771045341	4.52005794589437	2.50265651535712e-08	5.1413021290373e-07
AT4G20440	2559	1377	1781	1098	1568	1213	0.680934135493218	5.55620918608027	2.51448695693345e-08	5.16089270950893e-07
AT5G24660	597	258	373	212	250	157	1.08182251719698	3.17570009462071	2.52009527433657e-08	5.16768853201469e-07
AT5G53990	2419	1380	1423	987	1733	985	0.636910933927377	5.43220849826446	2.52628423601178e-08	5.17566155638296e-07
AT3G50810	145	97	108	197	315	223	-0.923344545215908	2.39469063382647	2.58970332973256e-08	5.30076218401582e-07
AT5G03740	2125	1101	1226	967	1298	910	0.591433939149488	5.21120285187459	2.6241097789141e-08	5.36630449787934e-07
AT4G38340	50	38	21	97	207	95	-1.69939744064352	1.27229232205357	2.66014630410633e-08	5.4350582298703e-07
AT1G55320	727	434	316	858	1207	780	-0.842187522052154	4.36184615045771	2.66629993712397e-08	5.44268757582611e-07
AT1G29535	660	279	383	175	272	240	1.02949337621583	3.28988858825984	2.6782283329942e-08	5.4620803581781e-07
AT3G03450	285	160	198	115	126	91	1.06773939269868	2.28341222218823	2.73342226046116e-08	5.56959544828567e-07
AT3G15650	495	292	344	522	929	659	-0.754675193173728	3.95554731990391	2.78673570806237e-08	5.6730877604401e-07
AT3G57400	335	199	213	400	584	359	-0.712831956716869	3.3275993407073	2.79295237043101e-08	5.68060249302401e-07
AT2G42430	13	10	3	68	74	32	-2.61703263860759	0.0100539630697206	2.80629221152966e-08	5.70257843706953e-07
AT2G17060	263	189	159	409	608	313	-0.966770293848103	3.21396806872764	2.83357789047232e-08	5.747972739176e-07
AT2G40010	251	128	154	89	89	74	1.17004672591091	1.96747800265632	2.83374161713544e-08	5.747972739176e-07
AT1G23100	1013	420	681	338	299	227	1.35827531323388	3.87679613973133	2.8546254234186e-08	5.78511701800013e-07
AT3G28040	647	363	418	231	368	305	0.780663208459481	3.51889637494394	2.88666997403881e-08	5.84018769254179e-07
AT3G11510	12262	6493	7439	5107	6451	5460	0.716443684263092	7.72342307684931	2.88699209340141e-08	5.84018769254179e-07
AT1G07550	159	133	107	272	435	234	-1.06324475385447	2.68617842055278	2.96225256288333e-08	5.98615315667012e-07
AT1G02970	345	193	228	136	203	136	0.817845917841235	2.61296992547961	2.96446971172728e-08	5.98615315667012e-07
AT2G32220	895	495	581	406	419	332	0.865786898025588	3.95150772859071	2.98555763187332e-08	6.02332905192739e-07
AT5G57190	216	162	142	295	440	407	-1.00137732284105	3.01554803272235	3.02777593380289e-08	6.10303043287598e-07
AT1G25275	4955	2407	2333	4715	7355	4932	-0.718583691352613	6.97777189559152	3.11256955305214e-08	6.26833053678674e-07
AT5G24120	473	289	287	744	1035	497	-0.975419137040579	3.98252184218601	3.2173051244546e-08	6.47345963994688e-07
AT5G63700	859	452	487	319	558	346	0.681559589335322	3.86975475032984	3.29579158677015e-08	6.62545413265367e-07
AT5G39590	3620	2146	1866	3787	5419	3621	-0.636206518003248	6.60912325164794	3.33444618288416e-08	6.697175614641e-07
AT4G30220	4271	2027	2570	1715	1941	1676	0.810636189283773	6.11677291212219	3.34195778937094e-08	6.70334290298266e-07
AT5G41300	14	14	20	52	92	75	-1.99926947136492	0.421558166967539	3.34347665576641e-08	6.70334290298266e-07
AT3G50970	18152	10895	8042	24137	28279	22742	-0.940501781700554	9.0714784009512	3.4107278335604e-08	6.83208571824945e-07
AT1G77690	5323	3221	3562	2349	3449	2742	0.631089419720126	6.66345120702431	3.41871835994025e-08	6.84199906644626e-07
AT2G39230	988	554	593	294	567	442	0.840515343588057	4.0685042758012	3.4720803484727e-08	6.94261755012386e-07
AT1G26840	345	187	230	142	156	105	1.02950930778152	2.53245890779591	3.48021875026168e-08	6.95271054947927e-07
AT5G01170	919	530	589	306	623	386	0.783927976281174	4.02911351820782	3.55722082246925e-08	7.10023801255064e-07
AT5G64430	1042	715	711	1178	1761	1169	-0.586210756078788	4.98613421648569	3.5790054676753e-08	7.13738723363085e-07
AT2G22000	76	37	48	177	186	111	-1.45555422406596	1.62993878904903	3.5832633387036e-08	7.13954905262512e-07
AT3G56370	3484	2001	2074	1380	2234	1738	0.618636210626406	5.97467555829063	3.62574865525199e-08	7.21415938805971e-07
AT5G06740	699	535	405	940	1633	859	-0.894380415594151	4.58827287185537	3.62712347983798e-08	7.21415938805971e-07
AT4G35040	1190	739	716	1241	1884	1170	-0.563047985271037	5.05400125845377	3.66731857703676e-08	7.28766178360795e-07
AT3G04630	3722	2250	2392	1067	1894	1764	0.948838503682278	6.01029487427529	3.69584914749055e-08	7.33252156787845e-07
AT3G23990	5607	2493	2624	2050	2455	1731	0.843548651538102	6.34974526704269	3.69641229516522e-08	7.33252156787845e-07
AT2G44580	225	136	150	87	119	82	0.955834594290176	1.99331283345182	3.7021642062346e-08	7.33746112944911e-07
AT5G03870	556	265	314	205	272	217	0.802007910697137	3.15831457051849	3.82638819727823e-08	7.5616776869935e-07
AT5G58350	1667	1172	920	1994	3106	1828	-0.734834249246637	5.67089996350542	3.82758382550864e-08	7.5616776869935e-07
AT5G20850	252	130	138	78	128	80	0.978980832982679	1.9827411341331	3.82868802456487e-08	7.5616776869935e-07
AT4G20940	2472	1516	1491	694	1261	1156	0.939821679524812	5.39966631821045	3.82874011357439e-08	7.5616776869935e-07
AT1G45332	2291	1254	1271	1060	1472	1017	0.548571597023014	5.34313650964878	3.84007622552498e-08	7.57741356957758e-07
AT3G18240	987	489	634	420	572	368	0.7482683208954	4.08152956325524	3.85308907791054e-08	7.59642759049935e-07
AT5G15750	1380	711	843	614	706	574	0.723067243163762	4.56476972986531	3.8723372725366e-08	7.62769062571898e-07
AT1G04680	18581	9979	9511	4347	8256	7287	1.03863392826214	8.13558532788812	3.8992331104269e-08	7.67395002791365e-07
AT1G50010	11767	6183	6746	3960	6223	5327	0.772376230884578	7.61177106085076	3.97251755883564e-08	7.81134462290277e-07
AT3G22790	4609	2373	3097	1728	2846	2093	0.722594105672786	6.35070680797408	4.0465544032365e-08	7.94997740618384e-07
AT3G27360	1724	914	1013	697	777	756	0.790400012888429	4.85340049999563	4.05473885462204e-08	7.95910563130217e-07
AT3G60300	1116	665	604	1045	1797	1151	-0.611650266697772	4.92242678394763	4.07204531038521e-08	7.98259046501991e-07
AT4G28703	558	386	283	153	293	220	1.01774269127598	3.21847412014978	4.07380033511574e-08	7.98259046501991e-07
AT3G03130	588	312	419	242	352	235	0.800469733722727	3.40126052433792	4.10867364154244e-08	8.04391762980828e-07
AT5G19970	289	156	157	433	604	294	-1.02076961461682	3.19783824920648	4.11818014449287e-08	8.05551846524931e-07
AT4G17340	1837	958	633	3816	3618	2254	-1.4578727822627	5.96458022815447	4.12837407144819e-08	8.06844263572781e-07
AT4G18905	2265	1130	1356	1016	1303	935	0.645250608943184	5.28361209247129	4.2168072502401e-08	8.23412144914505e-07
AT5G63600	11260	7631	5913	14381	21804	12515	-0.833249762954263	8.44683195951591	4.25555892169146e-08	8.30258438364695e-07
AT1G61870	1411	655	846	579	764	483	0.775037721149949	4.52349994454887	4.29636084541769e-08	8.37492523550008e-07
AT5G46060	205	133	132	78	90	47	1.26000955373113	1.78100423852658	4.30489601688068e-08	8.38429748049618e-07
AT2G28950	5086	3053	3566	1423	2918	2311	0.966061740006427	6.4958223512417	4.32930212928451e-08	8.42453731818815e-07
AT1G03170	26	22	19	57	93	81	-1.63865017066205	0.574491728813526	4.3332530708961e-08	8.42493758252443e-07
AT3G62870	16549	9146	9568	6964	9219	7574	0.668277146587627	8.17023510610203	4.40552314769782e-08	8.55805209045443e-07
AT5G64250	2277	1145	942	2781	3569	2223	-0.898958637252774	5.93531390986516	4.41007795304386e-08	8.55950850334094e-07
AT5G26200	44	30	36	89	138	82	-1.3345434109411	1.03973061943643	4.43136043069877e-08	8.59340111108352e-07
AT1G08310	307	194	145	100	139	102	1.03041514639892	2.28339104246607	4.49258710231817e-08	8.70462935974566e-07
AT3G58650	1261	625	806	396	692	554	0.830148031407499	4.40128450333861	4.51296283180529e-08	8.73658338222547e-07
AT1G56220	3744	2017	1768	3796	6148	3597	-0.734147606981017	6.63334244204705	4.52773674107811e-08	8.75764729067515e-07
AT3G54430	178	128	119	260	345	240	-0.854669706830282	2.62724113627683	4.59210851335744e-08	8.86790830834039e-07
AT1G72360	276	151	186	805	505	598	-1.58968478985668	3.64384005580708	4.59262644108315e-08	8.86790830834039e-07
AT4G17390	14611	7268	8136	5735	8165	6221	0.671618513758877	7.92359326166616	4.59822692947504e-08	8.87110761394005e-07
AT3G20820	151	78	97	173	349	226	-1.0559295966637	2.3547723554822	4.65145918132038e-08	8.96611604831207e-07
AT4G29720	3406	2048	1992	1631	2214	1315	0.655223478740964	5.94136136908683	4.80417535645878e-08	9.25256204139899e-07
AT4G30110	63	29	47	153	197	96	-1.54837054983917	1.49960306215485	4.84282955904987e-08	9.31902916431368e-07
AT3G56430	793	412	442	342	450	324	0.66283114775399	3.7505879963031	4.89923811170948e-08	9.41951806178674e-07
AT5G59930	39	42	34	113	166	94	-1.50966468662603	1.25936253008626	4.95457513825171e-08	9.51306871681012e-07
AT2G32060	7623	3361	4534	2935	3373	2642	0.868691048157931	6.89530168421709	4.95635320564635e-08	9.51306871681012e-07
AT2G16980	278	218	175	419	618	355	-0.893967786021363	3.31054515363828	5.00693051677495e-08	9.60195242752366e-07
AT2G18470	2183	1282	1267	508	1070	926	1.04569825819671	5.14577547551408	5.12519135886669e-08	9.81867916913213e-07
AT5G60150	563	341	358	181	311	268	0.858756294457951	3.31801252352938	5.12867215991565e-08	9.81867916913213e-07
AT5G37530	346	175	220	132	160	128	0.921307118855786	2.52045789203899	5.16373481391626e-08	9.87739920400053e-07
AT5G49100	484	198	277	162	180	125	1.11279469868615	2.79987673954037	5.19165622692544e-08	9.92237101314254e-07
AT4G25170	892	591	468	902	1644	1069	-0.747479928939653	4.72464463692019	5.20821697804698e-08	9.94161425019886e-07
AT3G04730	3637	2323	2398	4458	5725	3979	-0.63145754017222	6.76384081447116	5.21056377016424e-08	9.94161425019886e-07
AT5G22440	6383	3153	3946	2796	3375	2433	0.743467450549345	6.75121435895606	5.21917195716663e-08	9.94959942173418e-07
AT5G62430	104	57	54	130	225	136	-1.06236342462922	1.75976062219535	5.26856773279805e-08	1.00352608932508e-06
AT1G58983	10249	5348	6624	4534	5715	4390	0.705951443222004	7.49467399320534	5.29785556846899e-08	1.00825093919382e-06
AT3G26300	288	180	169	337	467	323	-0.69933815654801	3.09037628541035	5.31740755530971e-08	1.01111650850965e-06
AT4G25760	27	18	23	133	125	60	-2.08621214180352	0.934576560232426	5.4045495337471e-08	1.02681876487873e-06
AT4G18010	4794	3339	2867	5727	8364	8006	-0.886322688549075	7.32065152414607	5.41458228583866e-08	1.02785678075899e-06
AT3G02832	997	446	522	371	521	343	0.760293353079753	3.9482087440623	5.44502303643395e-08	1.03276385501334e-06
AT5G40770	3429	1659	1933	1416	1858	1477	0.650353065422366	5.8361505877449	5.50427830919897e-08	1.04312334090506e-06
AT1G31970	3344	1553	1810	1334	1795	1360	0.663193625343271	5.75790117654741	5.66239808554128e-08	1.07137813241175e-06
AT3G44326	629	514	376	266	244	217	1.17642606425943	3.50336140506602	5.66289664119835e-08	1.07137813241175e-06
AT4G02810	23	1	11	85	135	54	-2.89709256493715	0.569112331815428	5.67520272863247e-08	1.07280407882846e-06
AT1G50480	5403	3651	3464	6029	9158	6068	-0.617096049469594	7.34048014949478	5.70074827851527e-08	1.07672823278926e-06
AT4G00810	5724	2788	3185	2424	2874	2236	0.714469890425059	6.54649560175005	5.74966357272373e-08	1.08505605762098e-06
AT5G12970	491	246	286	197	273	182	0.758562068929456	3.03118522975648	5.77909498521631e-08	1.08969607453848e-06
AT3G53870	14920	7599	8499	6286	8149	6285	0.673939917195335	7.97430190363564	5.81695779557465e-08	1.09591679741584e-06
AT5G10920	2037	1134	1332	909	1360	1021	0.575952302871604	5.25056887447555	5.911519673795e-08	1.11280029340601e-06
AT1G64405	735	322	359	260	299	192	0.985103550738715	3.39066792932611	5.94138624874699e-08	1.11701093497374e-06
AT1G09200	3878	1801	2671	1596	1870	1333	0.898610593285347	6.00997775976863	5.94381902273204e-08	1.11701093497374e-06
AT5G35740	501	350	398	242	317	228	0.815510073101405	3.34762607159982	6.0077944037214e-08	1.12809127806104e-06
AT5G49760	2504	1693	1511	2794	4070	2653	-0.59788442721108	6.19174781356709	6.04947109366724e-08	1.13496957674766e-06
AT3G13730	885	576	738	1338	1826	1133	-0.80730961505678	4.96929213255429	6.09458054140667e-08	1.14247991065786e-06
AT4G35380	1594	1115	860	1878	3075	1749	-0.758366919026133	5.60878538882009	6.15610726606969e-08	1.15305273064311e-06
AT5G47700	4744	2563	2506	1819	2595	2198	0.661953400858612	6.31840672163167	6.17382221643316e-08	1.15540874175261e-06
AT5G26680	1315	733	828	616	757	621	0.633046247073778	4.5799345489227	6.25893659443594e-08	1.17036391265034e-06
AT5G39850	1830	962	1103	753	989	875	0.668985554837456	4.99357913569693	6.2909115637281e-08	1.17536591051548e-06
AT2G44860	3197	1606	2018	1408	1744	1390	0.682968261214441	5.79546727758774	6.33808371235131e-08	1.18319662331405e-06
AT1G72220	74	61	46	135	228	122	-1.25324428772112	1.68417086089972	6.40780221388912e-08	1.19521982422418e-06
AT5G23830	15765	11400	11614	7282	6947	6668	1.00546111659043	8.23075721501352	6.50640141866027e-08	1.21260563308006e-06
AT3G04000	103	97	82	243	290	195	-1.20616546534874	2.30737651698434	6.63302475921813e-08	1.23518122482295e-06
AT1G11330	2136	1322	1234	2285	3036	2729	-0.674177383873583	5.94438056419936	6.65938155008402e-08	1.23906358948834e-06
AT3G15960	36	44	29	7	7	7	2.53043607706374	-0.481856561198292	6.68626449333475e-08	1.2430373535336e-06
AT5G14940	452	274	290	562	753	474	-0.686731981575217	3.7558076358108	6.84111477673922e-08	1.27077520150907e-06
AT3G49240	556	221	317	178	210	169	1.04350130331939	3.00833973109851	6.86385827319721e-08	1.27394795260372e-06
AT2G15690	1171	643	632	500	740	536	0.570721492625705	4.35708759961666	6.94158962101548e-08	1.28731293095419e-06
AT3G14390	1480	747	967	619	895	674	0.659098752608244	4.71517235329136	6.96289585353374e-08	1.29020051256377e-06
AT5G16000	2379	1440	1657	1014	1725	1205	0.620597666985645	5.52683070937297	6.98453094742736e-08	1.2931442276739e-06
AT1G12740	3488	2009	1756	1113	672	607	1.63312377821497	5.58130275319564	6.99223158987388e-08	1.29350534222215e-06
AT2G36590	157	65	68	31	48	34	1.43471287572275	0.988316808947133	7.09331200232069e-08	1.31112615852263e-06
AT5G65207	3659	1998	1929	4005	5589	3380	-0.664092213406414	6.61121182954744	7.10373024198319e-08	1.31197382424804e-06
AT3G49760	278	203	136	415	823	363	-1.20003463726948	3.37518237022767	7.18523071505682e-08	1.32593736616245e-06
AT1G33410	3256	1820	1910	1336	2100	1624	0.580906623176413	5.87241160662742	7.21294912159742e-08	1.32996139746175e-06
AT1G30240	587	303	393	241	317	250	0.777927227302759	3.36336683078571	7.21922697486248e-08	1.33002875347692e-06
AT5G44020	747	320	439	1644	1508	880	-1.35340518287038	4.73070850267015	7.22929878766066e-08	1.33079440448794e-06
AT3G12750	183	100	84	237	342	198	-0.970721839982456	2.44955121715098	7.30935810497374e-08	1.34443181170388e-06
AT3G55160	1978	1179	1230	908	1381	1030	0.52844756010032	5.233745191965	7.35806788218481e-08	1.351686910676e-06
AT3G52470	1783	1008	1142	2106	2749	1764	-0.629323225535065	5.66288963783452	7.36082002924249e-08	1.351686910676e-06
AT5G10240	1911	1114	1113	869	1213	969	0.550177643202581	5.13386569292067	7.38014288809613e-08	1.35331718510287e-06
AT2G29680	191	135	128	75	104	65	1.03902916623196	1.80855371953423	7.3817301005611e-08	1.35331718510287e-06
AT4G26540	644	393	441	752	1100	676	-0.632597333522439	4.26648488583622	7.47483525535246e-08	1.36927051359246e-06
AT2G31270	645	367	431	284	353	190	0.932734284966612	3.48353161006051	7.52464066381211e-08	1.37727251206227e-06
AT3G63130	1702	785	890	678	916	660	0.668074943861876	4.76446505342617	7.56326164482107e-08	1.38321602195325e-06
AT1G07640	576	360	365	605	884	625	-0.569886969512458	4.04153674702523	7.61614014434043e-08	1.39175526033256e-06
AT1G71870	342	186	231	477	668	367	-0.859130475733894	3.44133518686583	7.73041157030631e-08	1.41149032689968e-06
AT1G16060	1928	874	1150	730	1147	737	0.706311843209328	4.98609975918123	7.88039760682884e-08	1.43770919842348e-06
AT1G59780	436	244	289	185	182	162	0.968451000907892	2.89983071326585	7.89695662765041e-08	1.43956271749592e-06
AT4G36240	866	499	631	344	602	388	0.7326380024733	4.02941421946306	7.92926399090347e-08	1.44428172854553e-06
AT3G23580	1297	814	850	652	823	655	0.595518191548184	4.6498594597651	7.94529233910972e-08	1.44487345383257e-06
AT5G53450	1132	803	695	1335	2192	1232	-0.694664567643508	5.13928325449318	7.94535880147096e-08	1.44487345383257e-06
AT4G14120	148	104	88	51	65	49	1.1688897483746	1.35008933657071	7.95492742019663e-08	1.44544501064074e-06
AT5G53110	414	313	249	538	844	500	-0.790679318026146	3.77653209202267	7.97788764112178e-08	1.44844699343854e-06
AT2G16900	1216	787	720	1261	2257	1277	-0.660734533146279	5.1571780752233	8.05613829373057e-08	1.46147444288282e-06
AT1G78770	913	533	496	364	599	414	0.618356591667353	4.01150926728473	8.08051391695503e-08	1.46471523418133e-06
AT1G20950	4979	2935	2659	2253	2901	2245	0.615043181435267	6.45363435384628	8.09394742012999e-08	1.46596897919343e-06
AT1G13710	189	91	121	58	75	60	1.15856906945106	1.56517670926284	8.16723732705644e-08	1.47805312688765e-06
AT5G37980	451	218	333	119	202	178	1.12675037575151	2.8931558808209	8.17943314648721e-08	1.47907032660956e-06
AT5G27100	534	409	347	733	1182	639	-0.814480190952485	4.19940111679964	8.19382527540831e-08	1.48048272747237e-06
AT3G04650	696	421	374	246	430	309	0.72359434892983	3.59339581771206	8.20692428204769e-08	1.48165940388975e-06
AT4G15390	3241	2620	2309	4766	7724	4209	-0.84449936253015	6.89157634579992	8.33291788757699e-08	1.50319958204526e-06
AT1G14870	4660	3125	2401	6563	7810	5295	-0.838344008473503	7.16409341461691	8.50175425465085e-08	1.53242757979464e-06
AT3G20240	493	265	374	206	279	168	0.930698511265989	3.14218160019205	8.62153885852787e-08	1.55277435246264e-06
AT5G09510	4514	2266	2671	1802	2103	1966	0.764610286058101	6.22865619139011	8.6666003087383e-08	1.55964139156054e-06
AT3G17020	6342	3225	3087	6366	8777	6238	-0.669678486777343	7.33881816325955	8.92201905545551e-08	1.60223331106036e-06
AT1G32540	133	64	66	28	48	36	1.33026474233552	0.90027874430063	8.92439604363731e-08	1.60223331106036e-06
AT5G23740	8420	4078	5033	3532	4340	3426	0.721082314508669	7.13348266412694	8.92464253726886e-08	1.60223331106036e-06
AT1G77990	474	365	333	626	1253	646	-0.912286985039298	4.13035642630786	8.94174844531454e-08	1.60402417286563e-06
AT2G13660	137	60	87	169	260	198	-1.03276429837817	2.13420226820592	8.97275969301382e-08	1.6083046158912e-06
AT2G46980	732	456	520	330	506	365	0.648841588781448	3.84164661543933	9.01094140367669e-08	1.61386247512506e-06
AT3G21600	1003	545	488	390	603	372	0.686969715823115	4.03770044806678	9.10531938940136e-08	1.62946825508817e-06
AT2G18150	30943	17293	19149	9672	18999	13458	0.816912652688102	9.05563819108663	9.1743886290111e-08	1.64052362646745e-06
AT3G21110	886	496	542	421	548	400	0.603538492887066	4.01103191523691	9.21479882029627e-08	1.64644082178367e-06
AT2G28000	6450	3489	3562	2744	3986	2993	0.577668073962402	6.81541429711705	9.23766386857311e-08	1.64854299514224e-06
AT5G37010	1041	545	690	348	574	487	0.809814551250186	4.17496102223482	9.25230051025445e-08	1.64854299514224e-06
AT1G43170	38966	21087	23857	16523	22081	17841	0.675016651955238	9.42126144127947	9.25375031066364e-08	1.64854299514224e-06
AT3G60750	8396	5615	5511	9121	14945	9792	-0.640717677608941	7.99671794965023	9.26153734937861e-08	1.64854299514224e-06
AT1G67180	308	129	176	79	126	99	1.10467797205794	2.16473835071921	9.26320669419777e-08	1.64854299514224e-06
AT4G36020	746	378	472	258	398	338	0.791766701014495	3.66487158306586	9.29872345336883e-08	1.65355560540341e-06
AT2G29980	3993	2125	1994	3794	5929	3788	-0.627482689532001	6.67859820857885	9.52838660467886e-08	1.69257448789273e-06
AT5G48460	1410	803	846	511	851	702	0.686266563599789	4.64498902162067	9.53319349259877e-08	1.69257448789273e-06
AT1G08260	3559	2168	2154	1531	2525	1806	0.560173212691222	6.064739377481	9.60602449159287e-08	1.70416025976642e-06
AT4G24670	94	57	46	204	232	121	-1.389002984875	1.86548973931161	9.67189035439565e-08	1.71404897915273e-06
AT1G05870	1787	1044	1228	785	1337	827	0.610385181852471	5.09487063540191	9.67700468336952e-08	1.71404897915273e-06
AT3G57060	1435	904	882	522	867	739	0.72515318764922	4.71550378538472	9.70299839706033e-08	1.71730093581331e-06
AT5G48820	310	166	234	103	162	125	0.996927716228909	2.45048528123989	9.9333863295751e-08	1.75669438273421e-06
AT1G08610	352	199	195	126	208	138	0.782775501745528	2.57483077315954	9.94972629170501e-08	1.75820182978715e-06
AT2G34610	553	277	278	180	168	84	1.4339938692209	2.9168915466046	9.98692071154987e-08	1.76338917901346e-06
AT1G27290	1708	872	957	1579	2293	1701	-0.553498579629026	5.44476574500187	1.0041414163085e-07	1.77162048312625e-06
AT5G66410	1383	768	845	647	912	679	0.535694704630736	4.67436538791118	1.01218914513055e-07	1.78441965671722e-06
AT4G20980	2696	1493	1700	1286	1843	1302	0.530620752644924	5.65200671655935	1.01439906570153e-07	1.78691519052121e-06
AT1G10750	395	241	263	146	264	172	0.772753179275279	2.86461917735418	1.02384550707702e-07	1.80214434129088e-06
AT1G26440	1051	551	605	1193	1588	971	-0.654580899465987	4.83109779568263	1.02604412708194e-07	1.80460223914842e-06
AT4G16720	12084	6270	6988	5134	6568	5341	0.663555755376261	7.68986159980363	1.03438656887014e-07	1.81785358333857e-06
AT4G12620	526	237	341	193	228	186	0.953380173809675	3.07283880511316	1.03523915396108e-07	1.81793167590589e-06
AT5G23420	1240	450	676	367	486	381	1.00188627716582	4.11678192320938	1.04587448615778e-07	1.83517523916686e-06
AT1G23850	555	407	404	828	982	1045	-0.94287490295564	4.37069670806178	1.04959553718472e-07	1.84026902642013e-06
AT5G58787	957	607	549	925	1449	1023	-0.555131089116701	4.72450522038009	1.05347432025803e-07	1.84563121761717e-06
AT3G11660	414	318	265	711	885	509	-0.929671576076919	3.90337534506824	1.05852108876739e-07	1.85302971920797e-06
AT3G06030	1179	660	685	472	668	584	0.65335930705908	4.37754897826976	1.06120488442106e-07	1.85628334953745e-06
AT1G66280	31946	20842	17937	14411	14595	11177	0.912433955819261	9.09824292329309	1.07700456843956e-07	1.88245670295632e-06
AT5G26290	6254	3572	3796	2778	2682	1755	1.01051978016221	6.68290999237017	1.09562872731835e-07	1.91352237740887e-06
AT4G02640	1185	698	684	1169	1693	1128	-0.513884194798498	4.9744744334846	1.09801167591906e-07	1.91619648175324e-06
AT5G18920	445	245	298	181	221	196	0.831562713913962	2.97467856745107	1.10940539977897e-07	1.93457941612619e-06
AT3G09630	13997	8017	8357	6205	8615	6718	0.60637759612101	7.98508029686796	1.12749397143518e-07	1.96459929414674e-06
AT1G57660	7487	3723	3990	3135	4091	3107	0.642245328589655	6.94990702190223	1.12878094290395e-07	1.96531945128672e-06
AT4G35780	783	517	403	887	1347	814	-0.707071340307364	4.50241645951952	1.13635827410825e-07	1.97698216365546e-06
AT5G09978	264	198	143	334	511	352	-0.844980703209083	3.1178518644658	1.14132812494264e-07	1.98409398536202e-06
AT3G23740	310	203	210	107	204	129	0.871493402693479	2.52337571958758	1.14954440636581e-07	1.99683408657906e-06
AT3G23620	2771	1381	1718	1239	1322	1033	0.792584446630513	5.53568866973804	1.17832178899212e-07	2.04434203882366e-06
AT5G33320	3749	2248	2364	1805	2243	1880	0.604886677925558	6.13453124705383	1.1787115467234e-07	2.04434203882366e-06
AT2G18020	18216	8854	9973	7415	10057	7304	0.670616017938792	8.22379282216059	1.22965236979646e-07	2.13105008155404e-06
AT5G13420	6848	4445	4420	7618	10922	7497	-0.590969778355006	7.64947399102989	1.23105553839413e-07	2.13183944081416e-06
AT1G12370	862	453	514	363	568	377	0.603849211632881	3.92952414272717	1.26625866920955e-07	2.1911145202976e-06
AT3G49860	948	528	542	1048	1299	933	-0.597277656403933	4.67289099693931	1.26978869526152e-07	2.19553395079999e-06
AT3G49670	3239	2009	2389	1300	2158	1702	0.711476276203364	5.97853521717943	1.28409773730898e-07	2.21856978500503e-06
AT2G25355	579	309	338	255	300	188	0.827500591856559	3.27087060915848	1.29929168757842e-07	2.2430979671586e-06
AT3G53020	7698	3807	4189	3089	3872	3291	0.692325274791281	6.978041730029	1.30328721280129e-07	2.24827038742063e-06
AT5G57815	1372	813	828	1592	1915	1412	-0.598527855140388	5.25996328091435	1.31055725439478e-07	2.25740539898642e-06
AT3G61990	5763	3908	3694	6709	9036	6723	-0.617047369446143	7.4352998816625	1.31058966484831e-07	2.25740539898642e-06
AT3G56000	62	37	48	96	156	116	-1.18315098361084	1.33381072260112	1.31208962502875e-07	2.25825984047604e-06
AT2G36170	8716	4394	5277	3773	4598	3720	0.694756388645359	7.2168571989416	1.32535951758687e-07	2.27935491958077e-06
AT2G23560	348	204	206	425	544	579	-0.93809360560952	3.48739362414599	1.33477995553914e-07	2.29380252863659e-06
AT1G67070	851	674	527	392	497	398	0.809656401305056	4.05743061892765	1.35045938974069e-07	2.31897587574174e-06
AT2G30080	159	75	71	186	253	193	-0.965060631256025	2.17234711375925	1.36052123610085e-07	2.33447179298922e-06
AT1G34030	7470	3876	4469	3245	4025	3352	0.665423277059343	7.01227795336668	1.37442564967191e-07	2.35653239248244e-06
AT2G01250	21361	11264	13113	9206	11051	9317	0.72073526540371	8.52646029176519	1.37966544724918e-07	2.36371471712644e-06
AT2G23380	1489	847	866	654	1009	747	0.528189096835796	4.77081519681276	1.38389051270339e-07	2.36914894088757e-06
AT3G25860	2060	1185	1329	991	1365	1057	0.540589020282508	5.28927167962551	1.38868266417396e-07	2.37554498331507e-06
AT3G20250	2573	1639	1388	2753	4199	2544	-0.628852462859448	6.16879410777372	1.41098545861884e-07	2.41186306167407e-06
AT1G02610	275	205	158	498	501	392	-1.01403685533934	3.30898849408604	1.42203104305094e-07	2.42889812554524e-06
AT4G31860	1289	731	736	1252	1777	1216	-0.507255782812436	5.06892879952526	1.42490583865228e-07	2.43196182401237e-06
AT3G22210	370	228	238	405	572	447	-0.644676342741937	3.45204635761446	1.42651497150121e-07	2.43286234146473e-06
AT5G42010	836	573	541	1029	1621	878	-0.695525294013541	4.70946229299246	1.43722972351088e-07	2.44927898714979e-06
AT3G43430	1670	1187	850	1838	3038	2048	-0.761915726245121	5.66351428848363	1.45357539170111e-07	2.47525953340775e-06
AT4G36640	1739	1011	1081	872	995	671	0.704069642138592	4.96739606566758	1.46501562384184e-07	2.49285374117414e-06
AT5G56710	12176	6024	6962	5134	6080	4934	0.720756577819993	7.65244701547766	1.46896776643574e-07	2.49768933529645e-06
AT1G28660	148	82	70	43	58	32	1.27945749448821	1.10658960869602	1.49430651407171e-07	2.53885385453498e-06
AT5G06570	1140	889	577	1441	2172	1704	-0.894874742158483	5.25041840437895	1.49624929585392e-07	2.5402360686969e-06
AT3G13940	1110	532	670	469	495	402	0.838366278031108	4.17245820803806	1.5009205222708e-07	2.54624488299258e-06
AT5G16080	188	107	85	58	55	45	1.34082239878298	1.4238871536169	1.53121335347554e-07	2.59567779852541e-06
AT3G04070	1686	1143	1078	2210	2963	1749	-0.681957821067023	5.70116898991292	1.55072823572389e-07	2.62677949266634e-06
AT4G09730	1239	696	761	572	827	620	0.534520827506661	4.52430408633413	1.55438587729887e-07	2.63099400375005e-06
AT4G19645	320	199	176	133	158	119	0.870260472296889	2.4521493017575	1.58182874674968e-07	2.67543140286722e-06
AT3G25520	25230	13314	15489	10753	13822	11398	0.684341367239589	8.78078363554561	1.58554798117564e-07	2.67942735957515e-06
AT4G14150	666	370	383	242	384	315	0.704675297194473	3.5281112696348	1.58657356877266e-07	2.67942735957515e-06
AT4G37010	1679	1115	954	2187	2627	1781	-0.697376947813367	5.64029460410657	1.58972187163207e-07	2.68273019522606e-06
AT2G28080	1281	754	735	1168	1853	1403	-0.55490378846252	5.10775760730769	1.59427913270901e-07	2.68840397978179e-06
AT1G76470	91	43	57	25	17	14	1.84141317985633	0.34526002992225	1.61300815750082e-07	2.71794895153415e-06
AT1G62540	4218	2969	3310	1456	2769	2175	0.883888428103056	6.39005884419484	1.62945882971247e-07	2.74361350107649e-06
AT3G24927	313	159	222	379	576	362	-0.790929060176615	3.2687214286425	1.63711380615167e-07	2.75444091768001e-06
AT2G42060	311	343	202	622	964	681	-1.21526217655848	3.91335915122312	1.65594434476554e-07	2.78404095930499e-06
AT4G36680	1182	687	809	557	660	574	0.689921287653117	4.46578173614275	1.6580132798111e-07	2.78543754513448e-06
AT1G20060	528	342	384	218	382	244	0.728845333378199	3.37065969364965	1.66443860371815e-07	2.79351579673899e-06
AT2G04690	769	529	525	887	1243	867	-0.575521521967124	4.5437993428915	1.66530548274149e-07	2.79351579673899e-06
AT4G18020	1304	812	824	1253	2248	1407	-0.588189035484919	5.2251676427352	1.70813512069823e-07	2.86322649330155e-06
AT2G35980	590	355	275	233	249	171	0.98981641137047	3.20135125311889	1.76874273736379e-07	2.96261115986586e-06
AT5G65860	1151	528	747	457	643	450	0.753928588585306	4.27519537276227	1.81084633759785e-07	3.03087711043629e-06
AT2G13360	564	451	405	706	1106	850	-0.746799197784042	4.30574418950132	1.82016738607191e-07	3.0442130371515e-06
AT4G12490	180	203	145	389	759	386	-1.30362336410637	3.29379080454389	1.8240541458807e-07	3.0484471033868e-06
AT2G05220	6820	3782	4466	3176	3711	3112	0.692329018240933	6.94605923485166	1.84011539862487e-07	3.07300637654539e-06
AT3G21300	318	181	215	134	136	118	0.982053490296529	2.46097816161088	1.85683486093936e-07	3.09862761104087e-06
AT1G65710	381	181	249	116	205	144	0.925440897278722	2.64347811105024	1.8666137415362e-07	3.11263722133854e-06
AT5G27850	19260	10285	11187	8365	10223	8494	0.678668591075107	8.37146118276879	1.87785890705926e-07	3.12719204652417e-06
AT1G06160	227	190	202	625	526	481	-1.26786864212563	3.47882287400788	1.87812245159109e-07	3.12719204652417e-06
AT1G29020	68	48	49	178	229	101	-1.46283321145933	1.70213954595923	1.88470055860264e-07	3.13582389539692e-06
AT2G19050	313	223	123	74	50	24	2.22290473094861	2.0177363882256	1.90837964342608e-07	3.17287509821653e-06
AT5G11590	821	558	690	344	325	367	1.11105926998878	3.97724532085891	1.9275589229384e-07	3.20239571429093e-06
AT3G50980	11	10	3	30	46	34	-2.05576394076954	-0.519381749015445	1.94298748702372e-07	3.22564601628034e-06
AT3G05080	15	5	18	58	69	48	-2.06219038473094	0.111863056765473	1.9737611508217e-07	3.27431836930194e-06
AT3G18190	4920	2594	2877	2290	3000	2206	0.572305241632783	6.44280753538286	1.98355347907967e-07	3.28813821016191e-06
AT2G07050	5158	3143	3009	2479	3406	2543	0.540688172038175	6.59079312943199	2.02238579322227e-07	3.35004185703498e-06
AT1G74000	599	410	345	279	295	234	0.853451361317088	3.42568581195697	2.08490792561931e-07	3.44914207578029e-06
AT1G76952	834	463	572	353	356	356	0.901897858690081	3.86758433377443	2.08527816095186e-07	3.44914207578029e-06
AT4G10480	7593	3794	4638	3415	4093	2998	0.703091247853246	7.01544843971358	2.11100444095074e-07	3.48912894189471e-06
AT5G56670	11458	5892	6844	4806	5494	4921	0.749416404035127	7.59251146291984	2.11279824772791e-07	3.48952985188248e-06
AT1G75960	198	130	136	82	83	70	1.09733793135099	1.8198789044171	2.11489469615148e-07	3.49042965443342e-06
AT5G38690	1554	886	968	738	1009	798	0.534761369335267	4.86427173945857	2.11662492913341e-07	3.49072417748211e-06
AT1G75780	636	370	495	298	328	214	0.965710411436646	3.54433843924573	2.12176514696721e-07	3.4950090145262e-06
AT5G14880	618	354	268	983	1361	607	-1.13623507078003	4.3003814981923	2.12233043513794e-07	3.4950090145262e-06
AT4G25740	3622	1725	2181	1536	1969	1556	0.66295342510264	5.93642131962553	2.1266352892105e-07	3.49953627145502e-06
AT3G19270	14	15	14	3	0	0	3.83439031166981	-1.79655391361396	2.15524724271826e-07	3.54402680737919e-06
AT3G16080	8371	3634	5051	3235	3613	2936	0.872779622741794	7.03028477895874	2.15777629312482e-07	3.54559369713973e-06
AT5G64080	1752	1003	1146	403	648	778	1.1928035322351	4.82927940229037	2.18143232393164e-07	3.58184818444105e-06
AT3G27230	2069	1171	1265	997	1326	1043	0.530145887306726	5.26586589958414	2.1866497072438e-07	3.58665716403062e-06
AT1G41880	11407	5338	6589	4647	5255	4333	0.786005978350389	7.51547350066954	2.18754995734608e-07	3.58665716403062e-06
AT2G22230	588	293	327	249	312	214	0.737678085009547	3.27344817905581	2.20326954612217e-07	3.60979959504867e-06
AT1G79640	637	343	371	195	399	262	0.792909196904308	3.42126580310207	2.20605085496529e-07	3.61172590847483e-06
AT5G61420	112	128	143	526	596	298	-1.66746753563539	3.12881556713119	2.2290825907394e-07	3.64677911844966e-06
AT1G28395	681	332	474	272	314	272	0.890511191532557	3.53416260291559	2.24946131083427e-07	3.67744419965239e-06
AT3G57950	695	263	377	221	293	203	0.970718735988656	3.30865616997749	2.25715588989771e-07	3.6873436269607e-06
AT1G17880	6854	3607	4186	3212	4046	2944	0.624113609777839	6.92082051393252	2.26419822370859e-07	3.69616393630803e-06
AT4G40010	94	58	49	133	202	119	-1.04545018642933	1.66195284087497	2.26736677527622e-07	3.69865232848721e-06
AT5G62290	1052	578	642	408	656	523	0.63504974747946	4.23518619238214	2.28450236290114e-07	3.72390439517834e-06
AT3G44590	2173	955	1299	884	1097	701	0.814368722126493	5.1073650160273	2.29066167224197e-07	3.73124071810884e-06
AT5G63550	1284	608	700	544	682	504	0.668726443803404	4.38989696274657	2.30262371184082e-07	3.74801160621267e-06
AT3G54180	1544	871	1005	601	698	744	0.833704747607025	4.7576119598539	2.32493210061585e-07	3.78158695613547e-06
AT3G58660	1171	448	653	395	401	330	1.06214401523159	4.04516054463211	2.35317933223969e-07	3.82476655193149e-06
AT1G22370	40	26	23	62	128	73	-1.40664965066216	0.776961870736131	2.37009881770289e-07	3.8494854082474e-06
AT5G59510	86	58	36	167	208	117	-1.33539677922577	1.70073087230929	2.38857584867356e-07	3.87444881643362e-06
AT2G02790	2421	1320	1652	1095	1617	1198	0.588983758862485	5.50730020129133	2.38891331780103e-07	3.87444881643362e-06
AT2G32590	500	259	316	182	264	227	0.783336250596773	3.10290129263264	2.43036950618e-07	3.93884452748696e-06
AT2G37230	1580	792	934	729	909	655	0.625058744136587	4.76884224654254	2.43800828117312e-07	3.94837986213026e-06
AT1G71880	7262	5454	4797	9956	12491	9367	-0.722187175973698	7.90170323888355	2.46254483083291e-07	3.98524791148103e-06
AT5G10010	2241	1075	1276	931	1345	990	0.589657673287623	5.24854577517595	2.52432829741365e-07	4.08229799067722e-06
AT3G24480	2581	1584	1660	1078	1776	1380	0.59389937138245	5.62118978920656	2.53690592312622e-07	4.09969100148881e-06
AT2G25000	428	260	245	474	673	427	-0.628938666452069	3.59006345332649	2.54813813625869e-07	4.11488638730361e-06
AT1G15740	1665	1110	1000	1812	2734	1667	-0.575218131456397	5.58026624108576	2.58925775305455e-07	4.17828932245065e-06
AT1G19620	15	8	8	0	0	1	4.60821562351202	-2.22850303397963	2.62250567861479e-07	4.22890790254047e-06
AT2G28305	249	176	176	301	595	532	-1.09677422441099	3.28788536000911	2.68638788984241e-07	4.32881773510065e-06
AT5G60040	1085	586	582	470	704	483	0.55374126320242	4.24354696423591	2.69234987549014e-07	4.3353192876987e-06
AT5G64700	219	140	112	253	371	255	-0.778540688411404	2.70108534804665	2.70363923033054e-07	4.3503837257715e-06
AT1G65060	656	331	347	724	877	650	-0.667153547600508	4.10623307076821	2.72239986227438e-07	4.37743995009737e-06
AT1G30120	2917	1666	1649	1334	1999	1445	0.498844519488699	5.74017826062401	2.74039226988686e-07	4.40322315079321e-06
AT4G18197	311	265	198	405	1009	608	-1.18270621150654	3.71981117329893	2.75461918412065e-07	4.42292352225511e-06
AT1G68010	218	152	158	257	616	402	-1.08874076077521	3.09685528069779	2.76818395934137e-07	4.44153339268074e-06
AT1G22150	16	9	8	30	85	41	-2.0618490603727	-0.0973866359570958	2.791541443721e-07	4.47581787430534e-06
AT5G45140	2234	1213	1343	1012	1510	1115	0.512204835304064	5.35616931175761	2.80329026714669e-07	4.49145402845191e-06
AT5G55730	2598	1587	1862	792	1345	1314	0.938882242391771	5.55636539735285	2.80858053742752e-07	4.49672734444356e-06
AT1G59540	1161	582	695	326	570	519	0.888830868476677	4.23296118063383	2.81397581072552e-07	4.50216115663375e-06
AT4G38150	495	252	281	171	250	218	0.784092704020352	3.02845849406329	2.82104721269713e-07	4.51026702555949e-06
AT1G60110	32	19	17	52	86	58	-1.39583765687589	0.391412925134	2.82514698784559e-07	4.51361374230018e-06
AT4G23620	805	440	532	368	542	356	0.617215627915584	3.89471400827869	2.84460137588512e-07	4.54146969130843e-06
AT1G48690	260	233	245	501	636	492	-0.969976623404505	3.53568841965375	2.85324953327292e-07	4.5520459752464e-06
AT4G15790	1184	613	739	498	699	572	0.625482471801434	4.39460565694189	2.93000663787634e-07	4.67119059667103e-06
AT4G34320	368	295	200	141	181	146	1.01293469056463	2.73521676008905	2.94534164460513e-07	4.69231305208161e-06
AT3G63440	1084	527	419	341	488	319	0.895874277342037	3.92849267563896	2.94946041401101e-07	4.69554932860422e-06
AT1G80160	1012	662	622	470	561	292	0.928732747097277	4.15818640666096	2.96382355132399e-07	4.71507855636727e-06
AT3G62590	518	302	281	214	306	233	0.659501687588754	3.18160582197748	2.98321651039903e-07	4.7413089471302e-06
AT5G43350	11152	9341	7554	15690	25828	15322	-0.835324971909854	8.66482230645658	2.98452699228111e-07	4.7413089471302e-06
AT1G23870	2448	1664	1149	3145	4029	2804	-0.813258389879278	6.19054167022764	3.00233685793445e-07	4.76473184628165e-06
AT2G17500	13247	8588	7754	5965	5195	4122	1.04009110431463	7.80085102493886	3.00350733853184e-07	4.76473184628165e-06
AT3G02530	3299	1909	1963	1442	2049	1720	0.56971410330113	5.91911682320127	3.00629856634829e-07	4.76579889006377e-06
AT2G25260	395	251	235	580	756	406	-0.849937730091151	3.65214535092266	3.0497233790805e-07	4.83123432481802e-06
AT5G08415	1268	643	708	543	802	571	0.556401585768378	4.45688571056101	3.06776747158627e-07	4.85458538960583e-06
AT2G40900	1012	668	593	2058	3141	1077	-1.29500727502616	5.31900551028882	3.06877991732362e-07	4.85458538960583e-06
AT1G29030	769	421	445	350	504	321	0.594960032005955	3.77315429276287	3.09413912329921e-07	4.89126209266449e-06
AT3G55120	3896	1874	1934	4164	5272	3626	-0.682184911196639	6.62762710232506	3.12850001555703e-07	4.94210729283395e-06
AT5G42230	17	7	1	39	48	42	-2.31589566894084	-0.339739588478487	3.14528154108073e-07	4.96513040467445e-06
AT3G53650	841	398	520	335	389	343	0.805037806274561	3.79298709659968	3.18715788740163e-07	5.02610295721775e-06
AT1G12710	786	407	429	349	450	305	0.655418232215468	3.72921693645221	3.18837471435863e-07	5.02610295721775e-06
AT1G15690	32704	21539	19502	15037	21216	15968	0.624552896455428	9.27064982245879	3.2270819012663e-07	5.08355793900458e-06
AT1G29250	2526	1250	1636	1122	1154	968	0.82093281517188	5.41184340810848	3.2314415697943e-07	5.08686340885394e-06
AT1G58170	782	372	425	294	279	274	0.954480237282239	3.57430304626059	3.26270555251102e-07	5.13248681145003e-06
AT1G05560	358	160	167	390	591	333	-0.84148861366538	3.23932763630078	3.27979190065448e-07	5.15575952517278e-06
AT2G40660	1742	888	1103	798	1013	797	0.61849291131232	4.95386353844965	3.3522497435948e-07	5.26598170266516e-06
AT4G14130	117	67	92	193	232	182	-1.01399310652449	2.11269148442764	3.36343318070178e-07	5.27733206154552e-06
AT1G03530	749	294	394	255	291	224	0.959608415481643	3.41825289023456	3.3641672266087e-07	5.27733206154552e-06
AT4G19860	2990	1818	1676	3139	4400	2844	-0.557226647774207	6.33558077293991	3.37234670549019e-07	5.28647659512207e-06
AT1G72280	1095	778	601	350	741	435	0.863610758502124	4.28722779530016	3.37815795584669e-07	5.29189855269995e-06
AT5G20050	798	478	483	778	1115	863	-0.528822583325278	4.44481227401042	3.38771258260422e-07	5.30317289809895e-06
AT2G13650	1098	724	718	1150	1693	1149	-0.511946766364175	4.97697419567852	3.40707847030896e-07	5.32977956812239e-06
AT3G25100	363	175	212	117	195	142	0.835318111084437	2.55544821435328	3.41376371070928e-07	5.3365263844618e-06
AT3G48520	1309	1010	561	1724	2930	1916	-1.04804059662032	5.48470837068451	3.43172563826065e-07	5.36087973838009e-06
AT1G33050	2266	1583	1257	2395	3910	2520	-0.644080015853193	6.05609617742572	3.44247326371622e-07	5.37393727045777e-06
AT4G28040	389	255	217	524	634	423	-0.759533823479191	3.56070273476401	3.45213060889854e-07	5.38527587012294e-06
AT1G60680	1959	1383	1057	2600	3065	2303	-0.743151786842277	5.90196541390391	3.47190584252265e-07	5.41237158195059e-06
AT4G16840	187	118	114	271	319	225	-0.843460267684174	2.58595414196676	3.53765751980554e-07	5.511053040722e-06
AT2G38940	356	231	226	621	735	391	-0.970474897808991	3.62206851480582	3.55747952274e-07	5.5380970148122e-06
AT1G31885	258	184	157	349	494	295	-0.782449343062075	3.06617975920082	3.56001057532852e-07	5.53820455684751e-06
AT2G34350	536	437	321	189	299	255	0.946365071208853	3.34635973247268	3.57644962190648e-07	5.55993325810547e-06
AT1G69252	780	478	628	960	1549	953	-0.713061263141891	4.68091314323714	3.59274202717448e-07	5.58140413682942e-06
AT2G31280	2424	1380	1435	1187	1679	1200	0.481789026088243	5.50080939147514	3.60187791539829e-07	5.59173524547168e-06
AT3G05130	418	193	255	163	196	142	0.884053893491633	2.74550381820846	3.60808187282472e-07	5.59750356753049e-06
AT3G43980	3604	1742	2170	1538	1662	1461	0.763881043918999	5.89714657066478	3.65709388202277e-07	5.66962969511387e-06
AT4G24710	399	215	232	144	230	176	0.736221647303263	2.77287634737534	3.67629198069812e-07	5.69546750039974e-06
AT3G01330	369	189	257	125	193	159	0.892203823417344	2.67403263421383	3.69080184223087e-07	5.71401152381166e-06
AT2G36830	2761	1937	1944	4416	5397	3126	-0.814008683763964	6.55979453884036	3.69663824766951e-07	5.7191112366799e-06
AT2G47800	8480	5394	4896	2713	5073	4059	0.798379814849154	7.22498783407073	3.70573781738925e-07	5.72924894860283e-06
AT4G21310	270	192	165	117	147	108	0.882160995340941	2.31851831899063	3.74686155219546e-07	5.78884963026353e-06
AT3G48110	1851	1160	1143	875	1370	979	0.499196655604906	5.17080881028828	3.78498683807388e-07	5.84373911616143e-06
AT3G55340	677	338	410	289	392	288	0.661853100713948	3.54654482594323	3.81000422257971e-07	5.87832956014613e-06
AT5G64140	7830	4194	5590	3574	3723	3159	0.849652911751443	7.11812943176774	3.85006251097397e-07	5.93575042877583e-06
AT2G21560	303	178	258	914	882	435	-1.45832338096816	3.84152635097181	3.85249861125259e-07	5.93575042877583e-06
AT4G11360	1446	918	765	1727	3095	1434	-0.841684669166146	5.46102592430165	3.8591271712985e-07	5.9418936152197e-06
AT1G57860	2792	1367	1551	1202	1434	1203	0.650795542087946	5.5380455645433	3.87770876583956e-07	5.9664198828701e-06
AT5G60390	76048	46734	47259	34773	48223	37480	0.617557513961588	10.4753701740034	3.90386190150441e-07	6.00255457787709e-06
AT5G45650	68	49	25	14	12	5	2.28307842679078	-0.146259515858873	3.93026413337809e-07	6.03902265576094e-06
AT2G16970	173	146	124	277	363	268	-0.885490285809122	2.72362416634613	3.96265051624635e-07	6.08462958108954e-06
AT4G18550	1205	760	612	542	707	518	0.652380794992312	4.40837982837702	3.97902017568332e-07	6.10559746602976e-06
AT3G18610	616	295	394	183	318	264	0.882685704248954	3.33931851625341	3.99631459613869e-07	6.1279547948289e-06
AT2G26640	1037	640	634	495	734	536	0.515803386613611	4.3175789545165	4.02731837078706e-07	6.16762993030417e-06
AT1G61570	4236	1884	2964	1715	1879	1454	0.936769371976575	6.11660850521133	4.02964855625281e-07	6.16762993030417e-06
AT5G25770	2037	1300	1035	2132	3243	2024	-0.631923258916927	5.8097391144202	4.03078063305927e-07	6.16762993030417e-06
AT3G26650	1511	1003	1044	1520	2963	2125	-0.731807347125079	5.60129553009631	4.03315564680037e-07	6.16762993030417e-06
AT2G03670	379	239	228	164	250	162	0.687261124746218	2.80566306286081	4.04367440178562e-07	6.17951465137007e-06
AT2G17550	409	241	252	439	606	428	-0.585934488283355	3.51909832189736	4.10238055353391e-07	6.26497288199222e-06
AT3G18760	1024	523	580	463	562	433	0.636845323924371	4.12819002246676	4.1320994587265e-07	6.30321083303441e-06
AT2G19730	12026	6206	7159	5418	6483	5128	0.666578370951561	7.69360553545548	4.13302332906235e-07	6.30321083303441e-06
AT3G61610	517	325	345	219	339	265	0.661356247593721	3.30982669109765	4.14141742603177e-07	6.31173340098812e-06
AT2G15760	188	168	150	320	443	460	-1.12280249148472	3.0857895324296	4.19647094531423e-07	6.38983876109325e-06
AT2G01610	4391	1990	2182	967	1777	1691	1.02581097010772	5.96973259760571	4.1983470499648e-07	6.38983876109325e-06
AT3G29034	1133	788	881	2129	2129	1516	-0.912909956396776	5.38666344674017	4.22604241690488e-07	6.427641931594e-06
AT3G19590	1032	595	653	392	608	534	0.688507448984874	4.22688429905162	4.27221263544829e-07	6.49205968783497e-06
AT2G24050	1636	914	1030	806	1138	804	0.501692656943885	4.94754677740383	4.27416776958595e-07	6.49205968783497e-06
AT1G65845	896	833	816	1551	2117	1761	-0.913814938836009	5.28403003962086	4.2984671756195e-07	6.52456269335767e-06
AT2G05910	372	201	190	144	183	100	0.943554794272045	2.54088799762252	4.31120842023811e-07	6.53948977837197e-06
AT1G12780	1348	830	856	1414	2138	1292	-0.533976019874079	5.23786740494268	4.33063666570185e-07	6.56453313982232e-06
AT1G24320	237	161	156	280	424	284	-0.69350982596764	2.89903170668949	4.34081288446034e-07	6.57552766571955e-06
AT1G53990	29	12	19	58	100	46	-1.61933789421587	0.374306938924082	4.35593495108151e-07	6.59399439600124e-06
AT1G68560	11877	8899	8233	5538	7771	6369	0.705072074271659	7.91745464012946	4.39269793603343e-07	6.64517418097324e-06
AT5G54080	1136	714	609	1210	1736	1084	-0.587361860417796	4.95644822404063	4.39914972229175e-07	6.65046189535973e-06
AT1G63780	1456	746	943	690	791	552	0.73156514618583	4.66585788555646	4.43294826586742e-07	6.69705649702402e-06
AT5G48800	3521	2167	2323	1447	2673	1737	0.605920369850254	6.07790693485285	4.46080650075678e-07	6.73462028419623e-06
AT4G25890	2037	981	1331	869	880	785	0.856978067779372	5.08262950848728	4.51233386013967e-07	6.80784374137102e-06
AT2G04390	4202	2313	2533	2040	2270	1814	0.655420542555716	6.21703715438676	4.57556974043551e-07	6.89862207178932e-06
AT1G79470	1676	855	983	687	600	381	1.14973868926078	4.67260230694177	4.60289544418862e-07	6.93517300850791e-06
AT2G33080	68	44	38	18	18	19	1.54837478870095	0.0933436600443409	4.63084359709553e-07	6.97261223003106e-06
AT3G23175	505	345	314	757	849	574	-0.783396544842449	4.01994992040891	4.66335843481961e-07	7.01687277533559e-06
AT4G09760	710	411	361	895	1154	663	-0.761176212572395	4.32329061518738	4.72177354839485e-07	7.10001978416726e-06
AT4G14970	469	296	302	190	341	200	0.696592065043947	3.1387440244935	4.72518983958873e-07	7.10041051713751e-06
AT2G01950	3092	2003	2061	1296	2424	1508	0.615607433424484	5.91664127329119	4.7425886382135e-07	7.12179782487401e-06
AT1G54570	1543	915	797	1562	2218	1435	-0.565187260857706	5.33883594325115	4.75103468795891e-07	7.12972150137662e-06
AT1G75670	983	528	672	474	543	390	0.743540933770212	4.14470255869637	4.86113641045457e-07	7.28684443858599e-06
AT5G63920	640	324	350	208	349	283	0.749354142289582	3.38868939778113	4.86221538222608e-07	7.28684443858599e-06
AT5G07810	500	318	306	232	347	222	0.62334800490023	3.23997460574962	4.90148603445641e-07	7.3408074797002e-06
AT4G27510	146	88	85	48	76	46	1.03678101330936	1.28627681571203	4.91961998083609e-07	7.36306396998721e-06
AT5G07460	825	744	701	1496	1757	1432	-0.882441955753996	5.09140846907897	4.94217749426768e-07	7.39190709664571e-06
AT5G45070	864	774	602	1507	2217	1159	-0.936194648093326	5.09342946595558	4.97300592295914e-07	7.43307430145953e-06
AT5G11540	895	493	484	409	546	336	0.64635685298495	3.94272170463555	4.98567907463342e-07	7.44706844514467e-06
AT1G69200	345	190	214	125	184	157	0.797281496998406	2.58362443951968	4.99712348661132e-07	7.45920987600011e-06
AT1G24310	692	402	430	302	388	345	0.665195424182933	3.65676406428013	5.01826347906523e-07	7.48579820700082e-06
AT4G23493	413	267	305	459	731	530	-0.657188103108297	3.70795747427602	5.04150557565281e-07	7.51548495190921e-06
AT4G15000	13444	6755	7905	5783	7074	5835	0.674419422682783	7.83351888280251	5.08942318686715e-07	7.5792046911495e-06
AT5G44610	620	396	263	834	1030	689	-0.899601163502383	4.19730554002681	5.09098834777813e-07	7.5792046911495e-06
AT2G45470	1287	932	886	655	980	684	0.573257803264556	4.7424833055488	5.10861387569888e-07	7.60041462525438e-06
AT5G62865	477	296	260	494	693	590	-0.673848485747016	3.76291832892903	5.20743893436061e-07	7.74232246057119e-06
AT3G27170	606	504	556	1227	1573	896	-0.964487211943795	4.69814103985343	5.22563442015782e-07	7.76398690396535e-06
AT1G04170	4278	2465	2739	2109	2877	2170	0.524083559770619	6.34611428412668	5.22891316270616e-07	7.76398690396535e-06
AT3G02230	7511	4536	4693	3660	5110	3812	0.534056698123549	7.16371275529102	5.27033045498805e-07	7.81810210689566e-06
AT2G16365	1702	1107	978	2104	2444	1822	-0.640326895774016	5.61918755539591	5.27230980047153e-07	7.81810210689566e-06
AT5G16410	67	38	38	88	139	99	-1.06461533901472	1.1960748859048	5.28714438749382e-07	7.83493498001802e-06
AT2G43200	457	318	342	219	331	211	0.710095420001852	3.21983384390345	5.3581834674202e-07	7.93497940089647e-06
AT2G31610	12551	5937	7399	5366	6806	4905	0.690804921836385	7.70372094018741	5.36887199829205e-07	7.94557734220918e-06
AT2G44510	442	213	264	181	218	164	0.801979962769694	2.86164801861328	5.41662966402852e-07	8.01098516057341e-06
AT5G22100	992	496	649	421	454	416	0.812911670757274	4.07928551382946	5.43816175745302e-07	8.03754590892942e-06
AT3G59890	798	343	434	293	410	291	0.751136153615672	3.63426852454236	5.46019205788062e-07	8.06480763900358e-06
AT3G28900	4018	1784	2513	1682	1981	1434	0.79229661400546	6.02886300467491	5.50754757340291e-07	8.12941487294609e-06
AT1G08230	342	261	252	438	681	625	-0.881807873793708	3.66038871193071	5.51394160965563e-07	8.13351583666908e-06
AT4G23800	3133	1484	1724	1030	1790	1381	0.695389331545889	5.66751656843991	5.54776357125802e-07	8.17804335094687e-06
AT3G57610	2329	1358	1547	1182	1620	1192	0.513952911468169	5.49790984752575	5.56377418026073e-07	8.19627375147119e-06
AT1G80310	344	225	174	426	623	357	-0.789447464844612	3.36065935625905	5.59473950137555e-07	8.23649640598449e-06
AT5G49820	1284	729	792	626	886	646	0.496932206827213	4.5980562490323	5.62832493535604e-07	8.28052121784395e-06
AT4G29390	7394	4270	4249	3109	3948	3643	0.665798257811688	7.02724385169239	5.633796596711e-07	8.28315388516432e-06
AT3G24190	1213	650	582	1137	1706	1102	-0.585675840076746	4.92413594921187	5.64620315645687e-07	8.29597256724346e-06
AT5G13740	997	665	602	1297	1850	981	-0.719609072098318	4.93238825151175	5.71655315500099e-07	8.39324283596832e-06
AT5G27770	9928	4986	5941	4439	5563	4274	0.639926496865298	7.4182465786223	5.71986720050653e-07	8.39324283596832e-06
AT3G25900	1253	796	768	494	725	670	0.693089292071458	4.53561355052942	5.77241275586056e-07	8.46482561558562e-06
AT1G10682	3867	2458	2576	8635	7760	4781	-1.14311514086475	7.18697251254517	5.78443303131603e-07	8.4769264520817e-06
AT2G25070	1398	830	853	1447	1930	1350	-0.498263274547407	5.23341444857511	5.80497955245718e-07	8.50084828426045e-06
AT2G36210	488	255	309	209	213	128	1.03617161234513	2.98454161607089	5.80831465343779e-07	8.50084828426045e-06
AT1G21000	1969	1409	1417	2566	3110	2642	-0.663007185262004	5.99902052984585	5.8183329020592e-07	8.50997390323938e-06
AT4G27340	355	192	234	144	208	154	0.747061050115386	2.66484319918045	5.82533839441044e-07	8.51468402743749e-06
AT3G12390	4817	2641	2898	2354	2983	2240	0.55448067724413	6.45113334993124	5.8663091965781e-07	8.56900164785872e-06
AT4G20325	419	239	308	193	253	165	0.793599463947648	2.96499431286501	6.06577364337767e-07	8.85461246643613e-06
AT1G04480	6870	3558	4030	3187	4135	3031	0.580895630260314	6.9142284577735	6.07706732973805e-07	8.86534562791553e-06
AT2G28990	809	607	519	1045	1484	897	-0.669988838128498	4.69048165021669	6.09669587215146e-07	8.88821604951699e-06
AT1G03040	1429	820	857	1459	2080	1305	-0.516144158439439	5.25085790186277	6.12841924360372e-07	8.92465028267802e-06
AT1G49032	577	328	360	627	1003	553	-0.645967771895969	4.03770815799987	6.12962199899424e-07	8.92465028267802e-06
AT2G41170	655	272	225	169	233	135	1.15326530118901	3.00655077110658	6.18294216311794e-07	8.98747237757305e-06
AT3G12170	237	135	152	96	131	90	0.847553582343361	2.05976510083431	6.18362169158223e-07	8.98747237757305e-06
AT5G09420	606	312	337	268	315	234	0.712082233368774	3.34101511790276	6.18475538585601e-07	8.98747237757305e-06
AT3G54040	5977	5084	3947	9060	13220	7889	-0.833216748648116	7.7612293968552	6.2525958048607e-07	9.08018996967988e-06
AT1G12430	2705	1577	1743	1251	2003	1404	0.504856565730332	5.70150249519176	6.27464080458676e-07	9.10632547736639e-06
AT2G26560	130	71	54	162	279	147	-1.08333682820533	2.00095328190718	6.30305316726106e-07	9.14166221776515e-06
AT5G02840	532	394	379	734	968	625	-0.683943260489598	4.13800295295388	6.32115471199722e-07	9.16200871432845e-06
AT4G15563	502	348	283	539	832	564	-0.635219428564554	3.88277275841125	6.38045531332552e-07	9.24200529769849e-06
AT1G23040	273	141	144	313	402	276	-0.727655112658023	2.89777184779653	6.40648637961326e-07	9.27373945362936e-06
AT5G62370	346	168	224	112	179	142	0.882650248776495	2.52513439863262	6.42096217667267e-07	9.28871666651137e-06
AT4G28890	286	162	174	412	517	290	-0.848994045341521	3.14504195444372	6.42583885777289e-07	9.28979724329056e-06
AT5G57480	300	203	182	600	501	442	-1.08362113068261	3.45268986889271	6.5301909539853e-07	9.42543526030855e-06
AT2G37190	8805	4064	4787	3552	4222	3502	0.716305257869268	7.13248420257341	6.53085645053062e-07	9.42543526030855e-06
AT4G28390	564	349	317	531	900	605	-0.593581234239457	3.96517924698451	6.53223097169194e-07	9.42543526030855e-06
AT3G53750	1591	977	1053	726	992	874	0.600664530385238	4.93642583282983	6.54248118621204e-07	9.43417399255384e-06
AT2G36120	7380	4477	4383	7850	11112	7216	-0.561976106861557	7.6666934597428	6.572768809268e-07	9.47177670496372e-06
AT3G01790	1376	758	803	631	915	692	0.503670871492984	4.65438796063935	6.59798606334156e-07	9.49920206179784e-06
AT3G59650	872	445	555	404	473	353	0.706193104000558	3.92761260221743	6.6002457535408e-07	9.49920206179784e-06
AT4G36130	6559	3091	3572	2775	3611	2672	0.629467281860491	6.75100282089001	6.62763095911099e-07	9.53251652335049e-06
AT2G01430	337	283	192	477	743	454	-0.88192479948689	3.57791762530494	6.68387308439655e-07	9.60726677530354e-06
AT5G67450	177	137	125	232	470	260	-0.946169385725904	2.74175775815436	6.69053813114215e-07	9.61070595530286e-06
AT1G16070	950	445	542	183	416	358	1.12701702430461	3.81266614610449	6.78718679284153e-07	9.74331633088515e-06
AT3G04710	965	522	514	416	601	445	0.557492684482723	4.07154910463285	6.7956485184092e-07	9.74924192739892e-06
AT1G49240	10915	6384	6818	10662	16660	11575	-0.558810236142762	8.23601986818747	6.93444850849859e-07	9.94202799226742e-06
AT4G16960	1501	1066	835	1533	2924	1822	-0.724825740020548	5.52237091967579	6.94289439519138e-07	9.94779677833313e-06
AT3G10050	1864	950	1125	844	1076	880	0.587647730183083	5.03921462301834	6.96533311981547e-07	9.97359443222464e-06
AT3G56240	21640	11803	11187	25336	29972	21739	-0.701318712761135	9.18787627093015	6.98445830282012e-07	9.99461765406734e-06
AT2G41840	7433	4014	4324	3160	4695	3654	0.562141249502413	7.05005980013494	7.04980951713326e-07	1.00817206031731e-05
AT1G11475	3125	1658	1961	1430	1774	1521	0.609974165086263	5.81167130034919	7.07823737266082e-07	1.01159434369762e-05
AT3G49410	261	133	179	92	149	88	0.934405662085545	2.15263502490405	7.13562632508964e-07	1.01914866147868e-05
AT2G47610	16207	8673	9295	7105	8606	7335	0.655447025290464	8.12635020085279	7.14718379670348e-07	1.01979586021073e-05
AT5G17920	91136	62167	65783	43638	58354	47477	0.688896980489386	10.8350691343504	7.14922459014146e-07	1.01979586021073e-05
AT5G65970	1351	870	876	1287	2158	1598	-0.561533666523592	5.28956922828937	7.31911457061671e-07	1.04313380788114e-05
AT2G25270	1052	639	744	350	683	528	0.791101384790594	4.29613444148084	7.32210839139509e-07	1.04313380788114e-05
AT4G18205	234	187	158	287	654	533	-1.17502893018961	3.2956106683929	7.34538749104278e-07	1.04552826412339e-05
AT1G32340	801	502	497	789	1168	818	-0.493640563716132	4.4622181461072	7.34821153847112e-07	1.04552826412339e-05
AT2G18170	882	541	510	871	1263	848	-0.499957795566587	4.56164491347104	7.48724335996807e-07	1.06463678497144e-05
AT1G65610	786	555	391	1023	1503	835	-0.817150751426776	4.60045258015258	7.50363095388443e-07	1.06629297730657e-05
AT3G20000	2128	1045	1233	974	1191	908	0.608849298331878	5.18519497885922	7.50878477838081e-07	1.06635172720755e-05
AT1G12000	8894	5205	5250	4106	5782	4479	0.54247420660322	7.36153432471781	7.65153937980189e-07	1.08593929557504e-05
AT4G29690	3161	2141	2079	1592	1517	1381	0.8186792311597	5.88826029798645	7.66425303705278e-07	1.08705783145336e-05
AT3G16350	1455	782	760	1526	1807	1532	-0.618065451127182	5.24388368616975	7.68379643023122e-07	1.08914304157562e-05
AT3G17340	1654	922	980	759	1115	854	0.495849375268264	4.93513075404019	7.6901484875857e-07	1.08935699136171e-05
AT5G52600	145	91	102	47	64	60	1.10629788323262	1.3642810763114	7.73502438463269e-07	1.09502437717e-05
AT1G61480	151	110	85	179	362	223	-0.981864881433785	2.40695725660838	7.77209459942162e-07	1.09958030197478e-05
AT2G37560	172	110	108	64	91	67	0.940442823759077	1.61408681703034	7.77759452729507e-07	1.09966680635765e-05
AT4G01330	431	276	192	455	732	502	-0.791533000280475	3.62542124305655	7.8035691665476e-07	1.10264628392895e-05
AT1G53670	448	272	228	529	669	453	-0.692796898630075	3.64454442521474	7.91303292188379e-07	1.11738574569497e-05
AT2G14460	768	392	451	347	400	316	0.691067639901573	3.71113075433002	7.91781675322419e-07	1.11738574569497e-05
AT4G29220	2266	1408	1296	2308	3365	2130	-0.521373756441486	5.93457988437342	7.98215308365912e-07	1.12575883145399e-05
AT5G01740	13	13	7	108	96	31	-2.67747021967521	0.420981986719155	8.01360911795477e-07	1.12948707461399e-05
AT4G18350	131	71	63	29	58	36	1.22436671078129	0.946326780869881	8.12633109869239e-07	1.14465759589909e-05
AT1G27880	302	158	171	113	169	117	0.773997210614006	2.33546422721333	8.16344127576501e-07	1.14916527846267e-05
AT5G59240	255	123	154	93	81	53	1.30765546818074	1.91716129539762	8.30872642811307e-07	1.16888555972735e-05
AT1G19060	14	8	10	0	0	2	3.88010413096376	-2.15657448000981	8.40214549698794e-07	1.18128914346715e-05
AT4G02370	2178	1188	1225	2019	2862	2033	-0.481923028733978	5.78429090635398	8.4825755009969e-07	1.19185219172346e-05
AT1G27050	496	282	318	201	311	244	0.658684111775907	3.18544779494981	8.4883221357244e-07	1.19191514633658e-05
AT5G45000	120	73	57	167	220	143	-0.972232459299076	1.91703583149954	8.52381166301062e-07	1.19615186125654e-05
AT5G22750	672	345	396	279	420	305	0.604683381566286	3.55628076302498	8.57913881036066e-07	1.20316538365999e-05
AT4G24960	1300	731	628	1247	1693	1365	-0.604415625118833	5.06151659910904	8.71610550673426e-07	1.22161241977562e-05
AT5G51460	645	336	399	288	309	187	0.917150203895899	3.41166212010547	8.73623270465253e-07	1.22367095075441e-05
AT3G26210	990	654	627	1124	1559	981	-0.551721700004684	4.8372633977735	8.75716534862788e-07	1.22548115151605e-05
AT1G56230	1202	674	626	1173	1783	1062	-0.563845973861374	4.95445610322926	8.76005197438455e-07	1.22548115151605e-05
AT2G25680	31	8	17	44	93	60	-1.69927067915727	0.31130090928824	8.7782304009201e-07	1.22726098737537e-05
AT2G05120	1529	854	971	735	1038	790	0.505198415023728	4.85309180073759	8.80116486212472e-07	1.22970312778569e-05
AT5G02960	24108	13511	15057	11004	13123	11331	0.667892902412615	8.75727556330434	8.82335474045666e-07	1.23171633064674e-05
AT4G34200	12149	7177	7923	5870	8256	6091	0.555493801285742	7.85936082752142	8.82652467216066e-07	1.23171633064674e-05
AT2G01300	781	564	468	838	1691	1507	-1.00928886396916	4.80669658074445	8.8679775153588e-07	1.23673375206445e-05
AT5G25580	354	202	237	118	236	144	0.821015964132309	2.66224746172305	8.90988487289458e-07	1.24180830369122e-05
AT4G19840	2245	1430	1240	2238	3197	2252	-0.523163336553737	5.91946612862134	8.9232667101209e-07	1.24290331049021e-05
AT3G16220	592	409	348	619	943	662	-0.584572985010728	4.10562094224049	8.95468318054491e-07	1.24650741427202e-05
AT1G21810	371	208	271	96	177	168	1.07636574545979	2.68291028685402	8.97393672577671e-07	1.24841500708935e-05
AT5G23220	139	97	93	348	309	199	-1.26650302560059	2.53805507559177	9.01194015970445e-07	1.25292703271045e-05
AT2G31650	831	448	480	330	570	378	0.585863828510065	3.87959789908992	9.03923159876135e-07	1.25594511929671e-05
AT1G28530	333	184	204	121	208	142	0.742292520956698	2.54657555513445	9.1435319169524e-07	1.2696527806904e-05
AT3G53940	374	187	203	131	172	155	0.826534818955163	2.5840642950947	9.19483724092703e-07	1.27598928892445e-05
AT3G13380	5805	4015	3300	2541	4185	2733	0.618186359244985	6.78393607440515	9.27101702979013e-07	1.28576774405135e-05
AT1G76990	4321	2947	2606	5195	6791	4551	-0.612367191688745	6.9917212585676	9.33303316142478e-07	1.29357104723506e-05
AT1G15870	125	68	96	44	54	28	1.3321362966986	1.07097100962484	9.34041066981588e-07	1.29379641636397e-05
AT5G08640	4898	2019	1898	5124	6824	4729	-0.873780738769099	6.9062212020281	9.47841749346975e-07	1.3121046247114e-05
AT4G31110	369	244	244	534	557	566	-0.850634705979925	3.62511006627267	9.56319066709364e-07	1.32302567070278e-05
AT1G19396	56	53	46	128	155	116	-1.20951759908202	1.45826655961103	9.64923009792369e-07	1.3341083654136e-05
AT1G75380	2131	1353	1192	2183	3306	2020	-0.549043646421642	5.86333331575095	9.6554805872284e-07	1.33415255411365e-05
AT2G14890	3270	1949	2179	1251	1970	1764	0.692520291917824	5.92793095150019	9.75907030589941e-07	1.34763834580238e-05
AT5G65660	2957	1931	1992	4080	4992	3096	-0.687572188719101	6.52134581616265	9.9226155802128e-07	1.36938182501158e-05
AT3G23890	4370	2295	2516	1459	2448	2116	0.713166089133978	6.20741226414069	9.94188453577767e-07	1.37104810289222e-05
AT1G80570	243	145	143	253	432	264	-0.699734662468586	2.82490788847465	9.9468793239391e-07	1.37104810289222e-05
AT5G47210	9486	4524	4749	3733	5140	3934	0.629671005467527	7.24871083917668	9.95825152366193e-07	1.37177506445055e-05
AT1G78090	186	120	113	321	404	204	-1.01279073190709	2.69691286519483	1.00670404288261e-06	1.3859123283136e-05
AT4G27230	1663	809	856	715	816	665	0.670691616344319	4.74601376829115	1.00933034162381e-06	1.38867804494359e-05
AT1G04270	16565	8532	9855	7416	9133	7327	0.640966480186634	8.16425275538884	1.0145554767767e-06	1.39501378056797e-05
AT2G39220	5739	2830	3049	1675	3410	2357	0.760715941903244	6.51596528328851	1.02341021662631e-06	1.40632943329315e-05
AT4G25434	959	549	629	970	1362	966	-0.50148907448401	4.71117723092397	1.02916157361119e-06	1.41336932835065e-05
AT2G18800	7	0	4	65	47	18	-3.49561633634883	-0.445145940478361	1.03151609658455e-06	1.41573853524524e-05
AT1G11210	2842	1634	1210	2626	6127	4890	-1.1496152101072	6.50040343386405	1.03682210990675e-06	1.42215325380197e-05
AT2G24100	1086	750	634	1175	1754	1107	-0.566725600365686	4.96522067539642	1.05826820622725e-06	1.45068514924327e-05
AT2G21580	8106	3440	4586	3068	4265	3078	0.71586259567747	6.99907961091567	1.0596595110269e-06	1.4513669896004e-05
AT2G47990	720	325	439	279	414	275	0.723742780724564	3.57294026490501	1.06033914632157e-06	1.4513669896004e-05
AT1G78650	582	284	352	254	296	223	0.749530298469466	3.28647838251317	1.06132705384524e-06	1.4513669896004e-05
AT3G16500	5681	3309	3525	2842	4062	2597	0.525703979891274	6.74370865777524	1.06134638714944e-06	1.4513669896004e-05
AT3G48970	379	211	295	118	229	165	0.941891460182449	2.78929385536693	1.06365578739921e-06	1.45364136923118e-05
AT3G16530	293	241	186	400	1129	501	-1.26660084867489	3.67188483688646	1.06573631474312e-06	1.45560038859419e-05
AT5G62700	9816	5144	6018	4041	5867	4814	0.615844111202775	7.44205853148233	1.0697627575737e-06	1.46021318153036e-05
AT5G18440	508	298	336	233	328	251	0.615981330309937	3.26641831380925	1.0704286561673e-06	1.46023605945928e-05
AT5G16070	3541	1737	2088	1627	2092	1537	0.581652654586162	5.93763014837786	1.07118164812342e-06	1.46037764694159e-05
AT5G20950	3820	2064	2053	1738	2196	1791	0.56006344514972	6.05454641114587	1.0730832211056e-06	1.46208401325079e-05
AT1G04190	1821	930	1105	852	1155	855	0.534976958079546	5.0302887188276	1.0821300059937e-06	1.47351782595813e-05
AT3G55605	574	306	315	253	261	217	0.79052085050976	3.24363245726006	1.08536298839705e-06	1.47580697634568e-05
AT1G51340	100	89	65	187	283	151	-1.11660692062745	2.0813924872276	1.08543286382913e-06	1.47580697634568e-05
AT5G49440	2079	1247	1253	1860	3171	2148	-0.511923425447608	5.81162587808641	1.08577930466864e-06	1.47580697634568e-05
AT4G39470	720	401	488	294	480	357	0.639596385829504	3.74676722535233	1.11083444395465e-06	1.50895053241303e-05
AT5G19690	7067	4031	4104	3218	4619	3563	0.526029223996073	7.01664727637819	1.12773520125566e-06	1.5309839078e-05
AT5G43080	322	139	223	112	147	101	1.03302944222576	2.36356756558812	1.1314141689517e-06	1.5347629466196e-05
AT1G72670	705	428	446	190	446	307	0.900339396026434	3.62421483336328	1.13188340895395e-06	1.5347629466196e-05
AT1G63180	99	63	51	122	187	153	-1.0001776206238	1.71655281166251	1.13601803060251e-06	1.53944130110864e-05
AT4G29510	2751	1402	1762	1225	1503	1307	0.645611427457984	5.60714455177748	1.13810667334841e-06	1.54134314370696e-05
AT1G48420	1688	1033	1102	1623	2459	1747	-0.474295237703319	5.53790147179155	1.14017359987058e-06	1.54321330499932e-05
AT1G07930	22377	11747	13216	10196	14141	9789	0.580401232454944	8.62681037362451	1.1459184909881e-06	1.55005631117121e-05
AT2G39795	768	455	517	379	453	376	0.639733430160264	3.86513682437964	1.15503145283692e-06	1.56144426271433e-05
AT5G56680	3875	2099	2407	1806	2142	1877	0.618125089886666	6.12250704526604	1.15652540837787e-06	1.56237685225928e-05
AT1G52100	133	50	45	186	379	141	-1.52590388987751	2.10708885337182	1.15711039602754e-06	1.56237685225928e-05
AT4G31710	28	33	25	70	180	88	-1.72971675762069	1.02931656251252	1.16580047498475e-06	1.57297531521168e-05
AT3G12670	2438	1229	1385	1016	1505	1183	0.547580038392859	5.40708479715928	1.16635822439346e-06	1.57297531521168e-05
AT5G25780	1776	1005	1165	885	1276	898	0.493165253963886	5.09572460978219	1.18915063506538e-06	1.60275275828614e-05
AT1G53570	1779	1185	1054	1731	2644	1975	-0.528052081212243	5.64130909105771	1.19004885561179e-06	1.60300293455014e-05
AT3G53320	563	322	405	231	371	277	0.689793455197985	3.41691443609943	1.19587114727284e-06	1.6098815953263e-05
AT1G69360	961	609	543	1017	1475	904	-0.553283544561755	4.72223870044577	1.20470825134736e-06	1.62080814079299e-05
AT2G23620	1640	1276	869	758	941	655	0.815626046607579	4.92486029533169	1.2148817172379e-06	1.63351848351862e-05
AT3G53890	10127	5142	6406	4639	5138	4169	0.724035618344361	7.44766340228706	1.22399049510686e-06	1.64478292636971e-05
AT1G76740	933	491	568	241	486	419	0.91739070452904	3.9377009817109	1.22655351275723e-06	1.64724306086412e-05
AT1G30900	1538	1116	1017	1864	2811	1628	-0.618680881617814	5.58119560546129	1.23190086484658e-06	1.65343734813388e-05
AT1G25530	2289	1524	1648	1079	1461	1304	0.6369646993573	5.52794170256753	1.23800364876289e-06	1.66063757179018e-05
AT4G26960	326	161	214	126	129	121	0.985013184137817	2.42064934701687	1.24168448986066e-06	1.66458239567434e-05
AT1G19050	7122	4095	4441	2372	1142	1094	1.79668023020868	6.67010585281778	1.24245275578475e-06	1.66462029430482e-05
AT3G22460	365	223	214	412	619	356	-0.654880408284883	3.39020888586391	1.2503649334829e-06	1.67422376063677e-05
AT4G21770	539	262	366	179	301	237	0.822677883107266	3.20680828221672	1.25350449137922e-06	1.67742912156904e-05
AT3G27960	1963	1043	1069	1777	2629	2315	-0.628126154526007	5.69424684302675	1.27417653228901e-06	1.70407854303456e-05
AT4G29360	814	495	463	291	438	412	0.742940270105703	3.84017093798899	1.28013110332726e-06	1.71102490608121e-05
AT4G26970	7366	4386	3800	7849	11795	6879	-0.646152497549752	7.64193647253586	1.2813319706844e-06	1.71161298578062e-05
AT2G19490	604	301	354	261	307	252	0.708573549263832	3.34874071350055	1.28354304496174e-06	1.71354900868928e-05
AT4G37295	89	54	58	139	190	112	-0.999741348811347	1.64339289881923	1.29318926338708e-06	1.72540287543845e-05
AT3G56340	6115	3655	3973	2830	3488	3182	0.638204844014103	6.84009048197092	1.2975586412755e-06	1.73020638029001e-05
AT3G13160	846	531	454	394	543	386	0.585485193939856	3.94657856602371	1.30068114528456e-06	1.7333425570602e-05
AT1G77940	11496	5985	7267	5374	5988	4797	0.705873758131171	7.64780587573898	1.32520931265996e-06	1.76498422073924e-05
AT5G01500	2082	1258	1307	1106	1363	1033	0.522261284649756	5.32173512525305	1.32784392922939e-06	1.76744669751568e-05
AT2G43110	997	488	688	437	440	379	0.877661095378512	4.08323782846585	1.33298077238789e-06	1.77323491867922e-05
AT1G69080	104	67	105	189	266	259	-1.2238242908681	2.28180096192575	1.33533669865332e-06	1.77531909197437e-05
AT5G05690	304	160	193	323	449	344	-0.650982750369758	3.09870301237065	1.33828007500396e-06	1.77795361221687e-05
AT5G52330	995	451	481	390	515	330	0.723421592787092	3.92811989271145	1.33889905272078e-06	1.77795361221687e-05
AT2G27530	14700	7703	8637	6570	7968	6666	0.638151566766044	7.99455955961782	1.34010018314509e-06	1.77849873863415e-05
AT2G31410	2177	1033	1350	992	1181	869	0.675702747555862	5.21176208753788	1.34782058202016e-06	1.78769009389997e-05
AT2G45960	6012	3467	3808	9014	10007	6141	-0.809420036901284	7.53064356554001	1.35290380590108e-06	1.79238769870406e-05
AT2G39020	985	495	582	423	596	462	0.580180831893559	4.10788150489608	1.35295590682352e-06	1.79238769870406e-05
AT4G13990	898	519	555	340	560	466	0.650943440826237	4.03060921283706	1.35560062886817e-06	1.79483438177689e-05
AT4G38530	392	227	214	160	203	175	0.731439289076343	2.75553564651376	1.36108873154324e-06	1.80104064800383e-05
AT3G51350	471	262	264	450	651	478	-0.550612962955103	3.63073631723667	1.36733004624488e-06	1.8082357078353e-05
AT1G73610	31	27	27	8	10	7	1.90746496276209	-0.724271993279725	1.36846932383782e-06	1.80867905051303e-05
AT2G16380	84	60	46	119	209	115	-1.06800270281777	1.60965616095023	1.3696725282242e-06	1.80920631370543e-05
AT1G14060	853	382	530	343	373	322	0.84212952829466	3.78043372365494	1.374596959056e-06	1.81464545739229e-05
AT5G45920	386	173	191	497	555	376	-0.857410266757817	3.38403507281119	1.38319863903652e-06	1.82492981730948e-05
AT4G30960	4953	2545	2882	6371	8835	4450	-0.799931749070312	7.15080773458102	1.38988338136637e-06	1.83267448205372e-05
AT4G28510	1977	979	1027	863	1148	871	0.553490514805056	5.05327692144497	1.3916903590742e-06	1.83398211056673e-05
AT1G35310	5	5	6	32	30	23	-2.25849878430482	-0.866305057743736	1.40775351570581e-06	1.85406412973081e-05
AT1G61840	43	42	40	101	142	170	-1.57147056946939	1.42413050804422	1.41862265594635e-06	1.86728593595747e-05
AT3G51920	879	659	526	1147	1426	1021	-0.667810132345525	4.7779122944033	1.42251323086698e-06	1.87131199581011e-05
AT3G07590	977	544	558	468	668	430	0.526459269212981	4.14665156830184	1.42687769475339e-06	1.87595638477367e-05
AT4G12440	112	88	96	26	68	36	1.39051382307944	1.11733032769545	1.43922893550051e-06	1.89108965561238e-05
AT4G24100	1184	762	704	1132	1692	1231	-0.484550249977407	5.01313746887756	1.4489475142209e-06	1.90274806377111e-05
AT4G14770	1429	866	903	429	832	718	0.825598425230403	4.66678658699387	1.4693593742074e-06	1.92842701999974e-05
AT3G26740	146	65	99	231	263	184	-1.02921023662185	2.26185704642023	1.4750527915018e-06	1.93477041077743e-05
AT4G04670	590	326	399	287	339	250	0.699153629472053	3.43443145811513	1.48319413736414e-06	1.94431539160876e-05
AT5G17630	1095	650	814	482	738	585	0.640700171705822	4.42729349829911	1.49960611917646e-06	1.96468489521692e-05
AT3G26410	754	373	430	307	418	343	0.638547774433566	3.67719938068077	1.50363354643518e-06	1.96881470471824e-05
AT5G59530	439	244	224	654	706	433	-0.891763022507922	3.69830469348047	1.50899662612984e-06	1.97468755699771e-05
AT5G27670	3164	1574	1832	1376	2047	1486	0.525175070099635	5.79515048592071	1.5126489948779e-06	1.97831622905689e-05
AT5G27930	3499	2038	2153	1504	2242	1891	0.562910208767498	6.02588531142889	1.51501710690662e-06	1.98026204647673e-05
AT4G02450	2899	1482	1796	1341	1685	1379	0.583580038907688	5.69131630732626	1.5216811646798e-06	1.98781752610175e-05
AT4G13440	29	25	15	99	105	52	-1.7529345692546	0.691117713214701	1.52808981021934e-06	1.99503077660384e-05
AT4G29310	661	361	322	228	403	271	0.689383284688542	3.44054248300152	1.5359823572022e-06	2.00417187501528e-05
AT3G24660	2631	1470	1642	1211	1918	1352	0.484417714509381	5.63455180622736	1.54264633594755e-06	2.01170025084871e-05
AT4G36060	76	54	53	206	181	122	-1.36120550091356	1.77393402903818	1.54359635186172e-06	2.01177288152545e-05
AT2G20060	1680	897	975	782	1034	836	0.52078165752967	4.91811514254972	1.55285458747657e-06	2.02266728113986e-05
AT2G17710	900	644	534	1067	1441	956	-0.600623981703467	4.74146275640081	1.55927713564182e-06	2.0298575906402e-05
AT5G10840	5730	3150	3495	2695	3764	2880	0.516544641149322	6.72477241656839	1.56066084330081e-06	2.03048384442173e-05
AT3G09720	733	377	470	318	417	344	0.654600927632801	3.70511255144977	1.56160236130116e-06	2.03053439985373e-05
AT5G12010	903	511	516	999	1216	859	-0.567304855086923	4.5920498089341	1.5667136855625e-06	2.03600371789304e-05
AT5G46590	52	31	41	142	118	101	-1.44145498824128	1.27787338593721	1.58636896046575e-06	2.06035622203678e-05
AT1G18670	4750	2661	2738	1491	2995	2220	0.729068341755947	6.35172913663124	1.5881191941865e-06	2.06041469588804e-05
AT5G46140	4	0	1	8	26	14	-3.04551093960079	-1.70740802205705	1.58824586915753e-06	2.06041469588804e-05
AT2G30870	16538	9150	9874	16893	22367	18781	-0.606690367034187	8.8160397114791	1.59768162912021e-06	2.07146099406681e-05
AT3G48360	11164	7091	6043	12609	15792	12210	-0.635004907943483	8.28897142060861	1.60502737909136e-06	2.07978634174309e-05
AT5G45630	845	763	431	308	490	309	1.04689554257605	3.96798969240108	1.64326625189955e-06	2.12811020935408e-05
AT1G60640	1551	734	1014	690	739	603	0.783908694009216	4.7098795324787	1.64761331780288e-06	2.1325121739917e-05
AT1G78050	1612	1033	1080	1914	2680	1574	-0.582438859867047	5.57047291275333	1.6516444371193e-06	2.13650038027594e-05
AT2G32270	386	269	226	632	922	401	-0.990511852979136	3.75110387419703	1.68501694743828e-06	2.17841702486345e-05
AT5G01370	888	567	528	323	529	466	0.71248170358453	4.02084888416276	1.69824155903973e-06	2.19425295063749e-05
AT1G55430	59	47	25	102	180	92	-1.35617573040971	1.28325559076721	1.70123219417748e-06	2.19685523582219e-05
AT5G09990	36	26	33	70	108	75	-1.25720318189811	0.790338581661255	1.70355457875066e-06	2.19859209690167e-05
AT1G11460	14	6	8	29	39	42	-1.86755986249628	-0.469926052166515	1.70536362635875e-06	2.19966483801262e-05
AT3G62460	909	448	599	417	459	347	0.77275891155001	3.96602634637079	1.70769606128479e-06	2.20141105436111e-05
AT3G43800	940	536	645	1391	1655	947	-0.786314071578796	4.87742166668926	1.728404340822e-06	2.22683022032022e-05
AT4G15270	132	91	84	190	278	158	-0.881823657640513	2.17402806187809	1.74254977185463e-06	2.24376972626617e-05
AT5G51160	120	81	83	171	263	150	-0.888673629941456	2.07052233992364	1.7514747878293e-06	2.25397170207209e-05
AT3G01800	805	484	495	378	512	422	0.558401840252006	3.92705034119695	1.76041614796176e-06	2.26418303307031e-05
AT5G61130	1344	849	957	533	742	744	0.761952996699257	4.68226160748324	1.76704643827555e-06	2.27141197880049e-05
AT5G58900	634	405	431	750	1007	649	-0.574034229640826	4.22698761147452	1.77587430296499e-06	2.28145587922316e-05
AT1G67430	15023	8497	9148	6975	8980	7411	0.586468443592068	8.09873517702907	1.77761974607572e-06	2.28239475958752e-05
AT3G49790	982	703	540	1069	1647	1058	-0.61981888042103	4.84615481546132	1.7837918674337e-06	2.28901300957907e-05
AT4G34555	1328	609	807	566	703	554	0.677836103111707	4.47539046574015	1.7876848354037e-06	2.29270070538233e-05
AT1G21130	458	287	186	512	1036	519	-1.00741917499787	3.80695644602629	1.79752939651134e-06	2.30401275068505e-05
AT1G74720	2372	1244	1429	1042	1679	1152	0.502182996681002	5.4318917940291	1.80520149401128e-06	2.31252890704919e-05
AT5G56000	2775	1397	1576	1321	1672	1179	0.557320309020604	5.58896813208144	1.83898074596161e-06	2.35446055096223e-05
AT1G29910	18	0	17	71	295	140	-3.6674759676813	1.30846773596064	1.84974092986951e-06	2.36688977345931e-05
AT2G26410	51	24	25	62	121	75	-1.24099823147751	0.798653656054344	1.85715225704912e-06	2.37484711863659e-05
AT1G74260	3841	2000	2214	1652	2503	1902	0.517897125378827	6.09539619721422	1.85867358122746e-06	2.37484711863659e-05
AT3G46900	300	177	109	582	540	357	-1.27661474433013	3.31459558532053	1.85912681747901e-06	2.37484711863659e-05
AT3G01770	993	590	632	914	1557	1002	-0.506757512047872	4.76550358587402	1.8928441627851e-06	2.41654537127416e-05
AT5G03330	1132	763	721	1392	2036	1105	-0.640582207243291	5.0967446510484	1.90326967052479e-06	2.42847709804057e-05
AT1G77750	1103	646	734	563	639	532	0.625378427721616	4.38031568286435	1.9065496982611e-06	2.43128318947752e-05
AT1G51420	618	321	252	862	1063	565	-0.980280822784659	4.1233524981501	1.90788615788848e-06	2.43160901539384e-05
AT3G56990	889	480	528	380	591	441	0.542020765948988	4.00925612575071	1.9141360772357e-06	2.43819315160912e-05
AT1G22780	7711	3703	4437	3371	3822	3166	0.688771949954289	6.99622688799377	1.92310144526216e-06	2.44822676916651e-05
AT1G29630	520	341	328	230	302	272	0.682666194811843	3.3047499748803	1.92597633102755e-06	2.4504998623566e-05
AT3G15850	1365	793	830	579	875	737	0.562775854576586	4.6629173415461	1.93240406979528e-06	2.45728827303814e-05
AT1G67210	283	167	154	111	169	107	0.764676254280293	2.28242588375414	1.93634406170687e-06	2.46050021040095e-05
AT5G24165	2689	1605	1874	3753	3997	3106	-0.706160133092563	6.3705729938051	1.93711752505894e-06	2.46050021040095e-05
AT3G27550	369	151	194	108	130	128	1.02296880468248	2.4005212180041	1.93851422220576e-06	2.46088473072904e-05
AT2G20450	3070	1268	1774	1217	1203	952	0.914227216656113	5.52824677417765	1.94037436766142e-06	2.4618568189816e-05
AT2G26570	1208	750	682	1082	1768	1276	-0.515805004220835	5.01877192357409	1.9447774817774e-06	2.46605239304299e-05
AT1G27170	986	629	540	958	1592	956	-0.562204269210355	4.75384988664302	1.95773791194956e-06	2.48108813122847e-05
AT3G07410	3177	1686	1910	1102	1853	1596	0.683790677499632	5.78490731401943	1.96525455782198e-06	2.48921178368274e-05
AT3G18630	158	96	89	54	75	61	0.966114503986838	1.41341759984514	1.99964823438424e-06	2.53134986114089e-05
AT2G43850	643	407	428	781	1008	651	-0.5911732370736	4.24300194187018	2.0160087845889e-06	2.55062528736374e-05
AT1G80920	4641	2167	2491	7136	7883	4282	-0.970522565051163	7.08702361442586	2.03331923401764e-06	2.57019142135491e-05
AT5G17380	2693	1509	1415	3194	4098	2381	-0.676318969998187	6.18776810830506	2.0337589375469e-06	2.57019142135491e-05
AT3G61100	459	205	276	169	247	175	0.77200547538354	2.89866584755227	2.0894070112618e-06	2.63903485223662e-05
AT1G64590	1198	743	694	483	298	297	1.34115789804046	4.21804539805641	2.09812701881371e-06	2.64856157621854e-05
AT3G03670	7	0	5	19	27	31	-2.57368745038896	-1.04298084027081	2.10732998695486e-06	2.65868693530845e-05
AT5G20520	1456	916	874	1336	2166	1463	-0.475959718429766	5.29869215051525	2.11175218185157e-06	2.66277272033359e-05
AT1G67780	225	132	148	91	130	94	0.807001578249905	2.02555548228207	2.12227341574483e-06	2.67454008331541e-05
AT1G16000	1239	648	785	581	595	524	0.736829454322858	4.42941127765075	2.13960710759218e-06	2.69487468562632e-05
AT4G34930	110	92	68	187	284	152	-1.04064528633593	2.10944497150435	2.14248592046062e-06	2.69699053054067e-05
AT1G77020	281	195	219	391	487	379	-0.717487651621852	3.25458514541303	2.14856120929426e-06	2.70312552589901e-05
AT5G28460	954	494	554	439	611	440	0.533041674949735	4.08550053111069	2.16626044577573e-06	2.72386968852572e-05
AT5G66460	4455	2487	2194	1057	2221	1877	0.93667666767693	6.11223334128531	2.17327381156863e-06	2.73116169783444e-05
AT4G31790	1522	850	939	693	1001	812	0.514613198584078	4.82823608507115	2.17496934178668e-06	2.73176635083704e-05
AT5G43960	2361	1107	1378	1053	1324	1005	0.606400973698723	5.31986287379314	2.17696542738167e-06	2.7327476165709e-05
AT3G48250	415	164	233	132	188	138	0.910357040399738	2.62461015288603	2.20855610508473e-06	2.77014795998389e-05
AT4G37890	1040	628	545	381	734	428	0.661595263269254	4.18212341208532	2.20922224503716e-06	2.77014795998389e-05
AT1G77720	651	426	402	259	445	340	0.640132709972011	3.63128114995777	2.24774307978943e-06	2.81687914093946e-05
AT3G50460	221	164	174	331	489	276	-0.803278490849906	3.00022797564972	2.26492344032059e-06	2.83682921993383e-05
AT3G22942	403	220	215	406	634	371	-0.628664815917943	3.42173188577044	2.29051895596938e-06	2.86729125846028e-05
AT3G57000	1879	834	1165	809	964	718	0.724538098399613	4.95449256364916	2.302364514505e-06	2.88051667151223e-05
AT5G40150	801	433	491	225	465	368	0.834541027577932	3.76264345199873	2.31065520818865e-06	2.88928231841043e-05
AT4G05200	532	348	326	868	1024	541	-0.88101064687155	4.12827093344866	2.36053426822413e-06	2.95001213131676e-05
AT1G55740	2384	1533	1409	1261	1699	1135	0.505990249205431	5.5254209166536	2.37201265492916e-06	2.96271097571524e-05
AT2G20080	437	300	249	204	229	132	0.927200733937368	2.94325328592921	2.37672319249689e-06	2.96694718175458e-05
AT5G41190	1638	846	1073	787	1033	775	0.564479533800941	4.90985616951333	2.40140027550884e-06	2.99608980574439e-05
AT3G08860	663	424	403	749	1396	663	-0.745411203891721	4.34248653800052	2.40377621088708e-06	2.99739167760004e-05
AT3G04350	1350	774	763	1236	1899	1213	-0.466214679038132	5.11150916887326	2.41481668599324e-06	3.00949037957994e-05
AT5G36180	1332	732	610	549	536	344	0.974419925442858	4.32286327588982	2.42489114594204e-06	3.02037244340897e-05
AT1G24420	151	96	75	48	75	47	1.04419404151805	1.29208517600165	2.43278173181914e-06	3.02852379951696e-05
AT1G64880	2560	1181	1525	1142	1427	1044	0.632622518274322	5.42969948988039	2.44095900076631e-06	3.03702282755742e-05
AT1G73230	5484	2758	3135	2515	3087	2461	0.582982082301501	6.56302265777134	2.4466645778324e-06	3.04243889874736e-05
AT5G03300	5463	3056	3216	2697	3091	2512	0.59229774695545	6.61612078162511	2.45167562741273e-06	3.04698581429002e-05
AT3G23800	43	11	14	182	160	50	-2.51434175705925	1.15288482335355	2.45677459258252e-06	3.05163691110677e-05
AT5G18980	2169	1467	1185	1039	1435	1076	0.563156300403483	5.35767776739089	2.47623727795976e-06	3.07411465605435e-05
AT1G76430	64	47	37	114	228	89	-1.35450034897692	1.46240712592516	2.50804764171261e-06	3.11188812467321e-05
AT2G33250	261	134	167	286	431	269	-0.684799509475508	2.89334310045721	2.51707942561498e-06	3.12137274968075e-05
AT2G23000	594	352	420	269	408	305	0.610526895542623	3.53137837813761	2.52201901741979e-06	3.12577508522635e-05
AT5G59970	3210	1391	1731	1332	1422	1105	0.774415942617783	5.62651168162079	2.52798062149357e-06	3.13143855068821e-05
AT1G22880	654	370	362	281	449	246	0.636043279321689	3.51779525334766	2.56659354419506e-06	3.17751908512207e-05
AT1G29280	2544	1388	1419	2915	3584	2280	-0.611373332803066	6.08084057256651	2.57852852165019e-06	3.19053900409907e-05
AT3G09730	255	108	140	86	110	70	1.00809313126465	1.91248989607774	2.5919747949791e-06	3.20541357960719e-05
AT5G11750	620	328	400	299	354	245	0.694703739858935	3.46414745357996	2.5979220716661e-06	3.2110031319851e-05
AT5G46290	3641	1743	1942	1570	2238	1578	0.536632287398217	5.93666747589722	2.60134961637372e-06	3.21347389458137e-05
AT1G47655	303	161	190	93	188	120	0.843392057243421	2.36825273363098	2.61749086805501e-06	3.23163869796363e-05
AT2G36320	3134	2113	1851	4135	5015	3180	-0.670621115438919	6.54858306596187	2.64552083709512e-06	3.26445371532939e-05
AT1G65985	766	494	547	843	1304	797	-0.550795982143003	4.51415788657895	2.6549692263302e-06	3.27284802775594e-05
AT4G17240	706	338	441	164	321	302	1.0231694339904	3.47463812494939	2.65523345216919e-06	3.27284802775594e-05
AT4G06534	147	86	82	189	281	155	-0.857539867492386	2.17564725144015	2.71018046842413e-06	3.33874642043816e-05
AT1G26330	340	181	188	134	208	129	0.708166533756032	2.52514015520391	2.71668061367536e-06	3.34342589912071e-05
AT5G22480	1287	655	727	576	796	615	0.524424373289138	4.4988232436991	2.71695156416655e-06	3.34342589912071e-05
AT1G56580	4221	2658	2311	1977	1995	1850	0.741734789884865	6.21129888610291	2.73749134111677e-06	3.36685990806024e-05
AT5G52920	6044	2961	3454	2706	3731	2674	0.548815783206543	6.70533120620064	2.74201974223915e-06	3.37058656293277e-05
AT5G61590	1120	639	756	2731	1964	1513	-1.22967212242436	5.41699417695077	2.74391175630512e-06	3.37107017794012e-05
AT3G62190	849	492	527	862	1139	837	-0.487338058778687	4.50638159759317	2.74921200373276e-06	3.37573821091531e-05
AT2G43360	2178	1288	1413	1126	1420	1150	0.513716186250527	5.3963178331579	2.75100137992197e-06	3.37609252816938e-05
AT5G11200	4689	2571	2751	2315	3137	2254	0.485972166642479	6.42819811174198	2.80955235463667e-06	3.44606762363969e-05
AT3G10250	839	522	531	929	1369	785	-0.562369870922801	4.57525059735136	2.81415401315044e-06	3.44983076434982e-05
AT5G56100	81	74	57	136	206	142	-1.02821040807171	1.76939856699639	2.84291745113627e-06	3.48319324963564e-05
AT2G05630	1250	738	685	1212	1617	1198	-0.482987778683357	5.01141789338948	2.89393039840393e-06	3.54376506870421e-05
AT1G51870	27	23	5	78	126	55	-2.08819401168793	0.609203381917169	2.90139695731983e-06	3.55097522061532e-05
AT1G14900	1500	739	872	657	927	712	0.53752509270973	4.7134267741635	2.91518876947074e-06	3.56591470197087e-05
AT3G04810	1052	608	697	1039	1761	1020	-0.547489543810231	4.88005998835378	2.92412153501894e-06	3.5748974962093e-05
AT3G02820	449	235	267	203	266	183	0.654023965360467	2.97194255166728	2.94078559931127e-06	3.59331733060875e-05
AT4G04695	584	339	353	611	837	552	-0.526605771636362	3.97906555097347	2.94807662259105e-06	3.60027055511323e-05
AT4G02120	1325	945	848	1412	2153	1405	-0.52185193173782	5.28377852400693	2.96081845502978e-06	3.61386929711855e-05
AT1G53130	2	0	0	20	11	9	-4.06278118323254	-1.93365600669249	2.97574320432089e-06	3.6301162354229e-05
AT5G02430	328	172	167	115	189	124	0.751950279951442	2.41416799322133	3.00296528637848e-06	3.66133897653571e-05
AT3G06320	1737	836	1065	813	910	683	0.683510939183711	4.88368790632641	3.03250471703735e-06	3.69535176650894e-05
AT5G59305	202	133	167	37	68	88	1.51134656682787	1.82540274035138	3.06829491818356e-06	3.73694067052189e-05
AT1G77920	576	314	354	819	977	545	-0.796943579582338	4.10379938620099	3.07389111677317e-06	3.74173055583401e-05
AT4G28180	201	135	144	53	131	74	1.07517391933126	1.8754154656425	3.07946042604926e-06	3.74648254645636e-05
AT3G19210	454	236	247	187	278	189	0.628695055994625	2.95242221141833	3.09617743850497e-06	3.76478440427942e-05
AT4G33050	1201	892	539	1372	3153	1644	-1.05426189909011	5.35758445337312	3.10218938676991e-06	3.77005673989136e-05
AT2G18620	289	228	251	127	218	115	0.93335071528886	2.62214926701776	3.10670799681343e-06	3.77350952420724e-05
AT3G27640	285	135	183	102	118	111	0.95390094818926	2.21117524226908	3.125527610319e-06	3.79112506417054e-05
AT3G02650	1201	558	662	525	665	485	0.617551755376577	4.3110295842924	3.12586247964811e-06	3.79112506417054e-05
AT3G62250	18260	9430	11455	8420	10795	8351	0.606798182727753	8.34620315641648	3.126266723288e-06	3.79112506417054e-05
AT2G45710	1742	1014	1051	802	976	913	0.597054894535751	4.99795787179189	3.14102369135159e-06	3.8069681000514e-05
AT5G61410	1275	883	792	1258	1956	1470	-0.52751959970711	5.20271326817603	3.14692355312943e-06	3.81181872642296e-05
AT5G59690	4763	2044	2578	1923	2413	1843	0.674166415152444	6.23082073412688	3.14950419994822e-06	3.81181872642296e-05
AT5G07760	27	22	11	41	124	92	-1.93063638805858	0.62494946554616	3.15010936315639e-06	3.81181872642296e-05
AT3G20670	1335	676	784	627	695	574	0.643493012051484	4.5205399436356	3.15534568229388e-06	3.81610221092478e-05
AT4G18730	10855	4961	6718	4672	6007	4269	0.686311485636842	7.50721466953108	3.15717939207266e-06	3.81626815823076e-05
AT3G30214	1271	741	890	664	911	572	0.570570017411495	4.62942512142523	3.16356147661826e-06	3.82192886232695e-05
AT4G04700	369	193	237	398	554	373	-0.610431869717331	3.35411520215926	3.18639740974069e-06	3.84745087128915e-05
AT5G14050	1577	784	933	733	903	721	0.573812592606194	4.78353437003252	3.20491078728185e-06	3.86772897853568e-05
AT3G26770	472	273	254	414	827	551	-0.707457449545989	3.72678244537417	3.22863733728322e-06	3.89427329234242e-05
AT5G48290	194	100	102	230	334	187	-0.806442826584127	2.45593396793683	3.23520649137843e-06	3.90010557468156e-05
AT1G50240	1562	1094	1015	531	921	859	0.805344398680195	4.88829406932797	3.23949784485267e-06	3.90318714622178e-05
AT4G19700	382	192	157	740	763	362	-1.28110458934526	3.62566537000519	3.26884554946973e-06	3.93643900617353e-05
AT5G41110	449	307	301	485	736	495	-0.554265208826914	3.74421385546219	3.27430065216915e-06	3.9408985109976e-05
AT3G46330	1068	735	657	1256	1935	1042	-0.627048267687131	4.99913900694069	3.28093936737866e-06	3.94677706252315e-05
AT5G02360	122	75	81	154	229	151	-0.807021791489749	1.98007329204992	3.30423711025002e-06	3.97267844976345e-05
AT5G20890	7533	4142	4358	3579	4938	3677	0.501382955003162	7.09985840680253	3.3130124653506e-06	3.98110125043064e-05
AT1G44050	62	50	51	95	175	141	-1.1690613202506	1.49249012525164	3.32638623621623e-06	3.99503782080535e-05
AT5G61530	2377	1324	1431	2374	3387	2116	-0.495140082771707	5.9597117327762	3.33613054956493e-06	4.00460281283154e-05
AT1G72370	16171	10035	10158	7152	9073	8514	0.661672735981495	8.23484015854752	3.35866011736848e-06	4.02949649814421e-05
AT4G08535	111	72	71	37	61	37	1.05070971070653	0.971033014263409	3.38657343918604e-06	4.0608192704952e-05
AT1G63160	578	288	319	236	325	258	0.629332699445361	3.28718035164583	3.39080738917669e-06	4.06373000636812e-05
AT3G23790	299	185	209	319	507	343	-0.612452641398123	3.16796115778047	3.4052690417006e-06	4.07679211933975e-05
AT5G50450	140	93	94	205	276	165	-0.842598123369925	2.24010588449215	3.40533113680346e-06	4.07679211933975e-05
AT5G52950	360	169	216	136	209	121	0.793922623090611	2.56053504307234	3.437061416321e-06	4.11259024256069e-05
AT1G52870	215	140	121	228	401	243	-0.729598436302891	2.69096104721835	3.44082213937537e-06	4.11338786478219e-05
AT5G01520	338	190	147	417	606	313	-0.872650070618408	3.25231485936954	3.44138517960439e-06	4.11338786478219e-05
AT1G73600	771	462	819	1848	1851	1390	-1.16521038866064	5.12446791002747	3.45666520710934e-06	4.12945745267789e-05
AT5G06000	212	99	127	79	93	60	1.015053113249	1.72823337272427	3.45891957783616e-06	4.12995731971467e-05
AT3G53240	548	226	280	792	963	484	-1.00455247735886	3.9614129218209	3.50981303657648e-06	4.18704877426577e-05
AT4G35270	568	321	388	778	1200	550	-0.829592133283427	4.17341924307068	3.51045742976895e-06	4.18704877426577e-05
AT2G27710	9349	3648	4899	3371	3775	3170	0.841415493040437	7.08790458056574	3.51443474344586e-06	4.18957125351428e-05
AT2G26650	6420	4229	3931	6274	9927	7066	-0.534881771959407	7.50525764255472	3.52411416001548e-06	4.19888495919217e-05
AT2G41000	520	305	259	577	857	471	-0.690214796847542	3.82947810065173	3.5296440576664e-06	4.20324738365302e-05
AT3G58700	2956	1330	1456	1200	1451	1168	0.650864067006291	5.52756990765025	3.55843010657688e-06	4.23528493372735e-05
AT5G66860	1057	517	633	427	626	506	0.602514012864692	4.19537820765388	3.58394473429578e-06	4.26339697503879e-05
AT3G20330	1895	950	1130	892	1190	888	0.520861735346505	5.07674737380792	3.59029836341494e-06	4.26869776347881e-05
AT5G59260	126	97	86	185	238	193	-0.861135532292125	2.1836637491935	3.59250429211454e-06	4.26906413370928e-05
AT1G02220	1104	687	564	1224	1751	1003	-0.63117617112159	4.91615293256578	3.60491139354963e-06	4.28154602945612e-05
AT4G14390	126	79	80	154	240	152	-0.800276611502655	2.00921157243357	3.6492621066428e-06	4.33193409440262e-05
AT4G02590	2704	1472	1646	2677	3469	2730	-0.50509351331725	6.14661634627486	3.68977386233496e-06	4.37658555604191e-05
AT1G77600	1324	842	909	662	963	752	0.505237481540252	4.74515637963716	3.69076808171216e-06	4.37658555604191e-05
AT5G03610	1281	882	868	1330	1992	1379	-0.486080935676217	5.22306458908323	3.70069246798694e-06	4.3860419951194e-05
AT5G51540	438	230	268	173	272	203	0.647648551858655	2.95338820984488	3.7088790125213e-06	4.3934298781815e-05
AT2G45070	7066	3649	3898	3275	3725	3033	0.62143937683497	6.90781933626472	3.71628862129751e-06	4.39989013347829e-05
AT3G05560	8684	4250	5156	3901	4262	3603	0.696558553833438	7.18831642201985	3.78819735847788e-06	4.48266699521094e-05
AT4G40080	283	134	151	277	401	285	-0.659902179451873	2.87568222780206	3.83236346294935e-06	4.53254553622742e-05
AT1G80380	6820	5452	3920	9464	11397	10044	-0.808235921187804	7.83928891360488	3.85344273063744e-06	4.55508114690957e-05
AT4G09770	219	139	138	249	343	254	-0.644989009381939	2.70515442972416	3.85814633023061e-06	4.55824588752823e-05
AT3G11830	6682	3376	3694	2672	3993	3228	0.570485737175014	6.83865635438563	3.89024422484109e-06	4.59375558203676e-05
AT2G31725	546	269	306	221	262	237	0.720640725448446	3.17318532540998	3.90319546391768e-06	4.60663074296056e-05
AT4G35725	32	27	24	10	6	7	1.96319464020809	-0.770242543524123	3.92176568317153e-06	4.62612055809877e-05
AT2G24230	925	618	660	478	741	462	0.545043980831923	4.25478641027673	3.95833391909512e-06	4.66680930346147e-05
AT4G18100	20018	9182	12522	8721	10125	7484	0.750152083562997	8.3728954366245	3.98526914742719e-06	4.69407927472391e-05
AT3G54420	1113	748	631	1342	1723	1086	-0.609078139215066	4.99928596403188	3.98563743708498e-06	4.69407927472391e-05
AT1G49410	3237	1465	1929	1382	1589	1347	0.692984439880468	5.73684191763216	4.03348679986182e-06	4.74794796247471e-05
AT1G53400	958	475	570	904	1277	900	-0.514169060353555	4.60614251768469	4.04836285085881e-06	4.76296664906218e-05
AT5G62150	203	132	145	394	419	240	-1.00318241346718	2.89739073638566	4.05139420554069e-06	4.76404143510913e-05
AT4G31330	37	41	20	292	228	73	-2.44455302433417	1.75690756766464	4.08925674787222e-06	4.80605175252798e-05
AT1G11175	111	70	67	141	236	131	-0.888504416042789	1.8650428643571	4.09155093730643e-06	4.8062369887576e-05
AT5G57400	110	48	51	29	37	18	1.40097044328194	0.549157274599577	4.10686246362877e-06	4.82170517324265e-05
AT4G26190	2092	1031	1186	968	1347	934	0.508218242830384	5.19197615528481	4.1197176669095e-06	4.83427485222375e-05
AT4G28950	846	438	529	229	404	400	0.916998454098628	3.80379327041867	4.12561054529101e-06	4.83866575684679e-05
AT4G22730	3309	1902	2068	1058	1958	1702	0.750561075809006	5.87384717858403	4.15007389775176e-06	4.86482086138228e-05
AT1G51035	208	151	161	100	88	71	1.12926483819072	1.98809031871146	4.19277983582736e-06	4.91232200036128e-05
AT1G03200	247	162	187	291	431	360	-0.722632385314889	3.03089521541537	4.20218856003414e-06	4.92078249130495e-05
AT2G34480	18191	11109	11010	8704	11597	9411	0.552738825121698	8.42203666901995	4.21608362354784e-06	4.93221588020975e-05
AT1G62380	4268	3435	2793	6391	8521	4974	-0.759779265397609	7.19278857520495	4.21633746950138e-06	4.93221588020975e-05
AT2G19060	1089	779	587	532	577	369	0.849174816359967	4.28189371471231	4.22923120861567e-06	4.9447274447926e-05
AT5G64180	602	387	380	598	873	646	-0.498757931514643	4.07504822198164	4.24619993668294e-06	4.96198792600949e-05
AT5G41520	4779	2349	2690	1834	2440	2289	0.660004423112368	6.31674035763439	4.27078344861194e-06	4.98812428227029e-05
AT3G11720	1538	940	1008	810	1168	684	0.530032415173565	4.90803932091605	4.28251661838858e-06	4.99684180989073e-05
AT1G19540	843	510	558	867	1180	1049	-0.580373639498636	4.60272133463735	4.28268993530533e-06	4.99684180989073e-05
AT2G28790	1130	567	701	508	759	522	0.538056307375903	4.34545574047629	4.29448294183766e-06	5.0054271364108e-05
AT1G56700	2832	1936	1777	3324	4160	2996	-0.551234035868218	6.3654037083383	4.29449849889879e-06	5.0054271364108e-05
AT1G14710	3064	1900	1905	1210	2148	1662	0.589018371742542	5.85890427837515	4.30311600606089e-06	5.01287387655825e-05
AT1G09400	179	115	116	53	111	71	0.954873985014938	1.68019089254422	4.32160938884376e-06	5.03181175993998e-05
AT3G19200	391	261	193	149	232	159	0.770758045285152	2.76496264900926	4.33977532016222e-06	5.0503489822581e-05
AT2G22800	79	43	33	162	180	88	-1.37809447422873	1.50170884894431	4.3452209254996e-06	5.05407159871321e-05
AT3G01190	788	306	287	1918	1887	694	-1.66853251154722	4.78606308883607	4.35523202185993e-06	5.06114658665221e-05
AT3G50300	2392	1402	1669	1126	1042	569	1.1084265894179	5.34831574787513	4.35580341931926e-06	5.06114658665221e-05
AT1G05730	236	135	141	90	122	104	0.806515083903844	2.03792703279524	4.36755808817845e-06	5.0721847802568e-05
AT1G48610	544	293	344	247	322	261	0.617246704176806	3.30459514345815	4.38590657380447e-06	5.09086524136902e-05
AT1G18910	1030	714	610	1131	1827	1015	-0.599591909282758	4.91688426029495	4.43078470422033e-06	5.13919089205332e-05
AT3G22230	8817	4630	4932	3893	4806	4182	0.596333604197478	7.25112794317985	4.43369814460063e-06	5.13919089205332e-05
AT5G60930	3279	1830	2029	1080	1986	1676	0.713246899965334	5.85619550458253	4.4343940971218e-06	5.13919089205332e-05
AT1G18870	2574	1869	1814	1121	1029	1275	0.966221405890299	5.61013415808988	4.48514985706789e-06	5.19533707696922e-05
AT3G32030	225	150	128	96	81	56	1.20749289010992	1.8883913959722	4.49332772919217e-06	5.20213109975182e-05
AT1G55900	862	477	477	377	476	423	0.601890414123752	3.92001909190809	4.50751485528201e-06	5.21587174226177e-05
AT5G11630	601	302	361	272	326	258	0.657489955266094	3.37663019748568	4.51463198581671e-06	5.22142141495871e-05
AT5G23980	146	92	38	433	414	187	-1.84054725988064	2.64652319543758	4.5264322419431e-06	5.23237889427082e-05
AT1G09690	12291	5969	6506	5125	6790	5433	0.594074987336889	7.67004307839914	4.54026184783173e-06	5.24566976204287e-05
AT5G50090	622	310	388	212	423	240	0.734448220574993	3.40889844271786	4.54734048900825e-06	5.25115114477621e-05
AT5G38000	4115	3137	3551	2067	2977	2385	0.706589978132771	6.51066127781594	4.55673947247075e-06	5.25930499913954e-05
AT4G14420	7696	4726	4552	3296	4666	4139	0.598270495714311	7.15491176043959	4.57804207599199e-06	5.27934465462959e-05
AT3G28600	924	827	355	241	341	314	1.35497235333875	3.90595371315475	4.57879591961873e-06	5.27934465462959e-05
AT4G27950	852	380	481	344	455	349	0.66351424691525	3.79482582668492	4.59669287844362e-06	5.29726466703838e-05
AT1G23480	944	632	584	1125	1289	1151	-0.614364287181826	4.80319600618659	4.61529650714462e-06	5.31598028306289e-05
AT1G47500	1275	662	697	596	833	583	0.492036825863629	4.49197104265665	4.63203947615999e-06	5.33253469888532e-05
AT3G57860	338	169	214	128	210	133	0.739334254659324	2.54291536395878	4.647215318549e-06	5.34726898162455e-05
AT2G17360	9247	4684	5124	4158	5596	4223	0.539939252068961	7.32177817150931	4.65919231128086e-06	5.35500716724815e-05
AT1G64230	4919	3547	3068	5369	7645	6043	-0.588035952236146	7.20907882511026	4.65961862670739e-06	5.35500716724815e-05
AT2G22790	238	128	147	88	129	102	0.799704555414206	2.0401602217123	4.66108203310597e-06	5.35500716724815e-05
AT1G16410	11	6	9	38	45	22	-1.86721941071856	-0.546781651817941	4.70700581390203e-06	5.40500744174202e-05
AT4G13195	941	559	462	283	572	408	0.761576281877748	3.96519599267249	4.71935115015157e-06	5.41641857768671e-05
AT5G65480	2272	1522	1451	2270	3476	2309	-0.473809259672562	5.99968057754452	4.72343773860568e-06	5.41834431055251e-05
AT3G60770	9798	5248	5805	4591	5852	4744	0.55347392908055	7.45716491515442	4.72821231649308e-06	5.42105688376716e-05
AT1G33420	1253	713	679	476	903	565	0.578006049510792	4.46883741888643	4.7520690345548e-06	5.44563387327102e-05
AT1G63640	1878	1064	1136	823	1320	1010	0.492324581628834	5.13664638264886	4.77577067928866e-06	5.47000821948057e-05
AT5G18700	1763	1112	1109	617	1089	960	0.709784139432007	5.02949072169131	4.79908537918998e-06	5.49391478905235e-05
AT2G32660	2297	1862	1466	1062	1825	1049	0.694684331775778	5.5568494393431	4.83214643502184e-06	5.52894883295098e-05
AT1G01640	687	467	454	708	1036	844	-0.553253966841625	4.34709404669113	4.84264238570904e-06	5.53331065689753e-05
AT2G46220	531	362	327	539	820	583	-0.53335249486038	3.93247073312652	4.84321696209466e-06	5.53331065689753e-05
AT1G73270	554	359	350	584	951	546	-0.569788733350177	4.0007747147532	4.84333793439931e-06	5.53331065689753e-05
AT4G34360	287	127	151	99	128	99	0.876598905043769	2.12341315288553	4.85050124467582e-06	5.53868149741028e-05
AT4G24270	1246	764	739	612	876	673	0.467142653899856	4.58507075702262	4.87526203675943e-06	5.56360275251446e-05
AT5G14600	664	295	378	252	348	277	0.696412971099621	3.42703222272652	4.8772725618842e-06	5.56360275251446e-05
AT1G49760	6178	3299	3725	2844	4333	3017	0.490887139300824	6.82494892012596	4.88424208446162e-06	5.56872912772246e-05
AT3G02500	102	74	87	18	58	33	1.47318589535207	0.922979564837751	4.89213943151482e-06	5.57490762471762e-05
AT2G17055	62	38	47	93	148	90	-1.02303235463977	1.2258448823775	4.9402258630966e-06	5.62685472356243e-05
AT5G07090	12141	7486	6877	5286	7209	6301	0.60128029081636	7.79329816422078	4.94285128890921e-06	5.62699593846218e-05
AT2G02040	2498	1439	1436	2450	3232	2324	-0.46577800287312	6.00822531501208	4.96614879394786e-06	5.65065842791387e-05
AT2G34570	497	327	285	235	322	238	0.603347884040839	3.22833095783252	4.98104438597368e-06	5.66474183329008e-05
AT5G26790	171	80	102	47	69	64	1.06699289954232	1.40598105283976	4.99496620157593e-06	5.67770412857254e-05
AT1G27120	275	159	190	101	171	128	0.776375182157203	2.34062422404341	4.99978841971636e-06	5.68031517684442e-05
AT4G16008	229	183	194	117	134	81	1.03045189446891	2.25093947493607	5.02864258539781e-06	5.71021276923391e-05
AT1G13090	877	590	615	913	1386	946	-0.49203393947807	4.68569953662548	5.03598616939592e-06	5.71566644200611e-05
AT1G68220	1446	739	882	1334	1893	1422	-0.492583304153643	5.21097671275711	5.04376869426581e-06	5.71906105200123e-05
AT2G44040	404	234	240	182	268	185	0.58974231900338	2.88996539526252	5.04406184804199e-06	5.71906105200123e-05
AT3G46320	1193	445	630	433	483	322	0.93073220958002	4.07885023354913	5.0975470286527e-06	5.77679196017847e-05
AT1G18570	863	613	487	835	2237	1475	-1.03501602937696	4.93260069663802	5.13174631242178e-06	5.81262000493092e-05
AT3G04770	379	202	223	170	204	160	0.691262763554751	2.71888798809634	5.15788108443149e-06	5.83708022417747e-05
AT1G15250	719	380	403	314	380	337	0.631348048719099	3.63299133098094	5.15853100051781e-06	5.83708022417747e-05
AT3G13570	1641	905	1056	824	1086	849	0.496256840469286	4.9597871260705	5.2571694932595e-06	5.94329974918277e-05
AT5G24310	1508	808	946	635	1050	780	0.527146854070138	4.79893727137857	5.25768681968158e-06	5.94329974918277e-05
AT4G19960	768	568	537	814	1331	1000	-0.591917056372661	4.60084550505391	5.28316396385768e-06	5.96909961662374e-05
AT5G52560	2369	1429	1416	1238	1606	1242	0.464066762151999	5.50759519954435	5.3561932676315e-06	6.0485726684423e-05
AT2G40970	157	81	66	220	289	153	-1.02513312898429	2.20656257370347	5.37319372964851e-06	6.06472618908396e-05
AT3G07195	311	249	189	422	733	368	-0.844954375432254	3.43730051283467	5.37778266712165e-06	6.06686163976437e-05
AT3G56120	924	492	569	452	578	439	0.540382644029253	4.07781809343754	5.40314577241282e-06	6.09241925566047e-05
AT5G67200	579	376	441	261	361	321	0.699996859393447	3.54203422773859	5.41457147227361e-06	6.10224375094163e-05
AT4G05180	323	207	254	354	718	586	-0.92022190838676	3.5523705302327	5.41953665947247e-06	6.10478102928558e-05
AT3G49080	788	419	498	391	488	324	0.615205328424147	3.8308381580477	5.42879466377694e-06	6.11214894703014e-05
AT5G45480	1708	1353	1244	2024	3077	2167	-0.589385472758715	5.80840858002777	5.43413825896165e-06	6.11510455904664e-05
[truncated: 19,953 more rows]

## Sheet: BAP24h_de-list-edger_locus
Locus	chip.sample001.tsv	chip.sample002.tsv	chip.sample003.tsv	chip.sample004.tsv	chip.sample005.tsv	chip.sample006.tsv	logFC	logCPM	PValue	FDR
AT5G56080	16	38	22	234	997	792	-4.83197825308338	3.94444345299324	1.41180723845351e-168	3.071951370151e-164
AT2G07741	5	0	0	1668	3913	3284	-10.9659640521069	6.22891282900893	4.19133632773483e-145	4.55996435775911e-141
AT1G65970	308	292	317	1474	6313	4841	-3.86591746629446	6.6415091647419	8.72354297145213e-142	6.32718571719423e-138
AT1G70260	10	28	25	220	1089	1103	-5.29823563853956	4.1270855080292	5.53286245167161e-110	3.00973885214806e-106
AT4G08620	18	46	29	159	606	537	-3.92511789174691	3.36876808548111	1.88681818419151e-109	8.21105537396461e-106
AT5G47980	1104	1378	1189	46	247	155	2.95340379402842	4.85291192781772	2.08184173151972e-92	7.54979903935627e-89
AT1G49860	18	68	54	1153	4167	4962	-6.31990839871365	6.26684184013344	3.15765218519858e-91	9.81533627110514e-88
AT4G07820	192	326	245	897	2973	2366	-3.21367195583468	5.75029617550211	4.71022590777777e-90	1.28112256909171e-86
AT3G20380	18	28	22	114	398	419	-3.88944833698035	2.89248564942489	4.20148118567581e-89	1.01577810132355e-85
AT1G75450	654	799	662	44	162	133	2.52471843283394	4.12571738898298	4.89003759034114e-88	1.06402327928233e-84
AT4G19690	11	14	13	185	463	549	-5.16106083527576	3.27950022426716	3.4049571406974e-85	6.7353147658577e-82
AT1G12110	424	758	624	1513	6600	5667	-3.02662605798462	6.82223362180035	8.36375910475427e-81	1.51655861966957e-77
AT3G62270	601	1031	808	2082	7135	6920	-2.87823001854614	7.12609743193445	2.87472723287373e-80	4.81162998923843e-77
AT4G02800	1012	1336	1111	89	322	262	2.23545650651441	4.87156317275625	7.98669678972068e-80	1.24130382462523e-76
AT4G13770	64	87	50	239	1320	907	-3.66252492070364	4.23719058513309	5.31128800391992e-78	7.70455437848624e-75
AT3G25190	22	39	21	244	820	537	-4.47130099580683	3.70670782320319	8.09267739848485e-78	1.1005535469602e-74
AT2G30766	239	379	217	0	4	1	7.16633604050009	2.57998725924232	5.02601315386561e-76	6.43300118911541e-73
AT4G34600	501	663	620	852	3670	2910	-2.15160004750587	6.06938463626583	1.27827592475059e-75	1.545222547036e-72
AT1G34520	163	217	177	2	8	4	5.16556335452771	2.05741307634972	3.37587704784253e-75	3.86608993073714e-72
AT1G49310	215	331	267	464	1659	1430	-2.26912256539469	5.02810260289499	5.65726214265448e-75	6.15481834810094e-72
AT1G14960	1590	2243	1864	116	549	383	2.34983477741886	5.56034021230509	9.10203521687974e-74	9.43100877543268e-71
AT5G47560	224	272	241	350	1487	1155	-2.11888230771574	4.76837452037248	2.88399408036e-73	2.85240123611606e-70
AT4G17340	162	132	92	617	2387	1856	-3.76238739958844	5.29802412228216	2.79106048507418e-72	2.64046456933605e-69
AT3G16440	3025	5278	3644	111	609	517	3.21345033367833	6.50152144375664	2.96799059032586e-72	2.69085446895419e-69
AT1G74890	251	366	303	9	35	38	3.36728605075075	2.84071256666761	1.78447016816013e-70	1.55313145555985e-67
AT5G57785	307	363	377	555	2312	2343	-2.38871600352209	5.50082497774123	2.57770808691608e-70	2.15724424089257e-67
AT5G37450	17	38	25	95	342	305	-3.33712154070832	2.61380090671972	1.40352070342178e-69	1.13108174021313e-66
AT5G59680	84	145	118	215	827	678	-2.43409879681218	3.93451098393686	2.90217547895668e-68	2.25530129452208e-65
AT5G25090	537	770	609	47	168	142	2.29752273615214	4.01251564061789	1.68574242048117e-67	1.26482997680172e-64
AT1G48750	64	98	47	304	1463	1630	-4.06604764143429	4.66741258397023	4.26847679600198e-67	3.09592622014024e-64
AT1G22500	114	188	140	232	964	774	-2.26619228602645	4.1398931966031	6.61053943526916e-67	4.63995895393618e-64
AT5G20045	151	197	167	1	12	12	4.24159584705081	1.97385542163413	7.27012020665209e-66	4.94345454926696e-63
AT3G22125	428	942	812	6	34	24	4.97384300257517	3.96297339046226	1.12379343498511e-64	7.40988525813366e-62
AT4G24265	745	1043	857	77	254	224	2.11545537901095	4.50810049217497	8.88372694680032e-64	5.68532395986554e-61
AT1G80830	389	622	458	768	3327	2437	-2.26215554906379	5.86873807766958	2.54671159501794e-63	1.58325421702844e-60
AT4G36380	152	170	166	215	880	730	-2.00247096034618	4.08246778328364	7.90477389776613e-63	4.77777709004148e-60
AT5G50260	1157	1537	1489	58	322	299	2.57011645179153	5.08529635177324	2.1033120525825e-61	1.23691802573359e-58
AT2G40460	327	355	330	420	1797	1442	-1.94250078740113	5.0893163942635	2.88664184408374e-61	1.65290631277416e-58
AT3G63110	42	54	41	99	502	413	-2.95071799221804	3.03506263047771	9.19938091993047e-61	5.13254690863505e-58
AT5G49770	16	42	23	87	340	323	-3.32139869261763	2.60612497878993	1.53499068958146e-60	8.34996560365073e-58
AT5G50760	86	118	130	195	919	731	-2.53852996354013	3.97034553314281	2.90090191753803e-60	1.53952987374903e-57
AT3G28345	968	1444	1181	1731	6757	5285	-2.06877520780061	7.00628539692731	2.69982631668924e-59	1.39870287678193e-56
AT5G43180	56	55	44	157	625	419	-3.07087149389099	3.33939900977821	4.25109541980203e-59	2.15115314510401e-56
AT1G04425	799	1113	884	83	247	227	2.1735452172236	4.57859452174394	6.95000507659883e-59	3.43693546503896e-56
AT1G01580	26	43	27	146	391	427	-3.51280097936268	3.03797772853861	1.08974078806849e-58	5.20513359264116e-56
AT5G44920	60	104	91	148	610	506	-2.4166881311272	3.47308419428116	1.10040050214391e-58	5.20513359264116e-56
AT1G26250	83	158	123	234	920	969	-2.64791845568978	4.17655878323182	3.13537479668852e-58	1.45154511066267e-55
AT5G47990	5976	8252	7192	269	1622	1192	2.77631742806763	7.40656278823175	3.98345684839285e-58	1.80575078258709e-55
AT4G28040	117	139	142	231	917	661	-2.30069448316552	4.03405619377267	4.2723253052956e-58	1.8971740064883e-55
AT2G06850	3195	4103	3729	339	1256	1235	1.84913078489648	6.61172528915658	4.36422502749868e-58	1.89922344746688e-55
AT5G38300	462	584	529	43	150	148	2.08989333065933	3.77592325059442	4.65743481293441e-58	1.98708086460078e-55
AT3G59900	418	479	410	25	121	104	2.29172639419415	3.4710112698071	1.17216441536644e-57	4.90483182960739e-55
AT2G19990	831	1361	1020	46	253	160	2.72115787901394	4.6748400312175	1.48767956467925e-57	6.10762634865203e-55
AT5G45070	123	144	146	205	719	642	-2.04952757738265	3.88587625982402	2.41610013149834e-57	9.73554125208748e-55
AT3G23430	526	733	568	1398	5905	3471	-2.69103188535825	6.55379893664178	3.02353183264334e-56	1.19616416629976e-53
AT2G25060	1152	1861	1404	118	453	380	2.08593545437247	5.23565937894038	4.01463982884687e-56	1.55990264349784e-53
AT3G29250	3445	4608	4210	267	1311	880	2.24297800276525	6.68549676657218	4.6149284340701e-56	1.76168820696371e-53
AT4G33420	221	241	174	750	2629	1632	-3.15303706467861	5.44900539812391	2.24151550132541e-55	8.40916134367926e-53
AT5G35630	419	553	483	526	1961	1912	-1.70952253626446	5.42537735756657	3.0376444260028e-55	1.12027296721008e-52
AT1G11450	226	221	264	362	1364	1221	-2.1560861895124	4.76002514671922	4.3184794414391e-55	1.56609656943789e-52
AT3G25930	142	148	149	227	782	679	-2.07417569297498	3.99807190137044	5.15653538389074e-55	1.83936153144391e-52
AT1G47400	380	565	436	3	52	55	3.60110162136849	3.38369822060415	1.72800623594942e-54	6.0644657561328e-52
AT4G15393	109	155	144	190	941	746	-2.26843533504156	4.02715069450488	2.33153908237911e-54	8.05269188785508e-52
AT4G10500	388	620	533	19	108	94	2.71194051759669	3.62904460008663	2.67452759057383e-54	9.09297591301501e-52
AT4G31910	178	247	231	412	1463	1057	-2.31609739551097	4.7636035023925	2.7460935506364e-54	9.19265377973807e-52
AT2G41810	154	275	176	2	9	3	5.26984426813253	2.15443522777748	5.12145157278931e-54	1.68844946624731e-51
AT4G15230	2600	3779	2891	216	935	588	2.29565787017893	6.26814883782869	1.1293733470633e-53	3.66776636697765e-51
AT2G46950	244	352	316	17	52	49	2.8196890800753	2.89088783452202	3.09099950453672e-53	9.89074385576683e-51
AT5G43780	1115	1467	1397	1618	7405	5900	-1.98123336708825	7.09028591744977	4.49241248338383e-53	1.416672510521e-50
AT3G02640	1012	1526	1123	112	372	337	2.00884562321632	4.98682681863244	1.60722890789723e-52	4.99595625813368e-50
AT2G21020	33	62	50	101	366	365	-2.63989987258736	2.8504679145385	2.00752485233519e-52	6.15235679745935e-50
AT1G51860	303	396	359	364	1445	1220	-1.62690295388792	4.90394936265105	2.2841045056466e-52	6.90275415810616e-50
AT4G31840	2190	3350	2579	198	917	819	1.98772949365486	6.12911306022265	2.32947146187439e-52	6.94342048478421e-50
AT5G03380	1300	1496	1401	1890	6430	5681	-1.88388799354294	7.09750167461537	3.18435810162724e-52	9.36330377477123e-50
AT5G04950	376	710	630	1195	4354	4327	-2.65693312691968	6.4237201289648	3.62296925328937e-52	1.05109583976431e-49
AT2G28620	1304	2048	1438	131	530	470	1.9661221048022	5.37371620824567	3.96398923291563e-52	1.13490054893436e-49
AT5G38550	55	73	54	99	390	381	-2.359933257529	2.9422718141007	4.88759340624574e-52	1.3811577263182e-49
AT5G45700	548	789	626	58	161	158	2.2242531998432	4.06468105436024	8.38338214890056e-52	2.3386411817683e-49
AT5G65210	978	1427	1110	1305	5497	4494	-1.78745431606444	6.75134274818759	1.17850807883133e-51	3.24596927687226e-49
AT5G44040	810	1067	866	100	344	297	1.75644760952357	4.63514111789971	2.08848036828213e-51	5.68040554168135e-49
AT1G61480	28	38	26	68	258	235	-2.71736891591868	2.26960385544736	4.68255680231782e-51	1.25787349952634e-48
AT2G21650	288	410	375	8	53	65	3.00600191958071	3.08553553045715	1.11827058794147e-50	2.96737191744128e-48
AT3G48340	1994	2186	2050	62	442	247	3.04580933066674	5.60881003614784	1.59949296825062e-50	4.1931768067669e-48
AT2G43100	31	48	28	92	552	431	-3.3580556214064	3.04328784190326	1.91182783585531e-50	4.95231689052091e-48
AT2G28780	70	100	87	476	1739	867	-3.77255633121621	4.69814306203293	3.97227705483991e-50	1.01685619336778e-47
AT4G14330	580	796	580	58	182	188	2.05496038862922	4.08668009354543	4.75986473703107e-50	1.20430112573325e-47
AT4G34530	351	315	371	3	32	38	3.77693024177378	2.99695641104472	6.85016690471657e-50	1.7132503641348e-47
AT4G15830	693	1089	819	75	254	246	2.0385538521693	4.48927051385327	7.7717345868392e-50	1.92164969176175e-47
AT2G26355	217	267	235	253	1169	928	-1.78759276260775	4.46531622741854	9.69250991638196e-50	2.36965531764669e-47
AT4G15760	200	309	266	362	1451	1063	-2.01665085540018	4.75240621620507	9.98858506702736e-50	2.41490691637165e-47
AT1G60740	29	53	67	132	592	469	-3.08637255427094	3.28305643135496	1.25199671911445e-49	2.99364797925399e-47
AT3G05330	558	842	616	59	220	192	1.97128061076487	4.13859373720914	1.34320452950223e-49	3.1768247127651e-47
AT3G14415	118	155	141	182	938	700	-2.19617498700706	3.99072761926001	3.31472487989161e-49	7.75538695285608e-47
AT5G04340	424	433	383	627	2063	1766	-1.99796178094575	5.4343321947638	4.24615126769554e-49	9.82893674827523e-47
AT5G14200	327	372	287	478	2721	2109	-2.4474278711606	5.46145179176026	4.44739159123422e-49	1.01863993298595e-46
AT4G38970	251	230	284	390	1758	1619	-2.35129029138452	5.02793076906442	5.29915520796828e-49	1.20108664760606e-46
AT1G16400	123	137	95	210	1224	977	-2.78086998619548	4.2706545704851	9.68710633664592e-49	2.17300769875339e-46
AT5G45080	35	60	38	115	367	315	-2.74061558968591	2.82024278720005	1.02346038384749e-48	2.27239535634056e-46
AT3G04530	8	16	12	62	370	226	-4.22613982684363	2.29329203449284	1.30465385706128e-48	2.86747103795922e-46
AT2G47160	275	353	278	296	1268	1069	-1.63297010791256	4.68008734546631	1.95474024938664e-48	4.25331930864038e-46
AT5G16250	1649	2338	1990	200	655	688	1.81339100783932	5.73448382588158	2.25239273778125e-48	4.85245679023587e-46
AT1G30690	3996	4728	4186	457	1801	1408	1.70185564326748	6.87584428674517	3.01920718551625e-48	6.44067932839688e-46
AT3G19710	191	146	143	404	2401	1775	-3.24450503063578	5.14279514479486	3.15254050641112e-48	6.65981833776696e-46
AT5G59530	122	163	142	174	666	542	-1.81276600782538	3.73971656603146	3.36012315292618e-48	7.03008843120391e-46
AT5G19970	122	162	172	230	823	910	-2.21460363226859	4.15339587483999	6.80654776105543e-48	1.41051116888386e-45
AT1G67195	2040	3017	2665	240	808	836	1.89706997410428	6.08288918431845	1.12683042939431e-47	2.31308521822555e-45
AT5G56970	146	231	153	4	17	11	3.91362659974519	2.02606111176138	2.45004227181646e-47	4.98228689649106e-45
AT4G11210	312	393	314	17	95	89	2.25017888538582	3.11551444879688	2.53825816551505e-47	5.11388513180019e-45
AT3G14680	233	385	279	362	1432	1170	-1.84851728717956	4.82431705847054	3.31905968392617e-47	6.62563483142656e-45
AT4G05200	126	128	144	179	669	582	-1.9561742120075	3.75976733739274	4.11852569208214e-47	8.14681823036503e-45
AT2G25880	334	451	366	35	109	91	2.1588150124679	3.31991456955551	7.95785178445188e-47	1.55995402682782e-44
AT3G42725	352	559	439	32	125	101	2.26358840782951	3.51310344629687	9.79417428511375e-47	1.90278069883741e-44
AT3G52110	748	989	850	89	369	339	1.59547864878403	4.58206350293359	2.34976120625577e-46	4.52464195459464e-44
AT4G16860	149	197	141	278	806	870	-2.17389451209797	4.21648484861741	6.22211705964335e-46	1.18760565877877e-43
AT5G43570	204	209	183	7	26	28	3.17777722029433	2.26405745953844	6.57118798127067e-46	1.24332590682147e-43
AT5G54770	917	819	895	1271	4782	4322	-2.07853135612958	6.59128572779229	6.73561320980064e-46	1.26345006751769e-43
AT1G78000	2340	4463	3386	6133	27985	25919	-2.63898598133383	8.97359733245958	8.07276283070017e-46	1.5013268925915e-43
AT5G23020	149	192	146	312	1996	1198	-2.86075982050317	4.79476941963925	9.37444466053296e-46	1.72863170651302e-43
AT4G15740	22	36	22	59	300	249	-2.99516685068042	2.2963255903074	1.17839686634785e-45	2.15468381637504e-43
AT1G12420	835	1108	1017	89	367	369	1.74578247180869	4.74024074817355	1.45925944594547e-45	2.64600219036062e-43
AT4G20820	203	282	279	290	1146	946	-1.75327146095661	4.53011464763063	1.55613479125017e-45	2.7983418944473e-43
AT2G22122	112	118	105	323	780	991	-2.84170955975984	4.25030575800605	2.07844132690126e-45	3.70695121574135e-43
AT2G25090	109	134	109	136	613	491	-1.90508504829924	3.52450087071945	2.6876762714467e-45	4.75456487726901e-43
AT1G18370	1016	1532	1033	109	360	296	2.06757157469918	4.94284404397986	2.89396038159908e-45	5.07820031800116e-43
AT3G21260	98	159	118	186	689	533	-2.04620439890906	3.72996547636656	3.33063365659056e-45	5.78311611920485e-43
AT4G26660	771	1205	868	84	304	223	2.0736969549299	4.61070500633894	3.34883326908319e-45	5.78311611920485e-43
AT5G36800	827	1409	1162	82	296	304	2.18756537777329	4.84001562715724	3.65003463152564e-45	6.25363020058003e-43
AT3G61430	1109	1040	1021	1823	8915	5709	-2.43296954251282	7.14997988193043	4.08137409475111e-45	6.93801710372573e-43
AT3G27400	2536	4150	3044	266	971	1017	1.98418305467465	6.38822597342315	4.4619111397352e-45	7.52610267360452e-43
AT3G16410	3981	4312	3498	283	1001	1187	2.15548171550439	6.65372318418654	6.95274201146691e-45	1.16372856482699e-42
AT5G59540	306	389	326	335	1290	1064	-1.51508994752243	4.7711730589424	7.81032568969104e-45	1.297289134977e-42
AT5G64080	1088	1849	1499	105	310	357	2.35918905061715	5.19481941232718	8.73867512567729e-45	1.44049115196676e-42
AT3G51740	1274	1865	1553	138	619	417	1.89366275937111	5.36549941745216	1.07365287636451e-44	1.75651225088837e-42
AT4G27710	147	203	172	187	684	643	-1.655975061088	3.90685431487607	1.60617149745587e-44	2.60811086665241e-42
AT3G16390	653	827	671	81	322	273	1.55926518390315	4.33058201707715	1.74826869117045e-44	2.81782062601317e-42
AT3G58990	42	45	23	87	410	303	-2.94003297734848	2.71857346815882	2.15060250634462e-44	3.44080587761416e-42
AT3G25717	90	119	134	171	907	779	-2.47454817712608	3.95543186391712	4.38861548706976e-44	6.9233593276174e-42
AT1G02810	312	373	285	340	1238	1118	-1.59799867801836	4.76058198298257	4.39093518641114e-44	6.9233593276174e-42
AT2G33400	765	896	788	87	257	278	1.83819092256404	4.46258792733233	5.48336180027686e-44	8.58363089296577e-42
AT3G53650	317	450	342	29	109	108	2.05400812003088	3.27376959709074	6.48158535077568e-44	1.0073772546252e-41
AT1G51890	110	175	118	189	643	582	-1.95636452025739	3.76264553050882	7.52668613386297e-44	1.16151179848741e-41
AT3G15550	554	784	599	70	231	194	1.82833206559997	4.11969440402949	9.54336522136111e-44	1.46235270318026e-41
AT5G03570	29	38	46	77	317	245	-2.60136194900377	2.46812580973815	1.05473686969405e-43	1.60489647186524e-41
AT2G28160	45	122	68	194	817	762	-3.02716401502538	3.86214196558551	1.50717618108675e-43	2.27740600862962e-41
AT2G04160	738	1123	718	36	233	156	2.54157397141808	4.38349399693451	1.72673308035025e-43	2.5911713858856e-41
AT5G48000	4999	7304	6277	575	2092	2154	1.82644624360336	7.36119573637695	2.80368640600749e-43	4.17845291152856e-41
AT1G50490	1638	2383	1741	200	595	552	1.91713798203783	5.6581665119492	2.88191391798618e-43	4.2658207443171e-41
AT2G01900	76	110	111	143	622	459	-2.1419644692561	3.47158297419639	4.18813757069471e-43	6.1574111757261e-41
AT2G36620	2864	3388	2845	323	1428	1180	1.55114096186588	6.40585389258857	4.48443859543959e-43	6.54878519450806e-41
AT3G24300	326	676	554	990	4849	4346	-2.77596863377807	6.38000118380186	5.53340760663262e-43	8.02676107418127e-41
AT5G57685	187	258	185	496	1614	1067	-2.5345557369322	4.88379158968313	5.99930233790147e-43	8.64495493843696e-41
AT1G62810	235	291	220	263	978	823	-1.59206902258115	4.37705625026855	6.65933639123379e-43	9.53292766689842e-41
AT1G61560	152	188	147	281	783	807	-2.12437299219335	4.18125018673581	1.46551452816012e-42	2.08419154367557e-40
AT4G25340	1266	1905	1389	147	641	544	1.67385047867641	5.36826111647634	1.48818066060834e-42	2.10268331131019e-40
AT5G19040	23	37	18	84	373	232	-3.24882431575068	2.49266137411284	2.64287757906093e-42	3.71008859630883e-40
AT5G18980	2184	3220	2716	228	1086	955	1.76728598560202	6.17929295485085	2.78787436571005e-42	3.8885486104798e-40
AT2G27660	201	264	210	268	958	756	-1.69390690644613	4.31085642990093	3.81938185841291e-42	5.29337132848449e-40
AT4G18550	1218	1768	1515	116	611	465	1.84974339695723	5.31240251010726	4.84448172265598e-42	6.6715872027387e-40
AT5G14650	5468	9236	7192	304	1852	1197	2.6730096867986	7.44079965990488	5.85641049004294e-42	8.0144425064682e-40
AT1G78865	454	628	542	53	163	181	1.89866544762558	3.85442402505954	6.97851809401452e-42	9.49034845047887e-40
AT5G26220	4010	4914	3540	108	294	560	3.57987935810899	6.55064847424594	7.03506404929967e-42	9.50782351855351e-40
AT3G11340	129	196	142	170	819	673	-1.90864090794078	3.92585882309428	8.03516706984797e-42	1.07924197699273e-39
AT4G16950	892	1215	895	972	3629	3216	-1.50784820415768	6.31537470565753	1.26582524456721e-41	1.68976021451153e-39
AT2G43570	149	173	133	165	630	603	-1.72645199571647	3.76322087904801	1.5343922041868e-41	2.03578292505491e-39
AT4G35730	678	971	734	78	335	237	1.76175701745049	4.42264671625371	1.65906213961118e-41	2.18785049065452e-39
AT5G01250	133	189	155	185	639	574	-1.68639380322678	3.80355111873372	3.10273726705426e-41	4.06701567432733e-39
AT3G26300	71	77	86	108	397	368	-2.01056966064813	3.03422094258114	3.97130801136434e-41	5.17435275564531e-39
AT2G37440	129	191	140	170	673	543	-1.70841258264016	3.75954957118244	4.12435519881514e-41	5.34177647446539e-39
AT1G02730	4228	6809	4614	474	1656	1328	2.011390953078	7.06739066852453	4.71822426806788e-41	6.07478354135438e-39
AT5G06740	75	104	52	198	580	542	-2.70222175421981	3.57719969344668	5.23932260156448e-41	6.70602473455538e-39
AT3G62040	353	396	404	531	2222	1445	-1.97485282839281	5.30633611897285	8.66056914034843e-41	1.10201943815697e-38
AT4G25630	1520	2347	1614	120	628	551	2.01395738187098	5.55517975530661	9.31132167672457e-41	1.1779363276968e-38
AT4G36040	836	1135	847	992	4619	3268	-1.7413114858747	6.39908200621433	1.44492227072669e-40	1.8173447218926e-38
AT5G07680	142	183	188	195	792	821	-1.90376626727808	4.07050456157396	2.09233636103486e-40	2.61650269423894e-38
AT1G10460	359	492	409	36	136	148	1.86416264582678	3.49341038488919	3.54839379989136e-40	4.41197146810492e-38
AT1G31050	177	246	177	258	1162	766	-1.96680233479299	4.34253730667571	3.96617596824668e-40	4.90341039165225e-38
AT3G51720	2613	2923	2582	324	1062	895	1.67882088915415	6.21831042908989	4.17686719856585e-40	5.13471487986408e-38
AT1G74010	779	1148	894	74	305	341	1.87217820888883	4.63576970054641	5.56014310689398e-40	6.79680639679247e-38
AT1G77990	95	186	166	221	934	765	-2.21057484838548	4.10641787193354	6.0320595235547e-40	7.33249068005736e-38
AT5G28020	109	135	112	134	494	497	-1.77124788729721	3.44330235393231	1.17275524493653e-39	1.41766563192077e-37
AT3G23830	1538	1896	1578	179	618	695	1.63120744120555	5.52799285905903	1.19787192407361e-39	1.44002735889048e-37
AT3G55660	458	702	507	53	168	130	2.09313964767428	3.84951412388284	1.51675929183006e-39	1.8133607379632e-37
AT2G20450	1744	2420	1766	212	829	818	1.5652924490956	5.77703209928415	1.58582579039098e-39	1.88557286191898e-37
AT2G40670	221	236	212	14	42	49	2.55369336972427	2.49885941279453	1.6476319889367e-39	1.94841437213443e-37
AT1G55240	986	1338	1287	127	484	350	1.78153735493995	5.02272610328184	1.7367836255335e-39	2.04273918421532e-37
AT5G23220	26	35	31	54	221	189	-2.43573828901183	2.02944536087504	2.3082274293611e-39	2.70025379760582e-37
AT1G01190	319	378	386	377	1492	1148	-1.59097149509852	4.91730630462746	2.87242821960849e-39	3.34230832248456e-37
AT5G36870	29	36	36	57	252	203	-2.43370906345382	2.1595891947865	3.16358193945538e-39	3.66150954364945e-37
AT5G15830	53	70	61	127	792	455	-2.92679158316935	3.44808646213397	3.81194945650114e-39	4.38858244571473e-37
AT1G27400	2570	3171	2616	358	1423	1190	1.38272203277783	6.32734501238875	5.93510973968424e-39	6.7770664960383e-37
AT1G68740	59	57	52	80	373	298	-2.23828858528295	2.73185645819809	5.94889333491114e-39	6.7770664960383e-37
AT3G25980	767	1117	871	110	390	322	1.60803049353187	4.67004949106375	6.6054275733932e-39	7.48580721715952e-37
AT1G70810	61	81	74	118	366	395	-2.16449954986279	3.04057060037745	8.09099028367848e-39	9.12185790583212e-37
AT4G17000	352	499	417	45	146	133	1.83614247108628	3.51565725451186	9.45589425303784e-39	1.06057114975181e-36
AT5G19290	910	1355	1229	117	450	437	1.68570350867152	4.98913204661346	1.08779103526582e-38	1.21380744288969e-36
AT5G03330	388	476	438	384	1429	1372	-1.40245745253257	5.04041274088642	1.10315539709162e-38	1.22467134108758e-36
AT1G07880	735	1142	898	100	309	297	1.81765062070641	4.63075082005887	1.14432975879829e-38	1.26393254932447e-36
AT3G54470	1893	2433	2024	258	1012	978	1.39463243943605	5.92590741539266	1.17715754518939e-38	1.29362479928161e-36
AT5G62550	1631	2632	1927	215	847	670	1.70736340831301	5.79893874038442	1.36809186336321e-38	1.49589501783518e-36
AT5G48010	7403	10831	9917	724	3465	2979	1.91143059637637	7.942317780259	1.599951716317e-38	1.74066746976708e-36
AT5G27120	2065	3360	2327	263	968	899	1.72824174313984	6.11605379504228	1.87476687198911e-38	2.02950509291597e-36
AT5G59520	431	731	569	729	2392	2305	-1.8122917626887	5.74437901439772	2.10692734960336e-38	2.26953624752572e-36
AT1G04250	4175	4865	4327	506	1987	1917	1.50437726354377	6.97453187054884	2.17801206615195e-38	2.33454997770444e-36
AT1G72200	63	73	58	87	439	334	-2.2171480281983	2.91496142896828	2.50276754797968e-38	2.66949603316127e-36
AT3G14690	440	637	567	515	2240	1749	-1.55065426813003	5.47710806858022	2.65175073511303e-38	2.81460703635729e-36
AT4G38062	399	548	400	44	139	102	2.09362303075747	3.55267401250767	4.10792064763989e-38	4.33904103747556e-36
AT1G78780	374	506	488	410	1701	1471	-1.48571543467797	5.16755186106754	8.05376607226279e-38	8.46579207566985e-36
AT3G02910	219	336	305	286	1248	1010	-1.66008831038008	4.62187572540043	9.88350460275775e-38	1.03391911851637e-35
AT1G07280	27	50	29	86	264	240	-2.63663834695865	2.40226412661119	1.16718215578192e-37	1.21515390084491e-35
AT1G61370	268	307	253	344	1121	941	-1.69627418783817	4.6132463336848	1.61442475262474e-37	1.67277467582675e-35
AT2G34317	0	4	4	39	135	90	-5.13034461752934	1.05426546357989	1.89062346845048e-37	1.94967185071157e-35
AT3G10610	1318	1938	1521	186	691	680	1.49645550639333	5.48328148730638	1.90787764466111e-37	1.95818441840477e-35
AT1G23410	484	796	616	51	213	209	1.89259409761925	4.0593585553663	2.76017968872294e-37	2.8196596172264e-35
AT3G44750	1700	2842	1788	145	649	644	2.04946389344045	5.75135060057774	2.87629515423386e-37	2.92454702154086e-35
AT3G43800	265	392	294	297	1093	1047	-1.48093035071943	4.63523293485704	3.93703620249242e-37	3.98446375488524e-35
AT3G55150	157	201	185	187	742	570	-1.57900010635913	3.90924417834268	4.74658702018028e-37	4.78152717463439e-35
AT5G22880	1647	2653	1941	201	761	785	1.71870654131498	5.80693070058469	6.47792771662867e-37	6.49554051548955e-35
AT5G14940	86	58	65	145	541	430	-2.5240379981051	3.30881748549343	6.81308566119377e-37	6.80027205972089e-35
AT3G04010	173	215	173	184	732	575	-1.52277350076157	3.91346645099875	9.48389691287521e-37	9.42283620672382e-35
AT3G46330	106	221	141	221	845	781	-2.11111483921934	4.08403933645216	9.9108001402068e-37	9.80223182957999e-35
AT3G51280	584	949	660	73	256	206	1.88883342122012	4.27353064244037	1.40434586194565e-36	1.38267699593101e-34
AT1G53060	307	324	305	27	86	91	2.08127485143973	3.0485290509789	2.00708961590973e-36	1.96721905191801e-34
AT3G18000	2836	4855	3059	224	950	1042	2.18934614658506	6.486732995461	2.77870749066306e-36	2.71129579772814e-34
AT1G68765	184	235	219	13	53	59	2.24254854193713	2.46420364138996	3.19341692083136e-36	3.10203387412365e-34
AT2G44340	44	63	53	71	293	290	-2.12762705665509	2.56363726377213	4.11473369976405e-36	3.97922180325182e-34
AT2G29340	153	217	201	211	824	620	-1.65788902357646	4.03836048521313	6.26189205145508e-36	6.02887208617748e-34
AT5G57887	534	664	548	691	2107	1926	-1.61334533031764	5.62120473169973	6.35595348301411e-36	6.0870484495673e-34
AT1G68880	40	98	82	145	717	524	-2.7374601498718	3.52269976361553	6.37826667816234e-36	6.0870484495673e-34
AT3G16780	1875	2865	2104	249	1043	932	1.51750711378681	5.99055331453284	8.99339813631496e-36	8.54529912873699e-34
AT1G73270	111	152	132	141	550	436	-1.62901636748316	3.48615444313364	1.38202256901852e-35	1.30745343822931e-33
AT5G01600	633	715	721	1059	3203	2581	-1.91859874049667	6.10693038393955	1.63677563092713e-35	1.54175761702785e-33
AT5G43520	94	114	95	180	730	438	-2.28086668817198	3.62104652609899	1.90039852782639e-35	1.78236084340407e-33
AT3G03130	476	799	500	49	167	158	2.10129542264533	3.92553666714316	2.01613053568261e-35	1.88278902686343e-33
AT1G52342	296	355	350	22	124	99	1.94879852308252	3.14995758322497	2.07479322706308e-35	1.92394192341726e-33
AT4G39800	2163	1923	1921	181	638	659	1.92102719455483	5.74190391626359	2.07788203503403e-35	1.92394192341726e-33
AT3G10880	260	412	296	25	97	90	2.06824301164289	3.07283353403158	2.81292164460327e-35	2.59348991800519e-33
AT3G02120	582	1021	702	71	247	219	1.95375305877995	4.32648777298039	4.00657213240768e-35	3.67843894637379e-33
AT5G05400	240	341	260	242	924	843	-1.37298529696417	4.38116616494967	5.30892249158724e-35	4.8536489283381e-33
AT3G07195	35	60	46	76	257	259	-2.19839587044315	2.44695154116443	5.36215696396437e-35	4.88180641752722e-33
AT4G02380	1061	992	718	2138	5940	7510	-2.64760933882039	7.13662477590691	5.56990343595183e-35	5.04981370261982e-33
AT1G52710	95	129	114	114	482	392	-1.64886622232231	3.27060191180266	6.84924029702782e-35	6.18392612543686e-33
AT4G17030	24	39	29	65	204	223	-2.55269163550224	2.13080656050797	6.9780937941486e-35	6.24892063798712e-33
AT1G34355	594	995	611	64	213	172	2.13102152729234	4.22768002619359	6.97866498934175e-35	6.24892063798712e-33
AT5G48310	634	868	674	70	279	165	1.95165210033301	4.25867391321629	7.54278432488675e-35	6.72637066086929e-33
AT1G14340	152	215	196	197	699	599	-1.54193227180123	3.93442547108123	8.96432139647834e-35	7.9614150720805e-33
AT5G53110	155	218	177	169	648	556	-1.43697499443104	3.81867488844932	9.87064177416385e-35	8.7307030229281e-33
AT2G25160	703	715	635	56	223	251	1.86719410849237	4.20199904639608	1.03370405882358e-34	9.10622130200096e-33
AT5G22440	2999	4315	3153	422	1589	1491	1.45739666972321	6.62181602119112	1.13969960353119e-34	9.99948535211095e-33
AT3G58650	702	1259	864	87	295	256	1.98846385402605	4.60972035291287	1.17643088937633e-34	1.02803051092127e-32
AT3G11660	159	200	176	163	742	571	-1.55178964977383	3.85961581904314	1.18171269306321e-34	1.02851545953449e-32
AT1G18550	276	386	285	28	114	104	1.83091773080111	3.09248408174471	1.18828122641843e-34	1.03011200022465e-32
AT1G72250	1308	2241	1438	158	544	424	1.97721147380032	5.42668347940264	1.38447521455411e-34	1.1954284203763e-32
AT5G49760	554	886	667	758	2715	2210	-1.58598083776152	5.85710793987183	1.43846155975655e-34	1.23713379757877e-32
AT5G54400	295	430	297	28	79	94	2.20256947111326	3.13478126467424	1.4962898263086e-34	1.2818019815216e-32
AT1G47395	647	1114	831	10	105	126	3.43163345615851	4.28933414423787	1.52104734222226e-34	1.29790074978095e-32
AT4G34881	355	315	420	528	2585	1804	-2.22096381679998	5.43612855161357	1.53314685637377e-34	1.30311493936863e-32
AT4G33270	730	1096	786	93	339	235	1.82295104344824	4.5418136349946	1.60557195106215e-34	1.35936342736036e-32
AT3G51330	312	524	396	417	1692	1331	-1.60361355510007	5.09341523284164	1.62507978247214e-34	1.37054693747331e-32
AT3G51920	280	301	289	274	1016	858	-1.42150464741397	4.48094932252824	1.66044690462686e-34	1.39496772964386e-32
AT2G16270	419	661	465	53	174	147	1.89889966650901	3.77553045288521	2.12113217928662e-34	1.77514288804222e-32
AT3G55515	313	469	435	14	68	98	2.67523866488477	3.30326221939922	2.14986831736223e-34	1.79229826503773e-32
AT1G56110	3013	4712	3355	395	1438	1453	1.62524746206278	6.65650957977849	2.41811813260767e-34	2.00823787967215e-32
AT1G13609	212	224	138	1	23	13	3.89152681365074	2.14609904975764	2.65764836202547e-34	2.19877455168488e-32
AT1G29965	403	674	481	29	169	145	2.10444347721564	3.7309856383267	3.18659092977799e-34	2.62640272882725e-32
AT5G42825	81	111	94	136	442	368	-1.87685180272516	3.21870052704217	4.815260803661e-34	3.95378338969282e-32
AT3G19184	217	340	246	22	57	61	2.36808525244483	2.76910519145889	4.91170794241344e-34	4.0178140270291e-32
AT1G31335	419	613	477	53	206	203	1.59241029901428	3.80755165866498	5.60893764809711e-34	4.57096907434251e-32
AT5G48460	778	1357	873	93	305	292	1.96493899921842	4.70381026205365	6.49674683039534e-34	5.2747281448721e-32
AT1G80380	963	1127	767	1204	4831	3423	-1.85003875942435	6.51040148909557	7.19886799402004e-34	5.82305459783948e-32
AT3G50740	461	958	723	1046	4575	3504	-2.20463958614426	6.35442343941798	8.35383165735423e-34	6.73226011231003e-32
AT2G18590	70	129	100	0	2	7	4.88300927710626	1.18962324592724	8.89666756359986e-34	7.14326898584389e-32
AT1G69770	966	1541	1081	135	415	401	1.7474172588599	5.00997837795955	9.36916896163719e-34	7.49499071456851e-32
AT1G51420	107	122	107	117	458	376	-1.61045714901414	3.24337817617327	9.64675283064846e-34	7.68878003084542e-32
AT3G05060	2074	3151	2413	313	1190	1108	1.42648160130749	6.17469817974386	1.15637583858647e-33	9.18305907730038e-32
AT2G43910	2681	3455	3206	2743	12145	10307	-1.50790275412455	7.95835524158939	1.46684907754388e-33	1.16062433011918e-31
AT5G59870	1114	1623	1275	154	494	556	1.59580339113639	5.20977045986786	1.6371868379695e-33	1.29070827562965e-31
AT1G11190	952	1439	1234	116	564	456	1.59235654864697	5.05935600558111	1.77918308743005e-33	1.3942057116273e-31
AT1G67940	161	201	196	175	739	571	-1.51240297669498	3.89686524686827	1.78128217212367e-33	1.3942057116273e-31
AT1G18250	1636	2760	1918	182	739	770	1.79650687248364	5.80212191590393	2.46858349908702e-33	1.92522969020196e-31
AT1G07550	28	57	49	91	290	254	-2.40111775028378	2.53986153028374	2.52892540230981e-33	1.96524599388783e-31
AT3G58660	910	1113	889	130	400	402	1.49839771024692	4.78675643071813	2.57317390563726e-33	1.99251569440431e-31
AT1G10682	889	799	871	918	3637	3254	-1.69513500161893	6.24906197463855	2.96564475580954e-33	2.28827887381772e-31
AT3G48990	1540	2336	1880	1757	7642	7168	-1.60683031488195	7.32338868154376	4.25082525050284e-33	3.26832885603149e-31
AT1G57820	602	912	617	73	308	257	1.62703765608911	4.28798537170478	5.01389944918885e-33	3.83955239369108e-31
AT4G21410	161	270	187	222	875	678	-1.65066440546634	4.13539770563381	5.02905663036885e-33	3.83955239369108e-31
AT5G10400	1013	1382	1059	155	497	495	1.44497136364666	5.03826476517701	5.88258604019728e-33	4.47549614156128e-31
AT2G47890	393	651	462	478	2080	1629	-1.58036439868532	5.3634714791436	5.9374907110571e-33	4.50152823630284e-31
AT4G18910	2034	2680	2185	278	974	1074	1.4497325449535	6.02984605284268	7.3229753038231e-33	5.53266040402385e-31
AT5G41740	218	337	240	325	1142	859	-1.70999833459883	4.54910357161257	8.26976177438641e-33	6.22635800861155e-31
AT4G24340	333	437	415	342	1244	1146	-1.327654859613	4.85055040045187	9.48762778837312e-33	7.11866527749003e-31
AT5G17160	823	1340	879	105	361	352	1.75049108853825	4.76817606272046	1.07768299262333e-32	8.0581801499969e-31
AT5G46060	182	309	250	12	61	58	2.39315832516313	2.6353437301503	1.16749962241001e-32	8.68014164029952e-31
AT1G23100	358	635	418	29	126	131	2.19108037763161	3.57507992646049	1.16884116945069e-32	8.68014164029952e-31
AT2G36120	2114	1650	1512	3432	12146	9742	-2.3889817837053	7.85759615099762	1.31699877189888e-32	9.74713478834959e-31
AT5G49780	55	99	75	120	369	391	-2.09672547850616	3.05848152595457	1.38545787905603e-32	1.02190433865696e-30
AT5G26260	20823	29825	23618	2928	9813	8304	1.6494760472655	9.39927380116477	1.48497410496895e-32	1.09160647128444e-30
AT1G16070	511	943	543	46	155	162	2.30911975682867	4.05018985388199	1.58824795124382e-32	1.16359216064358e-30
AT2G25000	107	121	105	121	451	370	-1.61771019944997	3.23966555722819	1.62313698240438e-32	1.18516233557506e-30
AT4G31940	1	3	3	43	94	120	-5.33159696563805	1.0556052800219	1.6582181295384e-32	1.20672803614134e-30
AT3G46270	33	37	26	75	220	200	-2.52205744907264	2.17803308005601	1.81552347333556e-32	1.31679917521028e-30
AT1G67330	135	192	133	176	751	519	-1.76424751728279	3.80111759616474	1.86333052894852e-32	1.34698368702295e-30
AT2G42610	1271	1272	1251	117	477	516	1.69825023725634	5.12180603274388	2.24686983063788e-32	1.61886227300827e-30
AT3G05152	112	189	161	7	24	20	3.04424860663089	1.90513897219274	2.28327774659465e-32	1.63966470257931e-30
AT1G11080	16	28	13	69	293	165	-3.33064317613648	2.11447888507523	2.36065000600224e-32	1.68965077238825e-30
AT1G08560	1328	1882	1400	186	538	451	1.77653467358946	5.37097440180059	2.40168911904168e-32	1.713388640696e-30
AT1G49320	236	396	298	296	1218	979	-1.53851368423838	4.63918171108526	2.48885082616081e-32	1.7697681413867e-30
AT2G15620	1180	1847	1127	2070	6817	8734	-2.21518005454236	7.3267583049888	2.52358501833714e-32	1.78862170729635e-30
AT2G45510	354	450	409	348	1352	1067	-1.30851339642422	4.87132423261245	3.37649114129667e-32	2.38017822104622e-30
AT3G18130	2470	3554	2701	281	1159	1256	1.60806547378458	6.32026817955952	3.38009591572812e-32	2.38017822104622e-30
AT1G01070	16	21	26	45	240	167	-2.90211800203868	1.88720741106186	3.42637580162278e-32	2.4049842279842e-30
AT1G09470	575	960	722	71	207	244	1.95361908569602	4.30113320562841	3.47025767781057e-32	2.42795295213762e-30
AT5G15510	495	645	503	65	190	142	1.8843740267693	3.88155492400957	3.52739445027748e-32	2.46001845652525e-30
AT5G08180	1785	2662	1981	261	962	965	1.43206044767816	5.92535018179573	3.58950823124401e-32	2.49533896497247e-30
AT2G42060	75	71	62	83	388	315	-1.99302281765902	2.84320402800077	4.53526376495302e-32	3.14276446693034e-30
AT4G28430	325	484	335	17	126	97	2.19001748657029	3.27836659927335	5.09097126469236e-32	3.51664900788702e-30
AT3G57150	2934	4158	3173	457	1720	1558	1.33445811433682	6.62915284006609	5.66254091395857e-32	3.89908948565901e-30
AT5G51970	514	531	532	477	1928	1522	-1.41649724515091	5.33546355058446	6.65916505643026e-32	4.57087610292953e-30
AT4G24350	101	116	63	289	791	608	-2.82621766935844	3.96619507398809	8.02542788664623e-32	5.49136117564576e-30
AT3G30875	135	150	141	152	709	489	-1.74639271787715	3.68501011007727	8.07230190647953e-32	5.50611966091185e-30
AT3G23940	1448	2141	1617	228	881	787	1.33673314032795	5.64916719326669	8.40499548424762e-32	5.7151342731795e-30
AT2G19750	2082	2904	2366	340	1119	1105	1.37228511626317	6.1416071834079	9.7613830006275e-32	6.61675802836928e-30
AT3G45930	701	902	823	111	349	350	1.44397200857996	4.53900283471235	1.06447445794987e-31	7.19313656227681e-30
AT1G07560	89	160	135	141	621	501	-1.8168444938162	3.57342249114739	1.59357712549383e-31	1.073518410948e-29
AT5G20960	1062	1327	1060	1088	5182	3494	-1.57953488639641	6.57288299890054	1.76460856769246e-31	1.18506536495124e-29
AT1G44050	5	18	13	36	143	114	-3.13042762241261	1.28916869677822	1.88568924245092e-31	1.26248345312275e-29
AT5G21020	1638	1616	1677	1899	7083	5431	-1.67199999661165	7.17423872653816	2.21623179949098e-31	1.47923275230442e-29
AT3G10310	615	1113	679	70	256	211	2.01535634924547	4.37157320505576	2.54671532732795e-31	1.69461708890914e-29
AT2G41650	1349	1903	1553	213	714	745	1.38695274591545	5.52508598466055	2.67686451302199e-31	1.77578947984285e-29
AT4G20110	485	656	621	584	2066	1664	-1.43880016797561	5.50245363204592	3.48240951839688e-31	2.30315345625525e-29
AT5G16900	49	77	36	85	332	278	-2.2212075131845	2.65602314813236	3.49311201037058e-31	2.30323103738344e-29
AT3G23990	2699	3426	2545	353	1355	1356	1.39547550720051	6.37317155340834	3.56658103824705e-31	2.34456908795219e-29
AT4G32830	334	518	436	37	179	131	1.79152719535993	3.53272288243328	4.8462701975655e-31	3.17620461532613e-29
AT4G18010	780	721	678	827	3074	2422	-1.65713956845547	5.98647268798346	5.39275251129509e-31	3.5237508076057e-29
AT2G47130	210	304	200	342	1162	829	-1.88546033516293	4.53050527649885	5.68628051869247e-31	3.70442448521645e-29
AT3G23560	133	189	152	142	573	469	-1.43159478567098	3.59799318342105	6.15860218968386e-31	4.00015000135317e-29
AT3G52840	156	180	136	284	902	618	-2.12466756476298	4.13570098629389	8.10278230100411e-31	5.24727500260561e-29
AT1G76310	843	1223	907	113	279	279	1.93738892580497	4.70899672996924	1.06582856725049e-30	6.88171032486748e-29
AT2G14878	314	339	362	306	1234	976	-1.41181065825674	4.69490540782826	1.29807831309837e-30	8.35647515228033e-29
AT1G17030	329	474	382	42	183	154	1.53684820842455	3.47611582800041	1.42938579488912e-30	9.17463289409805e-29
AT4G02410	276	289	257	237	915	785	-1.34386145536717	4.34117477740236	1.56157820285525e-30	9.99364121056688e-29
AT5G43350	1293	2588	2001	2651	13516	10587	-2.25241326979982	7.85285660490023	1.74442374036083e-30	1.11310604593875e-28
AT1G65680	285	314	238	22	91	57	2.18989808664303	2.86484681134465	1.86702200800486e-30	1.187851809128e-28
AT3G56070	1292	1827	1292	152	692	648	1.48092143337732	5.36940800254816	2.14112935953969e-30	1.35827503598321e-28
AT5G59850	5098	7360	5822	713	2755	2757	1.44680672959776	7.42870534554189	2.35447506767992e-30	1.48927392435021e-28
AT5G39670	196	179	219	320	1089	786	-2.03720998967279	4.41024307406643	2.39750091030855e-30	1.5120934002146e-28
AT5G02490	1576	1625	1627	159	719	700	1.55316420240515	5.50122244681262	2.52374475288291e-30	1.58711451092425e-28
AT2G36950	327	362	369	448	1951	1170	-1.85922221073184	5.09132797980932	3.25594938475457e-30	2.0416773101693e-28
AT4G12030	80	90	41	125	596	565	-2.66206755360742	3.4156849707631	3.35616134688528e-30	2.09846881456543e-28
AT3G46900	65	121	100	114	515	524	-2.08902996016117	3.36070557021198	4.32638250815021e-30	2.69735693394958e-28
AT1G44800	345	545	364	439	2273	1511	-1.82264711719429	5.28433881514032	4.65676794969598e-30	2.89504610906957e-28
AT1G26440	294	425	349	335	1234	956	-1.38124966920377	4.73523295027431	6.88856248107326e-30	4.2703199722414e-28
AT3G54180	722	1096	811	116	375	335	1.51601929537683	4.6244554465833	7.96592608582245e-30	4.92416436651735e-28
AT2G28305	57	81	50	95	325	261	-1.9999371396895	2.70544599685702	8.06703223268535e-30	4.97253695045327e-28
AT4G34680	153	202	177	145	605	512	-1.34764879212184	3.70369897667405	8.94490544251837e-30	5.49808467581235e-28
AT2G21045	1002	1308	1168	975	3481	3021	-1.24169325185291	6.34165387016719	9.52953496453458e-30	5.84093383924811e-28
AT3G25510	115	154	102	139	530	409	-1.66470750390351	3.42124710526277	1.09363392159203e-29	6.6843765449216e-28
AT2G27840	1333	2265	1765	143	590	669	1.84361822264844	5.55868274092898	1.14781074850768e-29	6.99585828481191e-28
AT1G63800	189	251	221	188	765	594	-1.33680272718581	4.01284226795439	1.34516754101731e-29	8.17583813547363e-28
AT3G55750	5474	7492	5676	681	2514	2764	1.53777134366017	7.43506251757131	1.44413602660163e-29	8.75291247989552e-28
AT3G44590	887	1233	968	131	532	517	1.28422984878281	4.91476761152904	1.52416916357024e-29	9.21233245281247e-28
AT3G12870	301	489	349	39	113	92	2.05800059095503	3.31410470551729	1.54577597093266e-29	9.31704691177943e-28
AT3G02020	71	45	38	130	597	386	-2.91961768037132	3.21243326266078	1.74171504567917e-29	1.04652563294024e-27
AT3G14660	393	610	448	410	1717	1345	-1.37074711530037	5.16011825804089	1.74589275590472e-29	1.04652563294024e-27
AT3G61118	168	293	202	15	53	49	2.36702008954799	2.48748037927357	1.88479751289569e-29	1.1266843154697e-27
AT3G22660	637	699	595	87	288	277	1.4415221429854	4.21842424043306	1.92131549520192e-29	1.1453672290438e-27
AT1G76990	975	1262	1104	1208	5272	3284	-1.65779733289776	6.58650377192545	2.09284864251022e-29	1.24421567246939e-27
AT5G44560	532	793	651	87	325	285	1.37925788343622	4.25077575542879	2.20754974653422e-29	1.30883037969586e-27
AT1G49470	12	15	16	67	209	129	-3.41204343817506	1.79575375404479	2.52488687351814e-29	1.49290797502395e-27
AT5G55520	580	959	608	75	229	187	1.94961244680354	4.23060808901542	2.57932980391007e-29	1.52096577786664e-27
AT1G16330	241	380	247	25	90	69	2.10214367129931	2.91548489946733	2.81280025577171e-29	1.65415461527937e-27
AT5G14450	877	1061	983	127	514	501	1.25867947702707	4.85114333114193	3.01306243361299e-29	1.76714893512089e-27
AT1G51270	110	216	183	209	770	672	-1.8359308611942	3.99515439718854	3.44738560313644e-29	2.01644256286682e-27
AT5G63030	302	388	334	288	1130	862	-1.27421934327915	4.60214127721195	3.4716602979193e-29	2.02519722312134e-27
AT3G54560	1112	1837	1249	137	459	535	1.75441435133057	5.2275076966894	3.52030717556375e-29	2.04808459446769e-27
AT5G11160	182	384	205	3	28	34	3.47728034934085	2.55458312490832	3.58956322176286e-29	2.08280816379568e-27
AT5G51600	784	1277	816	105	305	278	1.87610754875548	4.66419065881436	3.88638721082926e-29	2.24903987554345e-27
AT5G42010	176	263	194	186	725	589	-1.36592814669001	3.96642341684887	4.21810062933069e-29	2.43452656746967e-27
AT1G77940	4905	6740	5443	743	2726	2719	1.34624165192124	7.36218643326934	4.46019981578188e-29	2.56744676697349e-27
AT3G14060	206	334	280	232	1026	914	-1.49438489879245	4.42440507541732	5.39547917872333e-29	3.09763143667127e-27
AT1G24530	367	418	440	384	1691	1186	-1.50317101582061	5.03016387535714	7.84065142301214e-29	4.48959827140319e-27
AT1G64780	235	480	401	509	2870	2024	-2.32383645438038	5.51540605244052	8.21500395380318e-29	4.69160816353814e-27
AT3G27360	723	1153	833	115	380	343	1.53936431404234	4.65761478306605	8.31848348242793e-29	4.7382691647683e-27
AT5G06150	611	1006	720	91	336	259	1.62635535449925	4.42200134488434	8.54355646306277e-29	4.85376619007266e-27
AT1G71015	530	720	656	80	268	291	1.45149571657236	4.18590952322994	8.58124862978582e-29	4.86248408686223e-27
AT3G51350	45	86	50	79	329	265	-2.00788345888197	2.63882520880474	9.51612022100767e-29	5.37821454256898e-27
AT2G38760	1171	1280	1222	98	387	498	1.83059131424162	5.04084699941973	9.68052984396702e-29	5.45695981541136e-27
AT2G46430	79	109	95	145	411	378	-1.903148212438	3.22398895268435	1.03697962717527e-28	5.83039785728855e-27
AT5G56580	727	1094	847	111	307	333	1.65553249339669	4.61320519102547	1.05220518428007e-28	5.90075582596651e-27
AT3G23390	5852	7581	6035	800	2924	3083	1.40448954836113	7.53644839683047	1.13129501664653e-28	6.32798155969457e-27
AT1G74000	473	797	568	44	252	181	1.86894628904999	4.01389391153537	1.22905718124676e-28	6.85719364275596e-27
AT2G39570	601	711	615	705	2650	1784	-1.55919987161158	5.7238241360959	1.26495427857796e-28	7.03942203262859e-27
AT2G22610	1056	1962	1202	132	470	450	1.85531503852884	5.20577960134914	1.29670320875833e-28	7.19769518351337e-27
AT1G65730	267	349	340	23	134	92	1.86108293560818	3.09972811001434	1.3226134277699e-28	7.32283602413367e-27
AT4G11820	2106	2776	2382	357	1238	1237	1.22926646900076	6.16792465487956	1.43549929672936e-28	7.92767238516093e-27
AT3G48930	4802	6584	5179	693	2830	2667	1.32378338790237	7.3228270294701	1.51077015694246e-28	8.32223996073694e-27
AT4G05190	1075	1717	1164	165	540	497	1.55751214604109	5.19355178503458	1.61395406193583e-28	8.86818849334891e-27
AT3G11520	314	533	384	41	147	129	1.82097698699265	3.46258861549703	1.70580827929937e-28	9.34929026430099e-27
AT5G55180	4203	4828	4396	562	2084	2187	1.37351728792567	7.01734784304704	1.77777768312427e-28	9.7192624640957e-27
AT5G37980	479	551	627	49	227	204	1.70885809729807	3.92651439786063	1.78417745126899e-28	9.7298038000406e-27
AT3G44050	510	911	673	74	260	218	1.77432940073473	4.22822470344002	1.80349630682232e-28	9.8105690350367e-27
AT1G32450	1247	1098	1052	4617	14286	7203	-3.17455143725045	7.90095829131053	1.87591410743071e-28	1.01790561255822e-26
AT5G20950	1912	2724	1998	283	1197	863	1.38728057021922	5.98496005229778	2.01574553243619e-28	1.09105987662386e-26
AT3G53750	980	1298	1069	157	601	591	1.20091666590736	5.05939840894036	2.036168490858e-28	1.09937940924514e-26
AT1G80270	636	1017	705	83	336	330	1.5420350139321	4.45079660046453	2.10677384502035e-28	1.13468544786628e-26
AT5G03885	308	391	372	35	73	55	2.50699076134535	3.17522529229209	2.14383710816418e-28	1.1517963367048e-26
AT5G10030	260	363	273	261	928	791	-1.28130397836156	4.4125962073419	2.7702440938437e-28	1.48467342950604e-26
AT2G41560	293	526	355	398	1421	1332	-1.56953566955029	4.99421668991242	3.26482170230488e-28	1.74543625111676e-26
AT4G16620	638	979	986	47	309	224	2.13252479891809	4.47086144504868	3.28971522079972e-28	1.7544341541515e-26
AT5G59970	1178	1925	1463	176	628	659	1.51202796203089	5.40910131842327	3.40042993689981e-28	1.80904535444995e-26
AT4G28950	451	896	577	54	152	148	2.25061643628009	4.00969406300815	4.17712207305676e-28	2.21682924847907e-26
AT1G13110	620	1004	732	677	2912	2252	-1.41819746990884	5.89093244098471	4.39392815930906e-28	2.32621612696851e-26
AT4G15000	8038	11427	8720	1205	4743	4346	1.34222058471847	8.08188359186916	4.47161234031592e-28	2.36159740079937e-26
AT2G01880	446	616	548	66	277	251	1.33418142975549	3.96960471759534	5.03237341218898e-28	2.6513175078891e-26
AT4G22980	68	81	70	128	330	374	-2.10712191468539	3.01775237216538	5.37906965263641e-28	2.82712986888202e-26
AT2G14910	512	630	508	416	1667	1351	-1.16726687980034	5.21420485231655	6.32033627130178e-28	3.31383607053628e-26
AT3G19050	2496	4463	2733	334	1144	948	1.82262496452055	6.40992283329173	6.36871623859084e-28	3.33117539989178e-26
AT1G10340	74	115	77	116	460	317	-1.87584303760748	3.0988087207403	6.46271071107491e-28	3.37223315017455e-26
AT1G48630	2400	3475	2606	305	1446	1294	1.40740109174631	6.33012643227643	6.66919130795999e-28	3.47164913085888e-26
AT5G66052	67	65	78	122	459	297	-2.19299881079192	3.0315614083501	7.20060669182623e-28	3.73933176628751e-26
AT4G24830	1754	2316	1813	274	1097	1037	1.18617505007375	5.87358553241319	7.28158947936486e-28	3.77238346384524e-26
AT5G15520	475	610	502	73	302	250	1.23704776735527	3.98044059967172	7.77445854160047e-28	4.01815780063384e-26
AT2G19670	409	663	479	41	191	199	1.75309176555071	3.7988125283666	8.7649223747165e-28	4.51933521211982e-26
AT1G18540	7209	10759	8025	995	4230	3851	1.42512959257923	7.93917876315262	8.85840552443512e-28	4.55673867154099e-26
AT1G70340	411	582	515	66	252	216	1.37969743260524	3.86756666272992	8.88583850470245e-28	4.56006981188256e-26
AT5G50740	118	171	130	7	36	36	2.29580397528506	1.85647567742457	9.45136789389791e-28	4.83887797654881e-26
AT2G39460	9030	12052	9370	1348	5157	4853	1.31003600219535	8.20606458106479	9.98931663634887e-28	5.10228968756608e-26
AT1G22780	3698	5226	4253	557	2312	2162	1.29486516679851	7.00029795259572	1.01666771413595e-27	5.18071962339205e-26
AT3G54420	113	212	149	161	628	561	-1.63272197632522	3.73442177616312	1.02497901859269e-27	5.21086880036408e-26
AT5G04800	1668	2308	1746	264	1104	953	1.19933524411693	5.82684975358433	1.03989999817477e-27	5.27440187885427e-26
AT5G40510	364	588	436	377	1534	1303	-1.32531586953955	5.06198044104354	1.056025814589e-27	5.34373620921906e-26
AT5G23010	37	71	26	108	778	500	-3.37564585169613	3.37755043156967	1.26916280079133e-27	6.40735809336855e-26
AT4G16890	672	923	732	641	2208	1995	-1.20353578461073	5.73241874014202	1.31867516142006e-27	6.64191037901366e-26
AT2G46780	635	828	721	111	386	365	1.21618349434296	4.44879893143205	1.34575674418316e-27	6.76266073826359e-26
AT2G46750	632	902	703	642	3164	2150	-1.48830463564743	5.87324968641633	1.50305647411505e-27	7.5198154497023e-26
AT4G39780	202	274	257	197	931	716	-1.41007159415216	4.20815427745374	1.50334101779517e-27	7.5198154497023e-26
AT5G20470	10	26	18	35	149	144	-2.6969761360901	1.48109394885485	1.77946415552474e-27	8.88058728441809e-26
AT4G35100	5694	7157	6531	878	3620	2831	1.29830068310987	7.56360060791559	1.79610010424118e-27	8.94309889432126e-26
AT5G61030	539	678	454	48	208	220	1.72033443357255	3.92465613524352	1.90915229467016e-27	9.4843024611251e-26
AT5G67270	337	587	441	38	176	116	1.93514559320328	3.58138492119716	1.93350789219717e-27	9.58341645246431e-26
AT1G58235	77	122	86	114	408	320	-1.70209510596754	3.06913931855694	1.96046586645508e-27	9.69494927004455e-26
AT3G60245	13817	18917	14324	1855	6589	7090	1.47835225466465	8.78565339098387	2.10673806740196e-27	1.03946742876642e-25
AT1G07610	7439	10518	8969	8720	30118	33234	-1.54580150461229	9.50839022547789	2.11273771672525e-27	1.04006923027658e-25
AT5G02540	117	171	134	11	30	33	2.37782291813667	1.86842246216987	2.14213323158952e-27	1.0521597513805e-25
AT1G78440	74	108	101	115	453	320	-1.772383539896	3.11448690967547	2.27553860660201e-27	1.11516766984354e-25
AT1G16000	525	727	585	70	279	302	1.39248771042406	4.13991847578287	2.54653973293031e-27	1.24517209098496e-25
AT1G73330	18753	17871	20011	26109	88180	71417	-1.86233379342623	10.8458210527954	2.73657538017036e-27	1.33509290800733e-25
AT5G63810	759	1190	838	118	361	367	1.55817500984225	4.69402800561354	3.32027057003403e-27	1.61623640566824e-25
AT3G46320	776	1152	894	108	318	393	1.63409552200118	4.6957370779044	4.24835338210149e-27	2.06339109913273e-25
AT4G23570	232	253	218	186	732	707	-1.30628579541744	4.08320000061013	4.27711692702398e-27	2.07273468185111e-25
AT1G61570	1449	2059	1576	245	842	847	1.25898987831462	5.64078358677349	4.82428719418038e-27	2.33270366795936e-25
AT5G15350	2086	2769	2314	378	1293	1200	1.17954686647616	6.16412571687885	5.18341395124194e-27	2.50079610122114e-25
AT1G61580	1536	2057	1658	184	868	856	1.39583746721898	5.6469263414653	5.29441766946894e-27	2.54869986880475e-25
AT5G13840	454	651	501	54	282	203	1.48867243645279	3.9175668781031	6.33482983639768e-27	3.04281594724453e-25
AT5G22650	4016	6059	4619	634	2404	2308	1.33911271816181	7.14111894303293	6.60765554243129e-27	3.1668717389375e-25
AT5G51560	701	1017	836	127	445	404	1.25447220198638	4.65601771980616	6.94937023842648e-27	3.32332630808619e-25
AT1G28660	142	181	180	12	57	41	2.08839099779017	2.15787728152125	7.34576211155272e-27	3.50518503915078e-25
AT4G31700	8974	12383	9811	1237	4982	4997	1.38180661738066	8.21774298503768	7.45757370302555e-27	3.55075155807731e-25
AT2G33830	67	90	41	651	1472	790	-4.25407358742572	4.75978068131942	8.34942581513375e-27	3.9667064696833e-25
AT4G19880	1213	1844	1360	1204	4572	4043	-1.28060581404032	6.70242581280437	8.52729755018418e-27	4.04238491055463e-25
AT1G67148	32	58	41	53	238	228	-2.07611255438248	2.22799167975551	9.46854375615127e-27	4.47882703456729e-25
AT3G44320	1363	1286	1189	148	519	543	1.55972609647218	5.17699971180604	1.05606616753183e-26	4.98458649443062e-25
AT5G51630	376	485	413	329	1233	1015	-1.14119098023654	4.82503562478661	1.07811150076115e-26	5.0776251396238e-25
AT1G08980	187	251	241	204	698	647	-1.32362638349207	4.04811910611066	1.08433826206845e-26	5.09592143506423e-25
AT2G37190	4683	6715	5191	740	2824	2696	1.29028364428012	7.33251856718427	1.10321359112316e-26	5.1734535623381e-25
AT3G55280	3141	4616	3520	453	1837	1840	1.35218342090329	6.75659394233571	1.12305089288485e-26	5.25515362973794e-25
AT4G00490	501	583	463	58	233	244	1.43320755415413	3.89156227411951	1.151493364098e-26	5.37668328528077e-25
AT3G21680	200	289	244	15	81	88	1.90248157829896	2.70747815872882	1.26197529637012e-26	5.87994014426496e-25
AT4G21270	640	1075	728	97	296	250	1.74573468771876	4.45872694532457	1.30088037289256e-26	6.04825983627546e-25
AT1G17140	391	485	341	49	168	146	1.61646958404283	3.50809695404665	1.39934532402199e-26	6.4921865469924e-25
AT5G64140	2540	3895	2993	420	1527	1507	1.32014494759769	6.50701640686336	1.41767761948318e-26	6.56324411113502e-25
AT4G17250	184	226	234	237	857	623	-1.55516873266631	4.143368823905	1.43998975008527e-26	6.6523857690245e-25
AT1G07070	762	1200	833	93	443	395	1.49874261093791	4.70352236448444	1.61398046528587e-26	7.44038155596508e-25
AT3G55010	820	1190	928	139	560	488	1.1947760292618	4.86921264448571	1.63643719491569e-26	7.52795706642084e-25
AT1G21680	248	371	229	400	1246	965	-1.8233851867257	4.72684092926493	1.79482570405242e-26	8.23915875410901e-25
AT4G32650	916	1263	1163	834	3331	2902	-1.18747178932045	6.24259900659467	1.81961731782797e-26	8.33537962497237e-25
AT5G66040	1337	1703	1643	1175	4976	4497	-1.26786643988725	6.78914564852526	1.88029219138544e-26	8.59522642696548e-25
AT2G28990	262	366	305	234	893	780	-1.14946689746415	4.37693864363795	1.9047706435552e-26	8.68886885390305e-25
AT4G04630	60	64	83	111	414	285	-2.09588796055825	2.93045539558869	2.14609996348092e-26	9.76924458271576e-25
AT4G34320	274	477	391	28	142	116	1.90083597078227	3.33239068058364	2.15441470161698e-26	9.78661993580037e-25
AT4G15400	88	159	130	121	538	466	-1.67161214792286	3.4335300677624	2.20134128704135e-26	9.97895522181933e-25
AT1G24320	32	60	37	62	290	200	-2.19468281205854	2.30322370343713	2.33628064254283e-26	1.05686341998107e-24
AT5G02050	990	1384	1090	142	432	528	1.50895954957023	5.02288378119735	2.45906982801195e-26	1.11010166779486e-24
AT1G79330	260	407	328	23	106	123	1.88418979637239	3.14270596004653	2.47957336826242e-26	1.11704010186381e-24
AT1G69490	32	33	27	48	232	157	-2.32756618566521	1.94386078391896	2.75415383696365e-26	1.23571457430668e-24
AT4G36060	29	35	41	45	223	187	-2.18717748400294	2.01211236511086	2.7543617286582e-26	1.23571457430668e-24
AT4G10450	1369	2155	1690	212	841	836	1.35639501434127	5.64230612253405	2.85167406339281e-26	1.27674024578938e-24
AT1G73920	856	1097	954	668	2960	2660	-1.18819845570601	6.04209116490774	2.98283111960221e-26	1.33271914438243e-24
AT4G21820	432	707	460	60	177	146	1.88415220656588	3.82639208841052	3.04395713283307e-26	1.35724309945317e-24
AT4G14310	1040	1596	1086	167	602	490	1.41797633539053	5.14366083334335	3.32046369701729e-26	1.47750449045806e-24
AT5G38100	25	34	22	41	155	153	-2.21417804212202	1.66777081006533	3.34037032515453e-26	1.4833289368375e-24
AT3G61990	1378	1680	1505	1085	4713	4295	-1.2198842805136	6.71840512330512	3.59517188284046e-26	1.59322494905755e-24
AT1G48260	250	395	321	27	132	118	1.70274373162563	3.1395638899711	4.24448949824354e-26	1.87715136163173e-24
AT3G01710	331	597	403	43	120	93	2.18621435218836	3.50557910750068	4.31865158814506e-26	1.90607586017137e-24
AT3G23670	761	1431	818	94	312	257	2.00464056847151	4.69118528572518	4.35898904916236e-26	1.91998467046e-24
AT1G74560	2119	3043	2294	376	1400	1185	1.19910817558967	6.20831860839292	4.59177666725158e-26	2.01622618753694e-24
AT1G24010	64	101	84	2	9	11	3.36529576024882	1.02174043937407	4.59602090637585e-26	2.01622618753694e-24
AT3G11280	534	582	569	459	2164	1541	-1.37560232705468	5.39705872331155	5.77774861838565e-26	2.52953787097492e-24
AT5G23980	29	50	28	70	239	174	-2.32758052169917	2.15430794598716	6.18433745147937e-26	2.70210840575782e-24
AT2G41480	29	18	26	79	337	178	-3.12319365296012	2.31383768293029	7.86170947427358e-26	3.42811495893224e-24
AT4G22230	1071	2101	1276	119	270	246	2.52218559033533	5.16314816637117	8.11134892670385e-26	3.52989682592298e-24
AT2G27710	6190	7144	6438	941	2961	2939	1.37595648563851	7.57513293680513	8.21045374991846e-26	3.56589347593764e-24
AT4G35090	1062	1452	1244	906	4314	3773	-1.31882517575796	6.5017854689934	8.35081237571085e-26	3.61962801759148e-24
AT5G57655	1570	1940	1686	1626	5731	4422	-1.33490444694813	6.98853494877175	9.14499321105577e-26	3.94856151739597e-24
AT1G07240	189	213	181	156	716	546	-1.36560175846557	3.85169923016403	9.14598559110055e-26	3.94856151739597e-24
AT4G37400	384	855	501	35	154	109	2.41198478947091	3.8282684283767	9.31205677310681e-26	4.01229788764418e-24
AT1G52930	672	1010	758	113	372	379	1.35643784109709	4.55844143028689	1.08407551433304e-25	4.66173895580489e-24
AT3G12860	197	260	214	26	93	85	1.59943627922422	2.66577117780174	1.10237578296928e-25	4.73108375969005e-24
AT3G05560	4387	6210	4860	695	2802	2594	1.24038233988227	7.24579314133094	1.15506997621604e-25	4.94747393946553e-24
AT1G68010	128	87	114	149	602	572	-2.07673430828322	3.59520067024254	1.17214843262876e-25	5.01076183606469e-24
AT3G07050	1521	2174	1609	269	958	871	1.20142066181162	5.71816980212125	1.22089095866803e-25	5.20889536659952e-24
AT5G59780	480	550	489	546	2829	1600	-1.77461210070879	5.54338784827353	1.28246745064047e-25	5.46090200753148e-24
AT4G29390	3714	5067	3909	611	2300	2180	1.19981920483022	6.97572578414942	1.31530935045919e-25	5.58980784309403e-24
AT1G23310	722	811	816	575	2364	2025	-1.17117983773689	5.73208453311743	1.32909034640224e-25	5.63736390786866e-24
AT1G49870	617	822	698	90	285	184	1.76105632573009	4.28050252105427	1.4366290832075e-25	6.08163661897121e-24
AT1G67710	133	192	163	172	723	475	-1.60617019592977	3.76961868656675	1.44805619696423e-25	6.11810772616402e-24
AT1G59540	526	927	589	75	240	200	1.81547313871057	4.18278413707391	1.48360133262446e-25	6.25613980553793e-24
AT2G32610	142	259	205	13	56	41	2.3376884690146	2.36405733813257	1.60671670344741e-25	6.76219511611454e-24
AT4G12480	768	1831	1153	3666	8931	8455	-2.78347627041977	7.64326945145744	1.66086084281087e-25	6.97657742832464e-24
AT2G40900	371	547	564	647	4087	2271	-2.25875114518684	5.88770004628326	1.70149891812922e-25	7.13350962612211e-24
AT4G29905	702	639	757	703	3455	2462	-1.70387382749788	5.9688198976159	1.84467723601132e-25	7.71890999584044e-24
AT5G20400	148	202	162	142	566	449	-1.28993678204736	3.6108646968702	1.8719401542419e-25	7.81795505108435e-24
AT5G23830	4366	5754	4877	632	2471	2585	1.30439084102776	7.18816853934134	1.95096100651948e-25	8.13236791970446e-24
AT1G44970	1171	971	1057	47	168	277	2.64724032959998	4.71734791365181	1.96110445914926e-25	8.15901948883915e-24
AT5G43370	10	32	12	42	186	146	-2.89651072581934	1.64272099634751	1.99403490672394e-25	8.28019189606987e-24
AT3G54750	745	1193	840	121	426	413	1.39533827483551	4.72790294369931	2.00814356822531e-25	8.3228944573361e-24
AT4G37340	41	49	54	66	220	245	-2.00025088435827	2.32674383832997	2.21566832304342e-25	9.1655374602855e-24
AT5G05510	175	269	199	16	84	66	1.85010017295051	2.53226783718697	2.23051559418449e-25	9.20944759276286e-24
AT1G55330	3163	4055	4021	422	1389	1683	1.5651239795466	6.70701864041066	2.2441820085147e-25	9.24832506122562e-24
AT5G61420	24	41	33	43	243	186	-2.32671593467145	2.01813932219304	2.30812612627274e-25	9.49385942940805e-24
AT1G07370	577	743	747	79	316	331	1.41283476570943	4.3107631923406	2.39973363679435e-25	9.85203852886949e-24
AT3G26290	397	823	700	809	3018	3070	-1.97218580839325	6.01148526609282	2.44356003954634e-25	1.00130739925591e-23
AT5G52600	119	221	222	7	33	30	2.89106308927394	2.18852185833407	2.53056278541329e-25	1.03500969262797e-23
AT3G06320	721	1098	840	96	410	427	1.4159815541614	4.65755134944482	2.61735740258914e-25	1.06850055765361e-23
AT4G33260	413	769	514	53	220	175	1.79394785173274	3.91567100280989	2.70424726161155e-25	1.10190479710497e-23
AT3G20150	1581	2862	1719	217	655	551	1.90495228902285	5.74137094784271	2.8034496308575e-25	1.14019178537997e-23
AT2G29550	5367	8339	5888	832	3203	2925	1.36993437166222	7.54442375949557	3.03752434118071e-25	1.23308753992073e-23
AT2G33210	1579	1787	1414	229	738	757	1.33322172976205	5.54341786181266	3.12598768774005e-25	1.26663624017758e-23
AT3G06700	7098	10525	8130	1056	4146	4140	1.35864498557168	7.94520971604784	3.57081213597911e-25	1.44418775588791e-23
AT5G65330	42	70	57	0	0	5	4.86461693141126	0.42249437576326	3.7552857512418e-25	1.51597889909592e-23
AT5G26010	262	413	281	300	993	1052	-1.44007788004237	4.60946251492388	3.8117182327363e-25	1.53591068566869e-23
AT1G68840	1156	1397	1316	1048	4056	3113	-1.20928034977311	6.47624757715157	4.02807709122807e-25	1.62009111696916e-23
AT2G04390	1982	2873	2117	323	1311	1204	1.19060306660865	6.11138786982197	5.03954896644638e-25	2.02316505462928e-23
AT1G14980	2732	3534	2792	420	1595	1639	1.20467081906717	6.49098697958176	5.24319869124388e-25	2.10104530981171e-23
AT5G58670	708	659	578	616	2268	1987	-1.43705300780647	5.65756738843483	5.35249762703619e-25	2.14090065931398e-23
AT3G03060	377	613	426	51	200	193	1.55282523469686	3.7201349135364	5.5610111912669e-25	2.22022096350049e-23
AT5G65360	1362	2075	1651	229	846	862	1.2727076082202	5.63369483955733	5.57546102626163e-25	2.22191312216899e-23
AT4G02520	935	1050	904	733	3865	3231	-1.46702004055726	6.23848676152599	5.64910284150818e-25	2.24714494933046e-23
AT3G07110	3219	4803	3629	529	2153	1916	1.23351151609243	6.83740898340928	6.00420320506696e-25	2.3840411959681e-23
AT5G66985	68	99	91	85	494	379	-1.93391659886701	3.09423741924938	6.05473348913358e-25	2.39972579216863e-23
AT3G53020	4576	6171	4893	797	2705	2401	1.25194778899187	7.26338085141769	6.67251414453601e-25	2.63976791401744e-23
AT3G16280	288	391	308	43	163	146	1.3707698752272	3.26588705011185	6.97443951227152e-25	2.75420742917452e-23
AT4G30800	445	749	456	41	138	183	2.05780668029539	3.82535935400363	7.32854352996801e-25	2.8888003381988e-23
AT2G19730	5722	8869	6163	803	3216	3144	1.4294593240472	7.61050315483019	7.69657557026866e-25	3.02838676009902e-23
AT5G47500	292	431	390	39	171	114	1.66982143838976	3.35961393486403	8.08644573954245e-25	3.17604644127625e-23
AT5G59240	157	266	202	6	43	56	2.49150885323615	2.37629094518647	8.24594063958316e-25	3.23285445723766e-23
AT2G47610	6756	9756	7404	1100	4328	3854	1.25060035485467	7.87075769659549	8.42663932756411e-25	3.29775620734654e-23
AT5G60670	2062	2986	2300	321	1384	1281	1.20885066594669	6.18142443890432	8.54037663646896e-25	3.3362667007707e-23
AT5G63600	1740	2815	2234	2350	8482	6505	-1.51470281437619	7.49055599694802	8.74871155344257e-25	3.4115271450064e-23
AT5G56710	8092	11222	8686	1137	4487	4636	1.35256542583894	8.0707248826392	8.93116270710115e-25	3.47644310096268e-23
AT1G70880	185	366	287	393	1135	1188	-1.89337338582977	4.75555357098609	9.18032380287619e-25	3.56704760047827e-23
AT2G18280	584	682	647	600	2465	1627	-1.41143097924605	5.60557594863788	1.00927570321056e-24	3.91458645742576e-23
AT5G50160	9	14	14	28	132	92	-2.84945633573249	1.09144158788356	1.17115663853701e-24	4.53437674340333e-23
AT2G34000	7	6	3	23	97	67	-3.62154518035639	0.616580377529446	1.22617534465883e-24	4.73896080362904e-23
AT1G20620	9215	11731	10289	8210	33054	27303	-1.24166514386827	9.50775353867551	1.26609453977091e-24	4.88023428642462e-23
AT3G47980	113	186	128	134	519	558	-1.61085592621587	3.56876633224066	1.2672146568454e-24	4.88023428642462e-23
AT1G32940	476	624	485	76	312	255	1.19185692972837	3.99082576287973	1.3620709751139e-24	5.23627249955891e-23
AT3G48115	211	258	250	224	794	618	-1.32390471842241	4.1351453673538	1.3950826960364e-24	5.35372211341374e-23
AT5G61130	988	1438	1212	139	614	617	1.3254195551255	5.1360463336531	1.41317557259411e-24	5.41360691621042e-23
AT4G17240	456	668	477	59	118	130	2.14715815968784	3.78804100113445	1.51717186375092e-24	5.80178252783063e-23
AT1G15580	99	133	117	4	29	32	2.32487095510985	1.59773026637551	1.60205712006262e-24	6.11564225884959e-23
AT1G12000	3705	5011	4023	581	2510	2212	1.17685572613456	6.98833098700713	1.60852958064288e-24	6.12959634767224e-23
AT2G20590	164	303	223	16	53	62	2.25895192525885	2.5582835150023	1.62838630528268e-24	6.19441566724579e-23
AT3G16080	4020	6189	4851	612	2361	2430	1.37088223491433	7.16692678117773	1.69784307396157e-24	6.44735906567709e-23
AT1G76430	15	10	8	34	110	95	-2.97366954611942	1.0551732303627	1.77785866377529e-24	6.73383354840202e-23
AT1G70890	468	585	520	492	1571	1338	-1.27988982265587	5.22941272245569	1.77947253565475e-24	6.73383354840202e-23
AT2G20490	1506	2042	1508	233	724	816	1.36349660436392	5.60522066245233	1.90971600272527e-24	7.21415112904499e-23
AT5G61170	4852	7176	5271	756	2808	2817	1.318527558883	7.3824308150058	1.96986696437461e-24	7.42848098402549e-23
AT4G36130	3316	4715	3428	470	2048	1907	1.28810402050838	6.79837098760086	2.01149548250922e-24	7.57234086572979e-23
AT4G34138	978	1269	1051	946	3346	2611	-1.21837724989699	6.24833881385856	2.06728753700374e-24	7.76893083206638e-23
AT5G08240	547	606	585	551	1754	1541	-1.30635037349345	5.39729939905345	2.09149144780863e-24	7.84633834704619e-23
AT3G22310	679	939	683	112	442	386	1.17629026735766	4.52610499253008	2.23417881745008e-24	8.36721116848474e-23
AT2G44690	341	501	416	53	145	166	1.63504636027066	3.54887572462832	2.2544660227943e-24	8.42868147594178e-23
AT3G57540	426	421	470	415	1445	1252	-1.3696574205832	5.04717964037208	2.26703116090682e-24	8.46112024531244e-23
AT1G26880	3341	4870	3657	461	1924	1977	1.35733288200697	6.82865513477037	2.27148112160536e-24	8.46321193921421e-23
AT1G56580	1447	1566	1393	200	820	787	1.19980300217666	5.46437256159624	2.43619066273752e-24	9.06137993683858e-23
AT4G19700	114	171	142	119	488	397	-1.34292420873356	3.38207322260764	2.50719789342077e-24	9.3095766148366e-23
AT1G09740	875	1076	1038	768	2715	2489	-1.12891404825864	6.04861542241737	2.68194324036628e-24	9.94146558213456e-23
AT3G13784	2072	2542	2868	101	198	445	3.15919275123697	5.86110578182563	2.73205826595426e-24	1.01100094913093e-22
AT3G29034	266	448	340	300	1118	1177	-1.41734966027562	4.72972549326973	2.75426658260275e-24	1.01748873634725e-22
AT1G09590	3293	5024	3603	470	2087	1882	1.33907161293929	6.83703876670284	2.79672365937317e-24	1.03142220515764e-22
AT3G28900	1906	2707	2134	320	1037	1143	1.28988022402111	6.03909920546172	3.05718340415028e-24	1.12557112844172e-22
AT5G03870	492	633	444	57	220	242	1.48970540822911	3.89171594610397	3.18072936281053e-24	1.16907922644247e-22
AT4G16920	153	269	240	219	954	695	-1.60452591388033	4.19922898257765	3.19332560685311e-24	1.17172971129034e-22
AT3G01190	173	256	168	253	1289	698	-1.99408011566833	4.35246248458067	3.24033529804658e-24	1.18697736953191e-22
AT2G39390	2775	4083	2950	449	1685	1664	1.2493362205879	6.5849014979666	3.24887097431199e-24	1.18810392487487e-22
AT2G38460	15	27	25	36	155	120	-2.31353993937407	1.47663645397521	3.47937065198056e-24	1.27026218148398e-22
AT3G07320	1275	1891	1346	167	732	742	1.37407792023036	5.42875728597698	3.64744460489459e-24	1.32939274971359e-22
AT2G30230	124	185	168	7	54	37	2.19724702110461	2.04967256134264	3.99508276344021e-24	1.45366230517885e-22
AT2G38810	327	563	396	48	171	151	1.65816291677959	3.55990364024884	4.09318215687297e-24	1.48593475293655e-22
AT3G59765	559	675	570	77	166	171	1.90591817832853	4.01604889547411	4.09743486264042e-24	1.48593475293655e-22
AT5G59690	2597	3626	2643	437	1363	1377	1.3161448074226	6.4248416073224	4.39436474872057e-24	1.59096476817655e-22
AT5G36940	189	304	228	186	754	648	-1.25180052207601	4.06700361992901	4.6630651195535e-24	1.6854424241921e-22
AT5G67450	47	76	43	65	246	222	-1.80202117864826	2.36216376549848	4.72040803597016e-24	1.7033392778553e-22
AT1G26390	352	132	261	2	9	7	5.30110002185804	2.51485793385065	4.94867605216591e-24	1.7827523546205e-22
AT5G19860	626	773	733	503	1915	1708	-1.06521578810452	5.51651117978411	5.03264329061584e-24	1.81000471670265e-22
AT1G60140	1202	1385	1124	1103	4018	3062	-1.2826761537679	6.46833352643124	5.31722223846878e-24	1.90919865819872e-22
AT5G02230	1823	2172	2157	294	852	927	1.40738505092081	5.88683199743655	5.68718767598533e-24	2.03867407976548e-22
AT5G18700	789	1413	900	119	422	336	1.66233195511647	4.81216605010008	5.88231086035089e-24	2.10515134885485e-22
AT5G56120	577	906	654	91	227	210	1.80285094622998	4.26244302467865	5.94778741821862e-24	2.12508877558323e-22
AT2G01250	8788	12556	9521	1413	5538	5116	1.2433671080404	8.24111297441411	6.37320659917729e-24	2.27335413756555e-22
AT4G25170	252	268	242	264	990	682	-1.47806387628358	4.33206124871519	6.49519088062828e-24	2.31307460509969e-22
AT5G02450	4381	5748	4464	689	2796	2579	1.16866539477263	7.1880422450904	6.77613500066089e-24	2.40918172351929e-22
AT3G04840	8906	12801	9819	1306	5408	5229	1.30907793798651	8.25216204388373	7.738289019453e-24	2.74677701099964e-22
AT1G30510	1572	2418	1794	1798	6934	8323	-1.64972058806459	7.36084979946442	7.8518358343034e-24	2.78254227880469e-22
AT3G47370	2430	3618	2704	411	1506	1515	1.22684728885061	6.42773494560128	8.31671823903334e-24	2.94249548232726e-22
AT2G19970	4134	6670	5727	556	2739	1915	1.58825650185101	7.24353085239974	8.33674434997436e-24	2.94479253751773e-22
AT3G18600	809	1400	975	129	505	451	1.42683760269924	4.90940305410628	8.60111666368763e-24	3.03325279554585e-22
AT3G03920	594	827	561	83	358	264	1.38118606509196	4.25183800490201	8.67146657585264e-24	3.05311393566307e-22
AT2G26760	488	792	547	79	251	197	1.62509452128073	4.07451791518238	8.92826489005282e-24	3.13845098130306e-22
AT1G42970	277	265	290	233	1129	1070	-1.58537333599176	4.53644874411556	9.65032711228377e-24	3.38679786509972e-22
AT2G36320	700	1016	806	763	3076	2080	-1.36379750381203	5.95748649334088	1.01011756778884e-23	3.5393153232717e-22
AT1G70600	7295	9157	7609	1247	4198	3778	1.23149223449141	7.89422371962822	1.06356981613852e-23	3.72061344523442e-22
AT4G30190	7388	12646	8887	9849	33804	32380	-1.55251287399961	9.60390592059775	1.14302733351196e-23	3.99215597911504e-22
AT2G32060	3723	5389	3998	525	2072	2206	1.35180566459681	6.97407891329807	1.15456920482128e-23	4.02600502046573e-22
AT5G56670	4224	6609	4895	630	2505	2527	1.37026712689548	7.22770805080875	1.20448913290866e-23	4.19335664687353e-22
AT2G35000	177	231	200	143	651	557	-1.23694851603844	3.81344278822922	1.33674300518413e-23	4.64635639773188e-22
AT5G06550	306	441	353	43	173	175	1.3819937150234	3.40995547823606	1.35350328003133e-23	4.69710970816615e-22
AT5G45775	4850	6767	5007	680	2537	2774	1.36571526654286	7.31448937223208	1.42315008672345e-23	4.93094311098973e-22
AT1G11530	74	174	112	236	612	666	-2.30367187060555	3.85726000769832	1.53195761879091e-23	5.29950172134681e-22
AT2G38750	2202	2166	2134	187	516	786	1.99979835667538	5.83478317994567	1.64808503485439e-23	5.69217178942806e-22
AT4G39630	226	381	280	31	118	90	1.76056318517452	3.01156763308909	1.81445563591499e-23	6.25685264372018e-22
AT3G48100	6747	7845	7870	452	2233	2738	2.04076884365086	7.60267942206638	1.82076674383068e-23	6.26868094604618e-22
AT4G40010	33	40	42	50	178	159	-1.86611216310969	1.9045330007645	1.89038135691941e-23	6.4980739249936e-22
AT3G22880	339	540	361	48	124	135	1.83718731760621	3.47703455813286	1.9323745910562e-23	6.63194617141827e-22
AT3G21250	667	863	726	492	2202	1825	-1.08425120686448	5.6038385055653	2.02175238445073e-23	6.92776537531707e-22
AT1G14260	298	353	338	38	144	156	1.44363488517294	3.25445947363185	2.05626054342709e-23	7.034932887489e-22
AT4G15390	644	1245	991	992	5380	3923	-1.89277423470372	6.53416327545134	2.19893989902748e-23	7.51126110878163e-22
AT5G45490	294	370	320	254	879	790	-1.099925732728	4.4287033008863	2.21371570508389e-23	7.54988088196243e-22
AT5G21482	665	878	775	119	353	377	1.29978113799626	4.51215392905933	2.217607040922e-23	7.55131636986257e-22
AT1G08650	246	281	245	290	1536	830	-1.84419753182656	4.6199791129714	2.31538855462697e-23	7.87195930627002e-22
AT1G41880	5907	7849	6082	837	3142	3407	1.32284025873427	7.58450844130099	2.37698838056335e-23	8.0687816182025e-22
AT2G40590	1620	2276	1549	263	933	896	1.24581860720843	5.74145858707601	2.56712187365024e-23	8.70062380821737e-22
AT5G14920	1103	1516	1253	164	390	484	1.69368393093136	5.14197873300203	2.63367677578577e-23	8.91231305821502e-22
AT5G39320	2258	2777	2379	395	1609	1401	1.02305631197109	6.26323520657265	2.85474247900499e-23	9.64539465848907e-22
AT1G76740	439	739	465	65	205	172	1.72563848906845	3.89539386963831	2.9732232161242e-23	1.0030133947232e-21
AT1G29280	458	705	540	524	1860	1421	-1.31986104919597	5.35875564454917	3.07859407618539e-23	1.03695245361792e-21
AT5G27550	387	687	502	56	238	186	1.59553100767515	3.85986663966278	3.11933381697502e-23	1.04905076543369e-21
AT1G51380	163	266	208	14	65	74	1.95159221449117	2.49804277727139	3.12611366149924e-23	1.04970844383583e-21
AT1G33615	174	244	201	25	75	76	1.68339484043745	2.53561017164343	3.20017115367904e-23	1.07292024858093e-21
AT4G25890	894	1275	1155	167	531	534	1.2837178853091	5.02819608691893	3.28912359405125e-23	1.10104677358402e-21
AT1G20220	709	806	635	109	398	346	1.21524897760195	4.4306258313213	3.58074630605648e-23	1.19682732524551e-21
AT2G42350	179	264	203	181	623	667	-1.31482533757566	3.95943122047962	3.61413835604256e-23	1.20613552897439e-21
AT5G50200	637	1383	1011	1206	4577	4705	-1.91802447096828	6.62139505813919	3.77053238850906e-23	1.25640144320932e-21
AT4G01730	351	604	359	46	140	126	1.90476162290559	3.5368530686086	3.96189229446298e-23	1.31814700971284e-21
AT1G11125	230	280	261	33	125	108	1.42334140377284	2.90895007315644	4.11119693285516e-23	1.36493875444889e-21
AT5G05180	1021	1759	1293	176	502	460	1.63643678328649	5.21534976212161	4.1150780041292e-23	1.36493875444889e-21
AT4G17390	6462	9588	6867	1003	4087	3719	1.27427988655058	7.79974642240697	4.64525615854068e-23	1.53844944830573e-21
AT4G16960	349	516	445	415	1461	1098	-1.3415468328	5.00061436136003	4.85221114445214e-23	1.60454805915098e-21
AT2G14095	250	337	278	36	155	118	1.37634707941512	3.07499896257338	5.08644941564744e-23	1.67945451950034e-21
AT2G30840	152	278	220	201	731	676	-1.44196249294667	4.05209855659448	5.41560241103502e-23	1.78542564941986e-21
AT5G64670	828	1124	845	137	520	518	1.13796592093428	4.81835325147994	5.97468068613024e-23	1.96676364673991e-21
AT1G66200	5278	10940	7450	9091	39076	39947	-1.98912737646737	9.64281029651387	6.25461809349133e-23	2.0558041555329e-21
AT3G57490	610	864	653	98	374	384	1.19998879968381	4.40444626229811	6.84796097070417e-23	2.24743262083789e-21
AT1G63410	16	26	30	43	175	124	-2.35591801272342	1.61905434194156	6.92869586441611e-23	2.27050441737696e-21
AT5G37010	641	1121	702	92	309	216	1.81758061059729	4.45013019154612	7.19387359547303e-23	2.35385707614884e-21
AT2G06950	383	559	369	51	215	159	1.50861413818838	3.62660527489448	7.59300139568141e-23	2.48072248301249e-21
AT1G06475	197	304	316	22	69	82	2.10804459949025	2.8359458969995	8.06420447591211e-23	2.63072001786164e-21
AT4G29410	2186	3290	2379	342	1446	1363	1.22239211577367	6.2708613525721	8.42788694036611e-23	2.74524538825488e-21
AT5G53820	299	318	321	35	99	124	1.735008181451	3.12256196797007	8.60035734032728e-23	2.79723729997282e-21
AT2G43610	1033	1549	1064	61	484	313	2.09081205760453	4.95584707924841	9.02993425784499e-23	2.93257223158879e-21
AT5G64240	407	375	310	433	1494	1129	-1.63186696774593	4.97007367105903	9.34517380814123e-23	3.0304267793047e-21
AT2G37900	39	35	63	79	466	300	-2.64034980109923	2.79591440790682	9.89345847423326e-23	3.20344885328633e-21
AT1G25530	1204	1858	1406	218	821	775	1.17664704869166	5.47427690924803	1.00259253846531e-22	3.24151724286281e-21
AT5G66750	676	1055	732	109	339	370	1.43740403724323	4.54677704891072	1.01481683332851e-22	3.27617202913875e-21
AT3G25820	1422	2038	1978	1511	6343	4885	-1.33357341573948	7.04727212622198	1.0313722803019e-22	3.32468584401318e-21
AT2G31610	6266	8386	6992	1035	4130	3903	1.15550384800309	7.76062509535083	1.03524831372974e-22	3.33224379562802e-21
AT3G26050	169	289	218	17	86	70	1.86045654073835	2.59804056612103	1.10876147414507e-22	3.56359540855577e-21
AT1G64940	211	300	249	33	111	104	1.48977076110136	2.86783633445704	1.11881135970118e-22	3.59059238580208e-21
AT1G08580	1075	1562	1241	174	679	712	1.20395039687094	5.26420220405646	1.26343311242416e-22	4.04875421108059e-21
AT5G27770	4372	6005	4947	786	2996	2743	1.11457109596073	7.27460354139377	1.28492849792096e-22	4.11158223327384e-21
AT3G13860	757	968	730	134	468	419	1.13490090906172	4.63997409579252	1.3895028836582e-22	4.43967595382069e-21
AT1G20950	2301	3010	2493	418	1646	1511	1.01976964089697	6.33488968402892	1.42823363543137e-22	4.55673543597524e-21
AT2G27530	7635	11102	8695	1171	4791	4695	1.27050384231601	8.06257536066306	1.48282334942032e-22	4.72397558712105e-21
AT4G02150	1278	1815	1296	230	800	656	1.22948696108187	5.43881461869067	1.48869718831981e-22	4.73575469600156e-21
AT4G18730	5601	7423	5949	978	3762	3342	1.11468479349784	7.58371408624555	1.49630212528049e-22	4.75299823999682e-21
AT3G48080	80	132	98	90	383	314	-1.45009240596066	2.99228593853769	1.60771515149297e-22	5.09945684859118e-21
AT4G01430	23	22	21	55	187	119	-2.5964051835719	1.70378528560922	1.61626248536431e-22	5.11910559229142e-21
AT1G78950	253	311	269	21	136	80	1.74406421354407	2.92911831205061	1.68431750769171e-22	5.32600169430291e-21
AT2G03530	101	118	102	114	363	322	-1.45882883181959	3.07628846290482	1.68648153287132e-22	5.32600169430291e-21
AT3G19010	608	783	585	452	1798	1550	-1.05292629909409	5.39266560186601	1.69599163106247e-22	5.34827273917223e-21
AT4G30140	273	374	315	235	841	769	-1.06695288111793	4.36833415899793	1.72343725468722e-22	5.42695676190147e-21
AT1G29250	1055	1530	1184	156	658	681	1.24304506401441	5.20985841518777	1.86708546128021e-22	5.87079661156012e-21
AT1G31540	293	378	364	312	1048	855	-1.25094953612198	4.60627055321643	1.92388887264024e-22	6.04067791916001e-21
AT5G01910	265	493	288	26	99	107	2.04262499319725	3.17538649676198	2.146477844923e-22	6.72985755442067e-21
AT1G63100	459	525	506	69	265	176	1.42786478768779	3.85104610355073	2.1713112707866e-22	6.79792258144542e-21
AT3G47540	164	172	180	169	576	475	-1.37683269160917	3.70180714543041	2.31568457619636e-22	7.23950872032423e-21
AT2G37270	3032	4564	3639	546	2057	1968	1.17667302188923	6.80316944403516	2.31923936742574e-22	7.24021942551171e-21
AT1G61870	771	1016	874	129	490	514	1.12486047715629	4.75348785336598	2.36926189958163e-22	7.38578362077316e-21
AT3G50970	2493	3331	2406	4371	10206	11068	-1.89931108279499	8.06958883112232	2.38936043422643e-22	7.43778164353832e-21
AT5G49630	384	543	346	377	1359	1115	-1.30925403644233	4.93226954486845	2.44057304647992e-22	7.58634698833665e-21
AT1G29830	15	20	14	28	109	112	-2.44330039087395	1.14563132637234	2.53052019663129e-22	7.85472025085596e-21
AT2G37600	1514	2405	1843	277	884	913	1.31567025175354	5.79975752625344	2.58276963052647e-22	8.00548210692669e-21
AT3G43430	357	348	292	346	1204	932	-1.45826792095643	4.70825547613674	2.68167976443554e-22	8.30023755253952e-21
AT5G10170	3851	4916	4426	542	2306	2372	1.26577647844511	7.01663470751881	2.70444456668498e-22	8.35880814296854e-21
AT4G12600	1953	3038	2110	327	1127	1171	1.29608842065331	6.1037306568158	2.71422979621099e-22	8.37715264336951e-21
AT1G03780	613	1101	704	93	309	225	1.76710828894653	4.43349131387983	2.74786310218591e-22	8.46894521819594e-21
AT1G74660	166	251	185	205	676	539	-1.40308129872628	3.92578316931409	2.80359464173764e-22	8.62848879909043e-21
AT3G52920	2052	2422	2251	350	1206	1265	1.13267738500844	6.09236391343916	2.93920547012535e-22	9.03307511644881e-21
AT1G58983	6564	8559	6333	938	4190	3516	1.23083096236452	7.72431706440064	3.01145667075619e-22	9.2420713256677e-21
AT5G16130	5958	8789	6746	972	4014	3667	1.21303983886798	7.72683368069349	3.09909265668872e-22	9.49762776294223e-21
AT1G04020	388	519	432	66	193	213	1.36235597422303	3.71030343781748	3.21047536762111e-22	9.82513832968604e-21
AT3G06680	1867	2948	2106	225	905	1078	1.5601276965836	5.99338646509868	3.21896340518422e-22	9.83727875469148e-21
AT1G23790	214	350	234	30	93	75	1.85744206085905	2.84704790788784	3.27699074810854e-22	1.00005668566751e-20
AT2G47460	142	189	158	117	498	452	-1.22185712596746	3.49006135258987	3.40124974235092e-22	1.03652371349879e-20
AT5G59260	17	26	25	33	188	133	-2.43763198771742	1.59702824596977	3.54226023199218e-22	1.077986578852e-20
AT4G21903	45	75	59	91	273	223	-1.88789695650079	2.54714504667094	3.58987021140732e-22	1.09094952416218e-20
AT3G54040	671	1371	986	1361	4277	3642	-1.8228237362462	6.54779324051929	3.68912897975937e-22	1.11955031339727e-20
AT1G16630	513	890	542	76	256	201	1.70114356495522	4.13797867544096	3.9577179992256e-22	1.19938699087953e-20
AT3G13650	2091	2732	2209	251	910	1175	1.49638749866381	6.04423572005187	4.40089248192403e-22	1.33183615457837e-20
AT4G08555	379	530	428	410	1215	1378	-1.3301361308287	5.02237330930587	4.6229593953922e-22	1.39709685394915e-20
AT5G60150	314	518	331	43	118	131	1.82553896920252	3.38388052257871	4.70759708135862e-22	1.42070187091931e-20
AT5G24105	109	108	106	5	29	25	2.35753815364124	1.50229880960453	4.87447670035937e-22	1.46902684935069e-20
AT4G18440	518	695	553	83	282	319	1.24578929785795	4.13067172092334	4.95811558621376e-22	1.49216648741944e-20
AT1G75150	234	360	310	34	136	126	1.4960070294623	3.10228306101317	5.03199325703002e-22	1.51230858121155e-20
AT1G14870	710	800	568	798	2402	2065	-1.53099105824363	5.81184420978707	5.08433097450637e-22	1.52593045067978e-20
AT4G25730	1416	2055	1523	249	1048	864	1.10177583955655	5.6588300124931	5.10552535935625e-22	1.53018080295086e-20
AT2G37470	716	1163	852	130	453	433	1.28582935156435	4.73453251810932	5.19174274158845e-22	1.55388074710073e-20
AT1G57660	4203	5690	4421	688	2744	2635	1.13796082697524	7.16818140129063	5.26529246847674e-22	1.57372937941738e-20
AT3G19590	487	829	512	72	247	234	1.57697448010811	4.0780242643981	5.4567767132084e-22	1.62872434160084e-20
AT1G11540	25	50	36	47	251	269	-2.40002423605961	2.2564967766997	5.51612533633888e-22	1.64418316703284e-20
AT1G13160	718	968	771	137	518	452	1.03068276530845	4.66998106421458	5.74681136475068e-22	1.71060011608222e-20
AT2G29060	56	79	55	112	400	235	-2.1415548862847	2.82790462700349	5.83109582266635e-22	1.73331713122127e-20
AT5G02960	10607	14761	11931	1778	6973	6598	1.17468517990161	8.53720441120324	6.4958412732154e-22	1.92828117686076e-20
AT4G01440	201	203	247	202	889	637	-1.49288555035052	4.116025120534	7.13417985937136e-22	2.11488582506896e-20
AT4G03100	612	947	679	103	267	236	1.67303965806516	4.35783658436051	7.24660314300816e-22	2.14529031005054e-20
AT3G53420	3470	2889	3443	4283	21075	12378	-1.99925730936054	8.43048760143457	7.34326645828355e-22	2.17095291937217e-20
AT4G16660	3991	4808	4082	640	2531	2446	1.10211584673203	7.0344963944856	7.45837216857683e-22	2.20199077362365e-20
AT3G49010	6000	9008	6740	918	4015	3609	1.26152621707617	7.72793287907892	7.49058447201887e-22	2.20850443803061e-20
AT2G33770	2443	3812	3007	2731	15463	10243	-1.659679208706	8.04816366323821	7.58153824198756e-22	2.23229621931539e-20
AT3G53730	1653	2359	1776	303	918	942	1.25199957465095	5.83035123044244	7.59903288917509e-22	2.23442373831839e-20
AT4G09060	171	285	213	25	75	65	1.87052631701272	2.59743886588267	8.07815632611058e-22	2.37209991227854e-20
AT3G09200	10518	15536	11329	1621	6917	6106	1.25792251829961	8.51061190052121	8.11886481420206e-22	2.38084069396526e-20
AT3G05590	7569	10564	8343	1226	5142	4667	1.17007802099942	8.04365027839866	8.16269093232267e-22	2.38782139633054e-20
AT4G18120	682	868	749	545	2197	1671	-1.0550967052878	5.61609071144287	8.16461748641905e-22	2.38782139633054e-20
AT1G09690	5810	7882	6166	931	3945	3538	1.14869288857761	7.63665675432951	8.21958107954573e-22	2.40066932496423e-20
AT4G38540	301	397	293	301	1021	808	-1.26153460793892	4.54654434837243	8.55741796722802e-22	2.49599004757258e-20
AT2G40610	474	809	554	10	48	112	3.38961806526768	3.80417192295621	8.79872240132293e-22	2.56293709143756e-20
AT3G19660	358	409	410	292	1049	952	-1.08295356435189	4.6778737422232	8.94155814429324e-22	2.60106101151974e-20
AT1G44110	768	1514	1013	117	315	337	1.88998864528529	4.84577307199544	9.32486257016163e-22	2.70894105025563e-20
AT1G21880	716	1147	868	125	507	456	1.21360088326566	4.75334956339684	9.46776833744665e-22	2.74678895006002e-20
AT2G22970	511	497	474	51	215	231	1.49784657621713	3.82328224433169	1.02278442542759e-21	2.9633510403301e-20
AT5G39020	36	57	44	97	274	195	-2.2577811100235	2.45205725494745	1.03206678634145e-21	2.98272536264117e-20
AT1G74770	266	373	308	248	970	723	-1.1604606842806	4.4069739419648	1.03221296845848e-21	2.98272536264117e-20
AT3G56340	3005	4510	3299	502	2054	1898	1.17588941732237	6.74630123013831	1.05403146704737e-21	3.04173351345938e-20
AT1G56280	3767	4287	3966	3056	12466	9760	-1.17548333495155	8.09001787786776	1.08752901411024e-21	3.1342442143079e-20
AT1G78460	10	9	9	23	85	73	-2.78906956405344	0.667952113233748	1.1003209193648e-21	3.1669157254575e-20
AT4G12620	320	458	370	43	189	192	1.33711676148535	3.48002038944457	1.106634781663e-21	3.18088060953834e-20
AT3G60300	428	491	428	402	1478	1057	-1.26479845667349	4.996862926292	1.12747022089654e-21	3.23649400217518e-20
AT1G65710	253	430	274	25	109	118	1.81599698238689	3.09645548784627	1.2162042130279e-21	3.48661231505586e-20
AT2G17050	72	172	116	148	565	491	-1.88134091222044	3.51945499616921	1.22911379115575e-21	3.51898512917868e-20
AT5G23910	402	719	488	65	213	199	1.59806566422106	3.89203350042539	1.23808528405175e-21	3.54001283780315e-20
AT2G23530	219	367	291	18	104	108	1.85094899710114	2.96487765037909	1.28620697004093e-21	3.67277919437277e-20
AT2G05220	2960	4380	3302	488	1959	1925	1.18162083771671	6.72258155625417	1.39174255334937e-21	3.96892873110471e-20
AT4G29360	555	745	665	98	348	367	1.15515847450553	4.31172543225805	1.51237606179997e-21	4.30730245140125e-20
AT5G19260	749	795	662	90	284	351	1.48532227696878	4.39549487268299	1.51917009108443e-21	4.32099634142562e-20
AT1G65845	369	477	536	380	1563	1270	-1.31721466547463	5.06579894492078	1.55895587128359e-21	4.42837086204435e-20
AT2G07170	478	924	563	67	256	219	1.71673663961636	4.14035311535807	1.60654655455549e-21	4.55760710307338e-20
AT3G14940	1402	2642	1672	1792	8457	6576	-1.64875003274504	7.33049021699826	1.64288989686753e-21	4.65464078983601e-20
AT2G43650	1153	1589	1143	188	684	713	1.17419350938222	5.27828517834891	1.65792717724907e-21	4.69113620933193e-20
AT5G45380	237	506	377	419	2164	1434	-1.92356179476145	5.19094260503579	1.72736780085447e-21	4.88127220503797e-20
AT5G25190	304	285	294	23	122	113	1.71050002308161	3.03402555224533	1.7859452341306e-21	5.04025711406586e-20
AT4G23800	1722	2965	1828	268	760	667	1.71954239066352	5.86530527931697	1.84201010121525e-21	5.19174841869723e-20
AT1G69530	3368	4160	3480	579	1966	1473	1.28809409066415	6.75271881598152	1.89395693071657e-21	5.33125599682559e-20
AT1G76590	94	84	75	162	468	333	-2.12859819033763	3.24855852727788	1.90949638791672e-21	5.36805321765891e-20
AT3G11840	134	165	104	236	687	482	-2.02301205785721	3.8187902419744	1.99559192688423e-21	5.60284964349343e-20
AT3G11120	11202	14326	13015	1731	5329	6199	1.391875092278	8.52764018984594	2.03479869451933e-21	5.70556505077912e-20
AT3G22230	5594	8061	5749	791	3341	3300	1.29867312534837	7.55383927442748	2.34304292002772e-21	6.56142482585369e-20
AT3G53890	5126	7244	5830	783	2603	3070	1.36614862019884	7.446116210412	2.51946541343107e-21	7.04640718905485e-20
AT3G46130	21	32	16	64	340	150	-3.08752303799429	2.17334253966114	2.56849682703384e-21	7.1743161051899e-20
AT3G16800	315	181	253	443	2112	1390	-2.4361630725575	5.09427337129521	2.68644066616338e-21	7.49413621218577e-20
AT3G10450	154	142	175	162	539	538	-1.51738252240495	3.67416915062107	2.88366858097341e-21	8.03402620402053e-20
AT3G52580	1475	2269	1607	225	1021	910	1.22450305363145	5.71545083260121	2.89865948611061e-21	8.06546441921748e-20
AT1G28290	23228	30019	25367	4006	12935	12768	1.24723411720892	9.59524527754478	2.93586492888826e-21	8.15855491541247e-20
AT1G05000	128	176	147	131	466	382	-1.24986880673769	3.40734477866243	2.97323587773271e-21	8.25186727851863e-20
AT2G43470	112	136	97	7	10	24	2.91652779975031	1.52827016027343	3.1465981204728e-21	8.72188898132071e-20
AT4G21870	10	21	16	30	122	90	-2.47049134222676	1.10780165031552	3.22402940464594e-21	8.92514705034236e-20
AT2G37420	944	1705	1100	155	461	378	1.70672997669259	5.07471471801664	3.28406442197913e-21	9.07979132882388e-20
AT3G60840	787	1452	906	124	348	339	1.75008468281255	4.81146714711358	3.48535566351674e-21	9.62409313229196e-20
AT2G21560	142	152	143	140	596	396	-1.47566914953689	3.52537723081898	3.4936810234343e-21	9.63485492888553e-20
AT2G28740	1199	1530	1244	200	556	646	1.33538490480845	5.27314162986943	3.52672024728226e-21	9.71365896969807e-20
AT4G32150	734	971	861	720	2792	1943	-1.22381406242421	5.88971633626644	3.62618019101118e-21	9.96521035645853e-20
AT1G50240	745	1304	825	115	445	322	1.55823014884766	4.72812650948219	3.62721016697236e-21	9.96521035645853e-20
AT2G38970	1066	1557	1264	201	787	735	1.06099277159224	5.31307146656722	3.76066740316427e-21	1.0318835059956e-19
AT5G67100	979	1290	1101	191	724	662	0.980254627193115	5.14111954910618	3.7665053333985e-21	1.03218374747378e-19
AT5G53460	13503	18250	13306	11290	48179	42063	-1.26203208360343	10.0447890733648	3.77615404804177e-21	1.03352623813007e-19
AT3G16560	455	951	689	756	2633	2734	-1.696531543606	5.91827201832887	3.96868992872206e-21	1.08485834370683e-19
AT3G12145	322	362	277	37	124	141	1.55327025257736	3.18953293023791	4.23933199368142e-21	1.15738550627997e-19
AT3G14190	248	402	297	40	141	114	1.54576481928277	3.15787224088936	4.42965203187856e-21	1.20782955591035e-19
AT4G28530	564	896	779	45	329	246	1.83431371566955	4.30837358857456	4.59104291868418e-21	1.25026912224842e-19
AT4G10310	1	2	0	17	170	68	-6.19805513858409	0.852716931857542	4.71076138877286e-21	1.28126821322886e-19
AT1G02690	947	1550	1019	162	462	428	1.54095507360139	5.0285009597013	4.74797883483218e-21	1.28977867000141e-19
AT3G11510	6022	8491	6957	1081	4124	3893	1.12364670120517	7.75639046708297	4.7847653158128e-21	1.29815097888741e-19
AT2G28140	1018	1332	1220	145	477	614	1.41355976946698	5.0945498136304	4.95175395897495e-21	1.34178349182236e-19
AT5G07322	460	525	453	310	1403	1163	-1.07636538577774	4.95340293357774	5.50402320807993e-21	1.48957762418671e-19
AT2G20960	392	451	407	329	1139	951	-1.09143232590055	4.77150793201673	5.59807788207546e-21	1.51315002032397e-19
AT4G35720	1563	1415	1216	184	613	514	1.53946815102637	5.31302031265772	5.82463801872134e-21	1.57243546711362e-19
AT2G34920	245	306	279	36	149	133	1.27824895743173	3.04640767441697	5.92740831134349e-21	1.59819674654923e-19
AT2G37170	948	743	735	1170	5179	2962	-2.02842198586517	6.43996935079527	5.9353223943091e-21	1.5983499997249e-19
AT5G61600	1742	2301	2234	1812	6028	5379	-1.23193101012956	7.18673879045831	5.99140656210815e-21	1.61145878102486e-19
AT2G13360	216	321	342	256	1316	956	-1.58207420252007	4.59809162696391	6.28732156483313e-21	1.68896086332351e-19
AT5G65510	232	466	382	26	93	110	2.10735726936713	3.213286920224	6.81111313853543e-21	1.82741073713184e-19
AT1G06660	213	387	239	19	91	93	1.94160328176961	2.88057774146123	7.25166579391896e-21	1.94321423657491e-19
AT1G67080	236	253	268	195	753	618	-1.15778334649546	4.09433697193114	7.35413254235962e-21	1.96824809334813e-19
AT1G50110	176	252	173	21	84	55	1.78642299516197	2.46257111534823	8.15228547031706e-21	2.17918402393893e-19
AT1G18910	290	427	318	229	1060	871	-1.14622864510213	4.51331716988769	8.26263857113913e-21	2.20597242539161e-19
AT5G66900	147	163	149	125	459	389	-1.20139046392861	3.40395991152038	8.30518799346829e-21	2.21461501899358e-19
AT5G03160	1315	1490	1300	195	763	802	1.13049294830399	5.38140967264402	8.39122599903259e-21	2.23481868436903e-19
AT3G52780	82	170	114	2	17	23	3.01474824235498	1.56347138115289	8.68783567165689e-21	2.31098553031274e-19
AT3G63210	343	473	496	387	2163	1400	-1.63001961096818	5.21527223979421	9.22851543732463e-21	2.4509526689692e-19
AT5G61000	683	1192	903	97	440	427	1.43615098171713	4.70914134516546	9.23655125950062e-21	2.4509526689692e-19
AT5G27330	642	978	645	103	262	242	1.6837254801394	4.37103476915173	9.7778449011493e-21	2.59142664073213e-19
AT1G49410	1363	2058	1589	238	829	910	1.21378224046322	5.62906782834972	9.95762491246275e-21	2.63586326606176e-19
AT4G01970	4	11	12	22	86	74	-2.84900253968514	0.657574238129743	1.03385550371127e-20	2.73337325701743e-19
AT2G17060	63	139	99	109	412	388	-1.72356236915775	3.14516385498154	1.05275936110483e-20	2.77997462843204e-19
AT4G25090	107	182	135	119	549	408	-1.44015102957391	3.43233993409414	1.06332679245482e-20	2.80447608206357e-19
AT5G54040	112	236	188	178	806	630	-1.69111039892034	3.95095655408636	1.17295778764858e-20	3.08987754254789e-19
AT2G36200	766	1348	833	126	431	375	1.49911561494938	4.77921160256778	1.27349269334679e-20	3.35065628954448e-19
AT5G10410	77	129	92	93	326	321	-1.44174040698263	2.9353379322912	1.31394842484255e-20	3.45292316137066e-19
AT5G50810	1353	1945	1521	243	700	793	1.30341593793757	5.55237887612159	1.31747323868935e-20	3.45800967438379e-19
AT5G41050	12	8	15	32	96	91	-2.76929130921963	0.965874437638589	1.38186423115436e-20	3.62264865128768e-19
AT3G44010	7010	10065	7498	1156	4260	4369	1.21014721703286	7.92184471881855	1.38739825689938e-20	3.63277962357082e-19
AT3G26470	594	916	883	664	2360	2284	-1.28196599182335	5.82407013031771	1.4196819702807e-20	3.71284374895887e-19
AT4G09830	479	596	523	384	1461	1142	-1.02720426117641	5.07606233053744	1.44523007508856e-20	3.77512139301945e-19
AT1G20180	120	181	182	2	40	37	2.57529796013014	2.00996980410522	1.45489295595717e-20	3.79580525523646e-19
AT5G06270	110	189	182	166	589	490	-1.51610681759043	3.68027851534035	1.46507348186058e-20	3.81778849003646e-19
AT4G01540	225	301	311	247	898	699	-1.27573436598655	4.31532770116801	1.54761517917628e-20	4.02805725881538e-19
AT1G24020	276	248	207	8	38	66	2.64948183259159	2.60852000282179	1.57761512680377e-20	4.10123387623933e-19
AT5G24165	919	1177	1016	642	2785	2512	-1.01304729788609	6.02127275881728	1.59541321406566e-20	4.14255323685618e-19
AT4G25310	33	89	46	81	319	335	-2.24867728046898	2.71078477057558	1.6411733960575e-20	4.25629224372051e-19
AT3G16950	1501	1711	1500	204	947	892	1.14304973105237	5.57366441708019	1.66003471286768e-20	4.30008277586761e-19
AT2G38600	2	10	5	23	71	62	-3.3181556803776	0.423555058168953	1.69755643352887e-20	4.39204880346667e-19
AT3G32040	14	31	21	54	170	116	-2.54192379344931	1.63629731240268	1.72782019009932e-20	4.46504032260939e-19
AT1G13420	4691	5646	5389	396	1615	2247	1.83947418680698	7.12811824704534	1.73325711976042e-20	4.47377718491897e-19
AT1G50010	6724	9390	7140	1244	4294	3850	1.15724346630002	7.86077802974274	1.83595827680111e-20	4.73324835840229e-19
AT5G55820	769	1287	791	125	438	347	1.48476689955947	4.73615400339995	1.88068631927131e-20	4.8428229137307e-19
AT3G30390	8440	11678	11770	8725	36317	29886	-1.33153395206539	9.59988213581576	1.88663845217511e-20	4.85240733816526e-19
AT5G45500	656	887	689	535	1960	1617	-1.0180782590713	5.54610886518457	1.9097211668167e-20	4.90237200898039e-19
AT4G31360	119	150	138	13	54	47	1.72545206648473	1.93298945889078	1.91057101135869e-20	4.90237200898039e-19
AT5G14780	234	190	224	191	841	774	-1.53570775090447	4.14747185939346	2.18128421316949e-20	5.59040791452944e-19
AT4G26760	1053	1156	1075	172	646	641	1.06775068313307	5.08420847375468	2.27047665974858e-20	5.81215313405521e-19
AT3G07770	1932	2620	1963	341	1333	1276	1.03498106943759	6.06646077619336	2.29181509666437e-20	5.85988304210576e-19
AT5G53550	409	518	469	349	1165	1089	-1.04061917742337	4.89211740403231	2.32847479584228e-20	5.94662946980424e-19
AT1G48920	6488	9502	7194	1191	4528	3956	1.13327660003219	7.86108493721263	2.39876749102227e-20	6.11896621772023e-19
AT3G52960	1006	1277	1066	188	591	626	1.11077603268237	5.09470701668558	2.44893083278994e-20	6.23961194270214e-19
AT1G67430	6680	9328	7159	1198	4656	4147	1.09539171815268	7.8743722531882	2.5381916667101e-20	6.45947514338538e-19
AT5G48600	1325	2216	1526	243	719	670	1.43944701028203	5.57785536662775	2.54194725283766e-20	6.46147549935686e-19
AT4G08300	9	7	4	24	112	66	-3.40476802642584	0.732351803513551	2.60997307443368e-20	6.62309663322796e-19
AT5G58780	51	47	99	118	519	524	-2.60343582402568	3.29056191750027	2.61161676148242e-20	6.62309663322796e-19
AT1G14860	293	371	390	261	1202	894	-1.24143695437174	4.61900754358568	2.63717710118141e-20	6.68013231019863e-19
AT1G08930	1022	1391	1038	1223	3746	2939	-1.40174835689729	6.43992752135806	2.64500614693471e-20	6.69217311059912e-19
AT1G13590	110	199	148	168	509	611	-1.65129537615407	3.69888194667842	2.68450629398332e-20	6.78422444259965e-19
AT4G05520	569	1018	626	89	292	290	1.56283503604138	4.35218631894825	2.75104140820907e-20	6.94430510455002e-19
AT2G38940	205	256	256	202	890	594	-1.33231269378894	4.12979988357592	2.92396838613055e-20	7.37226281735975e-19
AT4G27230	709	999	728	111	465	459	1.13571393532835	4.61570396240925	2.95945323952348e-20	7.45309525911938e-19
AT1G21810	313	425	279	45	136	107	1.66227827629147	3.24202445378205	2.96941322486077e-20	7.46953322077983e-19
AT4G13370	353	614	402	57	180	141	1.68514452096657	3.64490607603024	3.04550905394153e-20	7.65210525458589e-19
AT2G18470	1560	1967	1868	192	623	873	1.56850516491638	5.64956899493368	3.17359878632532e-20	7.9647446357154e-19
AT4G35060	370	434	501	325	1497	1293	-1.31779159009335	4.98512748252218	3.17781256733239e-20	7.96613175721031e-19
AT2G39410	88	127	110	131	371	344	-1.55988592006449	3.16073455514675	3.301395886944e-20	8.26640657123297e-19
AT2G15480	152	193	137	167	533	438	-1.40188847474382	3.61222819562105	3.31162278573066e-20	8.28248278100154e-19
AT4G21400	81	124	71	96	346	290	-1.54290083242588	2.89996496152633	3.3174768680341e-20	8.28759806791664e-19
AT4G22010	494	717	546	60	345	256	1.34413589537545	4.08167592559736	3.58531497152988e-20	8.93946045176564e-19
AT3G51230	216	311	220	34	95	82	1.66952098978507	2.80497886657161	3.5866303480819e-20	8.93946045176564e-19
AT2G28270	2	10	6	30	74	106	-3.69449535934568	0.813598928174151	3.68314744685516e-20	9.16952005676446e-19
AT5G60930	1561	2881	1747	238	972	726	1.53987562079763	5.82894275865536	3.7236547951771e-20	9.2597719643724e-19
AT2G25450	5521	8944	6475	5729	21427	19016	-1.2775691624431	8.94138002538416	4.02545266313718e-20	9.9988384129226e-19
AT3G26330	349	537	452	309	1538	1201	-1.25544352107668	4.96029127308234	4.21828952733152e-20	1.04658793415287e-18
AT2G29530	1213	1661	1271	192	651	770	1.23898250412669	5.35342055886844	4.32081704579508e-20	1.07080476195279e-18
AT1G73120	0	3	1	29	83	42	-5.37294455041817	0.333664661071903	4.54389961872504e-20	1.12480900800726e-18
AT4G20940	1215	1663	1252	221	728	773	1.12329320532712	5.38495236054066	4.64827220745668e-20	1.14933812456875e-18
AT2G46380	268	408	310	46	169	141	1.34248567003534	3.26920958563367	4.73061684041463e-20	1.16837107639707e-18
AT5G46470	1175	1394	1244	859	3127	2837	-0.962255189948925	6.28779642177626	4.83548069545785e-20	1.1929163770121e-18
AT3G14390	766	1074	791	137	527	504	1.05661539664537	4.7544303412292	5.0041704997934e-20	1.23313415520957e-18
AT5G07090	6349	8988	6653	1152	4265	3826	1.11921202614274	7.79061620210596	5.17513993934875e-20	1.27382205814807e-18
AT3G08520	4790	6459	6003	892	3088	3065	1.15889099094467	7.43484841947647	5.21694967256077e-20	1.2826622364435e-18
AT1G71880	1128	1223	1050	1048	3961	2701	-1.31921330535529	6.3718658222967	5.41197196174418e-20	1.32910945728659e-18
AT3G49760	56	107	102	88	464	371	-1.86127979395173	3.0728541488686	5.59662851802238e-20	1.37290913104452e-18
AT3G53190	1588	2244	1926	307	1287	1069	1.00953756384198	5.89718622236532	5.65165438217665e-20	1.38484625790295e-18
AT5G52470	2547	3622	2509	455	1681	1536	1.11074023046634	6.45247254763097	5.687069457887e-20	1.39195662918069e-18
AT5G39740	9455	13707	9912	1425	6183	5711	1.22791083748153	8.34357561446412	5.72134500095498e-20	1.39877242557056e-18
AT5G23740	3890	5780	4425	684	2815	2559	1.11631385242925	7.14798393128913	5.74167307917615e-20	1.40216682973955e-18
AT4G10380	408	633	542	443	1470	1310	-1.18651957186021	5.16212490436661	5.77722094846858e-20	1.40926626253058e-18
AT5G05940	634	1269	830	98	353	348	1.62929154078188	4.63214254202285	6.65401654485949e-20	1.6213297424367e-18
AT4G02060	772	1122	979	129	519	542	1.17228868114223	4.84377405884426	6.98768050445954e-20	1.7007263992901e-18
AT3G53870	7004	9923	7438	1145	4605	4457	1.15605349509379	7.92660412824899	7.06026051159569e-20	1.71647160303699e-18
AT1G04820	8569	12428	9747	1557	5788	5529	1.13247941437373	8.26923444080401	7.20889786634659e-20	1.75065188252048e-18
AT1G70850	13783	16258	16236	14261	55759	39321	-1.36818953822482	10.1705940297542	7.33520166536854e-20	1.7793383839103e-18
AT3G25830	3870	5552	5116	3963	18956	12982	-1.38297110131114	8.50034642307596	7.35552587263362e-20	1.78228159757945e-18
AT2G22190	233	293	281	225	726	839	-1.27814355107181	4.26323937473716	7.5966474299956e-20	1.83865908152697e-18
AT2G16750	266	308	295	209	778	649	-1.03125704559217	4.20577926528505	8.29613575645409e-20	2.00572908805205e-18
AT1G17480	289	490	356	47	176	158	1.44511918746632	3.43417947359494	8.61875082428055e-20	2.08141397542198e-18
AT3G48530	731	792	776	660	2503	1764	-1.23087035688446	5.74661898691512	9.01665463142861e-20	2.17509299473675e-18
AT1G62280	9	15	11	91	243	104	-3.93795278537983	1.94022298759362	9.05260653477723e-20	2.18134734872888e-18
AT1G66800	483	584	597	79	332	231	1.26908006056863	4.04702776277864	9.36696090755311e-20	2.25459847773726e-18
AT1G14060	418	611	474	74	247	267	1.22317011205449	3.90429655182621	9.49483405462283e-20	2.28285186955291e-18
AT3G11830	2934	3765	3020	563	2127	1838	0.979907091196242	6.66566948695072	9.72888702296987e-20	2.33654362839737e-18
AT1G29310	1472	1925	1532	250	964	1004	1.04974711569673	5.66230087555774	9.76695332514089e-20	2.34309964059251e-18
AT1G26910	541	757	558	83	350	350	1.14531808563393	4.22282264429669	1.02898094886354e-19	2.46581458880196e-18
AT5G40170	178	241	137	178	637	549	-1.43361060888711	3.828845014623	1.03708907598666e-19	2.48251058354166e-18
AT4G16630	937	1502	1034	162	634	602	1.19422390420069	5.10265301959019	1.14711715867007e-19	2.7428705775277e-18
AT1G51830	429	644	526	395	1377	1239	-1.05683683485929	5.08847123339008	1.16104791929147e-19	2.77313300503438e-18
AT3G11250	1145	1792	1361	203	809	796	1.14056921927049	5.42741694619922	1.17589324330098e-19	2.80551108344145e-18
AT3G13470	1421	1633	1380	208	875	882	1.09436625651079	5.50151597297387	1.19694615367439e-19	2.85261241596945e-18
AT2G25150	227	151	125	0	18	16	3.90211564016678	1.98559292796813	1.19848179577669e-19	2.85314719850164e-18
AT5G59510	15	25	20	26	120	112	-2.19131461911268	1.21865530372746	1.29240364795013e-19	3.07337824871551e-18
AT4G21120	472	640	489	84	345	261	1.10083966787265	4.03245382190592	1.3276647642193e-19	3.15378358129343e-18
AT1G22880	373	496	438	63	224	142	1.46623294002106	3.64940024601059	1.34602497120958e-19	3.19391028882761e-18
AT3G56970	84	95	67	6	6	8	3.4403059549216	1.02718706901037	1.41184869405934e-19	3.34645051569031e-18
AT1G72670	340	578	402	59	160	151	1.64962051539227	3.60579025417874	1.41652551026827e-19	3.35388232621624e-18
AT2G23790	1073	1436	1316	196	849	735	1.01187872848486	5.31004129809116	1.42891361163705e-19	3.37953600821855e-18
AT3G04110	171	243	236	157	744	578	-1.26563075980855	3.93112704323596	1.43392205678709e-19	3.38769924360807e-18
AT1G30370	214	150	152	332	1048	706	-2.19148042340318	4.33974924992037	1.46276931649263e-19	3.44757367737987e-18
AT1G33840	7	19	13	26	104	81	-2.54236963473475	0.90446344694414	1.46281465883759e-19	3.44757367737987e-18
AT3G05770	48	72	55	1	12	7	3.0050574345654	0.568530424685051	1.46401860283055e-19	3.44757367737987e-18
AT4G14320	4801	7747	5070	608	2609	2769	1.47597667655195	7.35859216550342	1.52139846178408e-19	3.5788226086443e-18
AT5G49160	1400	2242	1601	271	848	715	1.32851882312708	5.66021112903614	1.53234358496191e-19	3.6006764649229e-18
AT5G07650	70	98	79	73	270	231	-1.33524041489872	2.59963141076373	1.59286561870983e-19	3.73885253479041e-18
AT5G39550	503	748	549	97	308	300	1.20443980139877	4.16936053624064	1.66571607485263e-19	3.90563750783603e-18
AT2G28600	549	787	596	87	416	336	1.11266330594878	4.28841789541917	1.70296205981396e-19	3.98867077066652e-18
AT5G41700	2097	2982	2507	1944	7749	5769	-1.15402329504428	7.39945311338852	1.74989100413904e-19	4.09418046871627e-18
AT5G09510	2341	3483	2716	415	1460	1601	1.17211644616175	6.40970867783272	1.79399254994274e-19	4.19285541291128e-18
AT4G02930	2384	3583	2594	399	1580	1602	1.15331800989194	6.41632353517125	1.80007253788458e-19	4.2025513253037e-18
AT1G07700	250	301	299	193	738	670	-1.02218752237278	4.16315075259898	1.83010075829305e-19	4.26807742762042e-18
AT1G04680	10018	12265	10623	1747	6170	6177	1.09990483000497	8.38742042505224	1.84590160329492e-19	4.30031830686232e-18
AT3G27060	2037	3235	2515	346	1118	1325	1.33951756040804	6.2250431362019	1.952497685397e-19	4.5437857900057e-18
AT2G47560	52	53	67	81	348	208	-1.99095756348468	2.57920502576964	1.98609570146415e-19	4.61703593676906e-18
AT1G09200	1361	2419	1791	177	729	855	1.57226739213922	5.6735331020703	2.04561491286986e-19	4.75032389425136e-18
AT4G04040	289	291	264	231	908	672	-1.21349864413248	4.29129617971717	2.20125962454139e-19	5.10631217168401e-18
AT1G14320	12285	16639	13126	2162	8028	7830	1.10456025069476	8.73299417860187	2.48506408016433e-19	5.75852069438719e-18
AT4G34920	388	440	441	294	1079	976	-1.00425056337495	4.73311011576423	2.5640566044498e-19	5.93524549534289e-18
AT5G27850	7974	10919	8686	1476	5695	5099	1.0519008424974	8.14127340163344	2.68579540641661e-19	6.21043807101158e-18
AT1G54690	826	1431	1150	122	524	549	1.41986543817013	5.00861596988339	2.73471315100164e-19	6.31683900771175e-18
AT1G06650	291	409	375	232	1021	849	-1.05822775882822	4.5145839625183	2.80029508360862e-19	6.46146561232662e-18
AT4G15530	262	264	296	205	1120	933	-1.47993001103222	4.43885181298199	2.8332235357909e-19	6.53052022407566e-18
AT1G13300	231	386	280	229	889	962	-1.31929588223666	4.42507767846488	2.90118292992445e-19	6.6800888224578e-18
AT1G80750	1479	2205	1669	235	974	1019	1.17306005238935	5.73444458801535	2.99068646530218e-19	6.87889501041334e-18
AT2G31410	1174	1616	1211	219	709	750	1.11021891420528	5.34355325830279	3.00066315870861e-19	6.89455434744885e-18
AT1G58360	471	428	401	58	191	156	1.5553643685655	3.63569496311182	3.19094927636898e-19	7.32403642452666e-18
AT2G39890	350	472	452	287	1414	1073	-1.1887633928251	4.85035071580035	3.2106130728144e-19	7.36140462079752e-18
AT3G57940	525	806	630	100	348	355	1.15720401415156	4.30138781634755	3.53095180839469e-19	8.08736635777474e-18
AT4G18100	9505	14323	10307	1479	5950	5998	1.24806841447817	8.38124389972597	3.55396376960032e-19	8.13151394981423e-18
AT3G20670	384	714	531	66	235	222	1.49775538286414	3.93222921376775	3.6772881305425e-19	8.40484374290697e-18
AT5G14610	372	448	389	64	256	218	1.06066996026362	3.64967222993572	3.70514669649537e-19	8.45963137135811e-18
AT4G15563	126	186	139	121	421	395	-1.18565128506591	3.35689806229346	4.09542314182715e-19	9.34091322253846e-18
AT4G36220	110	143	177	126	626	520	-1.62013182462592	3.6007943604452	4.29751794670171e-19	9.79159089029136e-18
AT5G61430	39	61	62	57	212	186	-1.60671831221127	2.18974789751731	4.40798204658166e-19	1.00327700158546e-17
AT2G28970	48	116	72	103	344	322	-1.86709531612802	2.90247938978706	4.49959563925561e-19	1.0230585320226e-17
AT5G42700	77	116	87	8	24	21	2.26750953104369	1.31430686459217	4.82329565896619e-19	1.09551242425308e-17
AT5G10430	344	467	430	47	248	166	1.34681135994751	3.59302783103853	4.88763727003175e-19	1.10896871072597e-17
AT1G29020	10	25	26	31	165	124	-2.45792505182719	1.45872606591319	4.94709183516221e-19	1.12128928376348e-17
AT3G47690	263	360	321	32	163	157	1.33799636781886	3.20096840364658	4.9893142810456e-19	1.12968251239616e-17
AT1G13930	5399	9103	6524	6463	21009	21052	-1.37495244718602	9.01486009579948	5.36453655055264e-19	1.21214103422785e-17
AT2G15000	343	577	387	49	165	193	1.54786335932922	3.60689981201925	5.36463907330952e-19	1.21214103422785e-17
AT1G60989	439	716	656	562	1748	1816	-1.35440926954363	5.47157006685566	5.53088372549625e-19	1.24840766579951e-17
AT4G30270	851	965	1008	157	470	429	1.26031101369819	4.81584900405594	5.58722931159057e-19	1.25981888695232e-17
AT3G45730	365	550	476	326	1218	1064	-1.0340200253633	4.87172994268631	5.70798127301316e-19	1.28571391842126e-17
AT1G04980	1002	1091	955	119	366	508	1.50154972591034	4.85300161543337	5.73475094626277e-19	1.29040791974903e-17
AT2G34940	39	54	34	43	183	153	-1.67938448182433	1.88829841150358	5.85353385162512e-19	1.31577523840404e-17
AT1G18390	305	405	315	221	954	743	-1.00386054031737	4.41115612972122	5.86391195600778e-19	1.31674778380571e-17
AT5G51110	85	98	88	79	281	304	-1.40349815232661	2.78161529804038	6.00061335256224e-19	1.34605511276703e-17
AT2G44120	4470	6838	5086	792	3283	2906	1.12751491715471	7.36042321866935	6.11443306065739e-19	1.37017455166678e-17
AT1G17860	2284	3577	2858	2154	8129	7330	-1.14275432004329	7.58698160422593	6.18660495481475e-19	1.3849211647306e-17
AT1G76540	643	1065	733	118	317	310	1.50960628321248	4.51579716549456	6.22513324905315e-19	1.39211381671272e-17
AT4G22570	1539	1997	1732	273	937	1057	1.09666224902763	5.74628736897998	6.26395833035672e-19	1.39935800113175e-17
AT3G03960	2403	3346	2594	442	1849	1647	0.985305147259766	6.43781688642332	6.27502892960964e-19	1.40039337927565e-17
AT1G56340	9815	12635	10141	1512	5240	5996	1.23786699470437	8.3273393529877	6.44689556195642e-19	1.437274595621e-17
AT1G13730	703	986	812	130	501	508	1.0250750279259	4.69266830123345	6.76920279289545e-19	1.50758529754976e-17
AT4G10480	4129	6004	4619	650	2787	2755	1.1707461739249	7.19743659510042	6.81837757827196e-19	1.51698443482229e-17
AT2G38640	162	128	98	179	733	487	-1.95214220735673	3.72810476256735	7.04216031078641e-19	1.56517227990196e-17
AT2G18220	482	682	510	87	249	279	1.28893696151337	4.04437923227149	7.15288558023534e-19	1.58815956469735e-17
AT5G48412	521	602	548	446	1510	1228	-1.0808672495556	5.18220605288175	7.16153653824953e-19	1.58845946519645e-17
AT5G58420	4055	6388	4709	567	2783	2488	1.31544378784901	7.18834070830044	7.67724638784932e-19	1.70111205858669e-17
AT3G59940	364	421	292	321	1363	902	-1.37402802150187	4.74586102787601	7.70386428807356e-19	1.70527347959504e-17
AT1G74300	42	50	43	42	183	159	-1.60418522138626	1.9218790998612	7.78339713986851e-19	1.72112742242275e-17
AT3G61310	297	490	412	56	171	155	1.4926150108233	3.51036840496565	7.93936629978641e-19	1.75383422656906e-17
AT5G46730	590	511	457	59	160	191	1.7838824160579	3.84155232744418	7.98782322190256e-19	1.76274894001397e-17
AT2G35585	25	33	27	41	128	124	-1.91510325851274	1.51525463602834	8.36868488539099e-19	1.84492618461218e-17
AT4G04745	82	168	121	138	618	809	-2.1349411786235	3.76976202768313	8.49446179395595e-19	1.87075905035109e-17
AT2G46890	1415	1932	1753	224	731	924	1.31841028535579	5.63148833942945	8.63728966238905e-19	1.90029105929144e-17
AT1G04870	768	1107	801	150	560	455	1.06795116567431	4.77695703488267	8.75539719188963e-19	1.92433017675077e-17
AT3G58700	1212	1850	1306	220	827	818	1.1065574532031	5.46219491516071	9.72126548491788e-19	2.13446029955932e-17
AT1G05950	386	606	500	55	263	252	1.30069146010086	3.85974799777327	9.78307697044601e-19	2.14586665120902e-17
AT2G43510	364	504	339	51	156	187	1.47617649202654	3.52318785058389	9.93282787088377e-19	2.17651965400363e-17
AT1G69790	93	124	94	90	304	314	-1.31283142246666	2.91391614329844	1.01592065781268e-18	2.22388506975313e-17
AT2G07680	110	123	109	101	401	291	-1.32571426016793	3.06521971838769	1.0403323014529e-18	2.27503422586066e-17
AT5G46280	895	1294	1031	140	624	626	1.12926363646538	5.01753448262357	1.04940388112209e-18	2.29256817764414e-17
AT5G59700	214	257	238	196	962	591	-1.38017550783061	4.14653628935839	1.07255977087435e-18	2.34080522110882e-17
AT4G02280	358	437	436	273	1419	1092	-1.22533616093401	4.83003753435609	1.07861141905572e-18	2.35165389451236e-17
AT2G26820	46	87	44	107	299	243	-2.09471138004813	2.67288414685037	1.11656086317904e-18	2.43140968452817e-17
AT5G39190	43	78	72	63	315	232	-1.74036503037531	2.52571831676205	1.11742712648935e-18	2.43140968452817e-17
AT3G17020	1140	1455	1156	1325	3796	3180	-1.36261900996929	6.53599525247298	1.11964756321501e-18	2.43248972624281e-17
AT2G43850	188	301	211	178	751	561	-1.20429735396028	3.99111602025568	1.120159338984e-18	2.43248972624281e-17
AT4G00700	338	553	446	304	1471	1202	-1.22882900808244	4.9376667936708	1.121355194732e-18	2.43265879184183e-17
AT1G07590	37520	50801	48820	40800	137546	140430	-1.35582749197422	11.7220216745171	1.13426157928141e-18	2.45630690064554e-17
AT1G03740	699	911	663	606	2088	1689	-1.10444096552895	5.63170586508688	1.13451373461499e-18	2.45630690064554e-17
AT4G15990	23	15	12	75	219	118	-3.25267333469696	1.86639741218096	1.16033442266682e-18	2.5097133899411e-17
AT4G37900	162	227	150	151	540	449	-1.21754532886765	3.63486730137202	1.1993201477627e-18	2.59146048611407e-17
AT4G13280	1400	1395	1627	1113	4754	4327	-1.27072268294703	6.72231133239754	1.22384013180419e-18	2.64181918927852e-17
AT1G06980	48	55	36	0	7	2	3.80932354876512	0.207338177242201	1.24153377259721e-18	2.67735712169898e-17
AT1G65470	524	739	613	108	368	357	1.04010122161154	4.28154664340156	1.24678538533259e-18	2.6860201187576e-17
AT3G16910	461	506	438	331	1264	1014	-1.00972361089901	4.88348082239023	1.32833490035212e-18	2.8588762706985e-17
AT5G43080	186	274	234	22	110	106	1.44826299021883	2.73341874437978	1.38612767020711e-18	2.98031146008265e-17
AT5G11610	23	44	43	52	217	145	-2.02688195288559	1.9509496363491	1.40774440061985e-18	3.02380162024554e-17
AT2G40010	132	219	155	16	67	57	1.73352077916515	2.2223855019162	1.40964281645916e-18	3.02489329815925e-17
AT4G16190	2747	3839	3235	2601	10329	7376	-1.17947828612535	7.79035626050897	1.44028178424099e-18	3.08759520623643e-17
AT1G32540	98	86	95	3	8	20	3.0582931519245	1.22769578085681	1.52498721570194e-18	3.26596425457268e-17
AT4G15770	1530	2182	1765	294	969	1062	1.09813743456365	5.79720076823168	1.5441297839444e-18	3.30370894482263e-17
AT4G25300	39	58	56	46	234	190	-1.69469686709782	2.16011021232583	1.55984385915981e-18	3.33405132921987e-17
AT3G43790	69	81	81	67	251	223	-1.33894220396372	2.51018279720513	1.57544417181182e-18	3.36409123988749e-17
AT3G53430	4812	6608	5331	896	3637	3205	1.01035735978566	7.43589982645752	1.63732694920308e-18	3.49280363604997e-17
AT1G11460	4	2	1	12	46	51	-3.99113701621299	-0.137527990574545	1.64786950076271e-18	3.51185038855002e-17
AT1G72900	40	66	36	90	252	190	-2.11991674381146	2.38460960176603	1.72714109855254e-18	3.67718817645838e-17
AT5G45480	347	653	502	408	1635	1375	-1.31103322681701	5.16011093842714	1.78460118732254e-18	3.79581009139308e-17
AT3G51800	3338	5129	3828	607	2406	2290	1.10351780359718	6.95320385050125	1.83083568954839e-18	3.89034704774252e-17
AT5G55920	1339	2032	1518	218	911	938	1.14945069143119	5.61008550045121	1.91465793335201e-18	4.06449189968843e-17
AT3G61920	294	330	337	22	65	119	2.11705124745027	3.07230989551278	1.92726292702373e-18	4.08726257593658e-17
AT1G29930	2145	1588	2014	2300	7603	8132	-1.757486166053	7.47603797159329	1.98018464920903e-18	4.19540776846536e-17
AT3G61060	341	395	365	329	1870	1029	-1.59309502414903	4.94016679084535	2.12547810465905e-18	4.49885973533816e-17
AT3G14990	4100	4554	4116	3551	14171	9863	-1.23186893204971	8.21768395617328	2.14836736514284e-18	4.54288877532974e-17
AT5G24120	275	303	322	226	1430	1121	-1.61836311180147	4.67022282823064	2.21230048851474e-18	4.67353847860118e-17
AT3G20330	762	1184	843	150	549	491	1.09485430468044	4.8230935201101	2.32192011695469e-18	4.90035497815878e-17
AT4G28190	134	178	150	18	71	64	1.48096215584196	2.16491635323792	2.33425429920905e-18	4.92161233493117e-17
AT1G31885	30	44	42	47	186	134	-1.77540146948889	1.84102509743927	2.39100357267648e-18	5.03638400172968e-17
AT5G13750	863	1071	994	637	2366	2072	-0.915089002348574	5.8747256197601	2.41076655026652e-18	5.07231119025079e-17
AT5G03240	7093	9131	7759	5526	22675	18055	-1.05405841326068	8.99633216719912	2.4127221296519e-18	5.07231119025079e-17
AT2G25110	1733	2045	1787	320	1146	1162	0.967365375875813	5.87217618959312	2.41928452100473e-18	5.08119805912566e-17
AT5G46490	13	18	20	29	108	84	-2.2255807588378	1.03602018590683	2.4492732939544e-18	5.13922252682294e-17
AT3G57020	1220	1250	1304	860	3725	3060	-1.09386905861671	6.36814673553132	2.51494709512883e-18	5.27193967658074e-17
AT2G21580	4328	6727	4897	750	2835	2898	1.18313625285957	7.30285262935625	2.53406247861568e-18	5.30682220396251e-17
AT2G35190	672	928	864	126	482	484	1.06531329840344	4.66160972500759	2.5364654129882e-18	5.30682220396251e-17
AT2G27830	570	536	504	435	1515	1379	-1.17159514387815	5.19751191448241	2.57131420180303e-18	5.37456539068512e-17
AT5G59305	239	183	230	12	32	57	2.58660332411001	2.47207477572999	2.64273677292006e-18	5.51855176986252e-17
AT1G04480	2758	4066	3066	522	1961	1926	1.04661319926027	6.66033267284884	2.69212806511912e-18	5.61630053393355e-17
AT5G11670	3061	4753	3055	3730	12119	9690	-1.42761743123247	8.10324932339695	2.69664097959126e-18	5.62032673131477e-17
AT5G66790	48	78	53	72	227	193	-1.61250850590988	2.33896892017337	2.72408212329952e-18	5.67208640391141e-17
AT3G07410	1403	1856	1619	280	1047	1027	0.938073523285796	5.68652606487309	2.81474532063505e-18	5.85526227836501e-17
AT2G13820	1753	2501	1843	265	1024	1172	1.2121497831357	5.91219624377367	3.12562381107093e-18	6.49574484289326e-17
AT3G20080	186	249	215	138	593	507	-1.02655337682473	3.76849926145684	3.14417472556772e-18	6.52806277229276e-17
AT1G58807	560	606	591	437	1459	1383	-1.03580761612495	5.2265056878279	3.15110342372617e-18	6.53621157262704e-17
AT3G54880	701	827	761	559	1867	1677	-0.988104175546153	5.5720713385404	3.18526973853582e-18	6.60078897531436e-17
AT5G38720	422	602	471	80	288	287	1.06834174640892	3.94357036269662	3.33551227784904e-18	6.90555772157157e-17
AT2G24762	240	297	351	258	1013	769	-1.31542770477937	4.43059277235978	3.39291751677718e-18	7.01772739995766e-17
AT3G23890	2048	3613	2141	344	1013	878	1.58570692508739	6.15388897364708	3.43450297254236e-18	7.09699431904551e-17
AT3G52430	518	551	436	412	1366	1234	-1.14572085001806	5.07636057359057	3.54482146462583e-18	7.31800476743771e-17
AT3G62530	2154	3098	2378	414	1576	1545	0.995571300713436	6.30475931065823	3.65610734859056e-18	7.54059145004569e-17
AT3G49910	9909	12866	10318	1889	6591	5989	1.05096539018471	8.40745809344038	3.79389739343917e-18	7.81736869165178e-17
AT3G60070	131	191	137	112	458	372	-1.14847571951059	3.34998082157896	3.92265314887228e-18	8.07502458527075e-17
AT1G54385	384	848	486	45	186	190	1.90574480085403	3.89838329809363	3.99784294332518e-18	8.22202879053049e-17
AT1G74840	1017	1368	1204	838	3754	2592	-1.09702718725366	6.28351734982778	4.10081740129663e-18	8.42584379932139e-17
AT5G20290	12701	17953	14054	2306	9266	8316	1.06249047540188	8.83255148921693	4.17403178321324e-18	8.56818467650347e-17
AT4G11080	357	613	385	60	165	151	1.65810114527375	3.63771517522598	4.28338525218761e-18	8.78280689151876e-17
AT2G19880	1013	1576	1169	210	749	610	1.11175292527409	5.24770269771576	4.28665881648647e-18	8.78280689151876e-17
AT1G23830	78	120	82	75	297	269	-1.30687780678114	2.7475144983823	4.40562957080188e-18	9.01807091543538e-17
AT2G14510	37	121	62	112	513	453	-2.39985400991871	3.21469922206848	4.43440339005936e-18	9.06439212811037e-17
AT4G21760	2055	2428	2310	136	569	914	2.04021502713001	5.87871455647567	4.4365906596983e-18	9.06439212811037e-17
AT1G31970	1612	2115	1614	324	1163	1042	0.946646778344635	5.81426670211537	4.76015201351327e-18	9.71633655366185e-17
AT1G57860	1545	2278	1633	253	1139	1035	1.08408957544833	5.78875416659861	4.7754205961826e-18	9.73836708081885e-17
AT1G34030	3425	4932	3569	579	2390	2292	1.08494698106751	6.91740329404426	4.95722417591597e-18	1.00996480190782e-16
AT2G29540	290	328	308	46	179	161	1.1561099668065	3.24430513430845	4.98250749933674e-18	1.01416633000999e-16
AT1G26540	104	177	130	14	24	30	2.40717896875869	1.82900738856632	5.05914199980593e-18	1.02880253059605e-16
AT5G02810	731	941	759	528	2104	1645	-0.931451957663445	5.61311279250729	5.17779899526947e-18	1.05194891071959e-16
AT3G18760	497	696	516	95	294	307	1.15089710224899	4.11398119679226	5.34666463525496e-18	1.08524324438911e-16
AT1G18880	768	1021	886	655	3323	2105	-1.25318012368259	5.9671144637351	5.44912356299358e-18	1.10500912961023e-16
AT3G60770	4358	6014	4996	835	3166	3053	1.01007122034796	7.31224446967455	5.5306820980213e-18	1.12050383399297e-16
AT4G12420	5797	7558	6882	997	4272	3920	1.05870991540365	7.69676255940577	5.60564581769865e-18	1.1346348590447e-16
AT4G38710	674	820	657	118	508	407	0.959464694215619	4.50350566782103	5.72349374316758e-18	1.15741171336044e-16
AT5G06839	132	191	184	121	513	438	-1.17911601005093	3.51473631699431	5.84687681211962e-18	1.18056439176448e-16
AT5G01530	690	671	756	522	2010	1994	-1.18304960282977	5.59843284159926	5.84883686898347e-18	1.18056439176448e-16
AT3G02560	3437	4783	3695	658	2535	2371	0.984756334738033	6.95225377444634	6.04463199819299e-18	1.21807398187425e-16
AT3G23175	145	205	193	127	509	449	-1.10566769286277	3.56600257219124	6.0458656207739e-18	1.21807398187425e-16
AT1G15570	518	736	574	102	270	280	1.30742398700021	4.16848931884354	6.07865047119173e-18	1.22354630529751e-16
AT5G61820	1686	2053	1949	1200	5139	4277	-0.9862475431421	6.87868461937371	6.11667397835235e-18	1.230062006423e-16
AT2G39380	483	746	621	392	1739	1518	-1.06703080033392	5.29850174304155	6.38453570951095e-18	1.28274342108263e-16
AT4G18570	576	915	750	117	425	403	1.11653175353307	4.5038895890357	6.45208989980589e-18	1.2951201487996e-16
AT5G17700	4604	4885	5400	505	1247	1940	1.85127038597301	7.05582052083199	6.50499749339232e-18	1.30442115643222e-16
AT4G31875	60	95	59	100	352	224	-1.82611860638387	2.74597701529314	6.51041580902336e-18	1.30442115643222e-16
AT5G42020	12908	14435	12570	1508	5757	7049	1.40704776138996	8.57933047715123	6.53809101894228e-18	1.30876101638606e-16
AT3G12270	470	704	490	51	300	261	1.38536522015963	3.98913468722234	6.94084765390092e-18	1.38810573622454e-16
AT4G24190	24591	30549	24427	3686	13081	14745	1.22689234406673	9.61957623071747	7.0038251839474e-18	1.39941443689175e-16
AT1G72370	7642	10699	8545	1412	5921	4922	1.0323755460318	8.10973697731747	7.13308747568827e-18	1.42393440718808e-16
AT2G48080	37	85	55	70	275	334	-2.04093376575973	2.62596742345301	7.2040518546102e-18	1.43678244092084e-16
AT5G04330	160	142	135	7	52	43	2.04131202196421	1.97515718782227	7.71515059308226e-18	1.53730734207763e-16
AT3G53900	328	508	358	51	208	204	1.25446067072576	3.55699063649088	7.7656273093965e-18	1.54594953911398e-16
AT3G59890	297	432	320	47	157	181	1.31864519866007	3.36287150694079	7.98122219191811e-18	1.58741694400316e-16
AT5G17350	534	462	435	576	1574	1558	-1.56081219555993	5.31135163281006	8.11759571241444e-18	1.61306634800389e-16
AT5G47450	15	14	11	89	206	103	-3.62925281842911	1.85459169977058	8.44910721944156e-18	1.6774098903999e-16
AT1G75380	710	812	714	539	2137	1551	-1.03704229057307	5.56955016229685	8.53863988481916e-18	1.69363961033528e-16
AT2G18020	9600	14575	10459	1579	6722	6179	1.16582345939663	8.42654297001175	8.82576876288377e-18	1.74899729063377e-16
AT3G04630	1637	2702	1754	296	1075	1036	1.20235913137767	5.90672180079792	9.34440318927581e-18	1.84939772115172e-16
AT2G43920	8	5	4	14	66	59	-3.09174382885218	0.244665587415451	9.34940711092834e-18	1.84939772115172e-16
AT4G38550	293	468	274	334	1252	887	-1.41348923535658	4.70064739244267	9.58163454413629e-18	1.89361295227849e-16
AT5G05320	38	63	42	77	222	171	-1.90815914744161	2.2364671435155	9.81468549621169e-18	1.93791054185182e-16
AT5G61770	521	730	655	107	368	366	1.05250677037767	4.30067798380684	9.84829325024282e-18	1.94278343456059e-16
AT4G13170	787	914	786	140	596	478	0.937862047401774	4.72265434185628	1.05316104122336e-17	2.07570028043289e-16
AT5G26790	142	269	228	22	56	55	2.08755352135491	2.48951142811954	1.06417539639646e-17	2.09551062897653e-16
AT1G49240	4267	5552	4884	3316	14031	10873	-1.04053137307715	8.28132446465077	1.09874473136984e-17	2.16162627575735e-16
AT1G08310	191	206	186	28	84	64	1.59559786507666	2.48695024504732	1.13252184231351e-17	2.22606529059618e-16
AT5G02870	8464	12473	9634	1284	5913	5524	1.19817449847908	8.23926861631512	1.17779996229133e-17	2.31297377071273e-16
AT3G49860	162	269	267	180	899	785	-1.47597497476869	4.18084517236236	1.22579418090789e-17	2.40505460616544e-16
AT2G47110	6406	9466	6786	964	4535	3956	1.19124982507206	7.80790624129787	1.22734480217038e-17	2.40592752706534e-16
AT1G51840	156	247	180	145	521	497	-1.12506724676407	3.67822420931733	1.23045765754837e-17	2.40985852120567e-16
AT4G21390	242	222	170	300	902	664	-1.75093684132087	4.27515158966734	1.26283847059147e-17	2.47105236345322e-16
AT1G10070	104	133	110	128	453	299	-1.4948220833869	3.20589460246261	1.31725657158117e-17	2.57412098352349e-16
AT3G23190	37	58	41	53	215	146	-1.72395724123679	2.02307737072064	1.31787801628989e-17	2.57412098352349e-16
AT5G49150	169	272	164	23	70	62	1.81209942484477	2.46415219061199	1.39190183349296e-17	2.71626834035635e-16
AT4G29690	509	544	396	56	266	220	1.34104989375203	3.82507603680429	1.45689703300913e-17	2.84055757538044e-16
AT5G04200	1032	1368	1297	153	763	694	1.14188660851137	5.21845021416471	1.48688958607453e-17	2.89643961534428e-16
AT4G01630	964	1026	983	127	371	509	1.43467299954907	4.83787023553405	1.51115285672454e-17	2.94107110997042e-16
AT2G31920	95	167	147	9	38	42	2.08334891576947	1.8568296737823	1.53014576065199e-17	2.97537458498898e-16
AT2G26180	397	627	419	64	279	219	1.24850299783441	3.82813675753552	1.54027917744167e-17	2.99240487696012e-16
AT5G27400	66	69	64	1	19	10	2.64258144167678	0.790094137644172	1.56281958052641e-17	3.03348717686655e-16
AT5G52650	3294	5026	3738	584	2348	2314	1.09855508939594	6.92677323272388	1.58289685288341e-17	3.06971948501695e-16
AT1G63660	954	1520	1070	194	601	521	1.24760284471869	5.12206911560276	1.60717051945963e-17	3.11401810622636e-16
AT3G52630	585	918	689	64	223	337	1.70936703121056	4.30854977899672	1.65110494424552e-17	3.19629826350874e-16
AT3G02920	244	431	302	34	116	140	1.61947073116061	3.17433317320512	1.68954881644925e-17	3.26781268418838e-16
AT5G51590	411	705	540	75	288	274	1.25474189091773	4.02338946115607	1.71312661419553e-17	3.31047264638371e-16
AT5G05210	870	1074	877	170	627	592	0.90603420659935	4.91364906033859	1.7165955693857e-17	3.31423274128337e-16
AT4G35620	473	763	543	89	227	197	1.57667183755028	4.05176792748053	1.7238240584271e-17	3.32523827015206e-16
AT5G23400	863	1891	1158	143	508	446	1.66815569411175	5.13191775567407	1.74817262179898e-17	3.36921949315535e-16
AT4G36570	98	220	127	8	36	24	2.57122915425966	1.88636355433533	1.82746359826768e-17	3.51891862254039e-16
AT3G20000	857	1331	961	156	673	582	1.05502747956065	5.00607075720107	1.84903051748898e-17	3.55729929531766e-16
AT1G04270	7308	10549	7848	1301	5259	4884	1.06443480376099	8.03177364810446	1.89808203207501e-17	3.64844230882687e-16
AT5G48230	1235	1632	1428	263	971	898	0.890282617191253	5.52111392350819	2.01802945148586e-17	3.87557836141931e-16
AT3G26650	669	573	757	567	2366	2211	-1.42640056095318	5.69595743121408	2.02176563029016e-17	3.87932966044829e-16
AT5G06730	1262	1664	1380	241	665	757	1.19747575703336	5.42759845777357	2.02946472496732e-17	3.89067162560035e-16
AT4G16720	5431	7472	5868	981	4197	3586	1.00613526796347	7.60068176401399	2.13638676219866e-17	4.09204573579935e-16
AT3G43810	2554	3334	2689	512	1808	1776	0.938085872020246	6.4991565536409	2.1679425628716e-17	4.14883572783845e-16
AT1G23290	5847	8645	7071	1003	4148	4122	1.12814152185385	7.75851908885643	2.29209444510228e-17	4.38257320131638e-16
AT4G16970	241	361	266	40	155	144	1.23798642986909	3.11329306262399	2.30947386932056e-17	4.4119264198899e-16
AT1G48610	362	485	411	63	248	252	1.0523197361547	3.70148360486969	2.32716035799181e-17	4.44181423066174e-16
AT1G79150	798	1278	951	104	536	523	1.31971392667119	4.86579119983166	2.35588685167152e-17	4.4927030679685e-16
AT5G59930	5	12	9	19	67	68	-2.66891690440857	0.458480062057567	2.38024968238524e-17	4.53518851480038e-16
AT3G14740	164	262	217	26	77	89	1.60390833702612	2.59940264144949	2.45366222537193e-17	4.6709743098747e-16
AT5G47630	283	418	332	49	181	187	1.18996614512385	3.37631204688481	2.49832024711101e-17	4.75183131616157e-16
AT1G77590	1889	2197	1890	328	1188	1264	0.9966268074074	5.96477359124734	2.52779313626291e-17	4.80369003073753e-16
AT2G44860	1308	2054	1498	264	1014	910	1.02646625873256	5.64104779791692	2.56974764333817e-17	4.87915697830675e-16
AT3G14260	2	1	4	31	80	44	-4.6341552745175	0.384731682500967	2.59249927413597e-17	4.91806379301871e-16
AT1G05260	2156	2389	2229	225	633	1027	1.7257080954429	5.94551186974841	2.63500781287591e-17	4.99434973870791e-16
AT1G32928	648	673	693	612	1760	1851	-1.2366307416307	5.56321211304149	2.69398277272793e-17	5.10168591399366e-16
AT1G19660	450	404	482	495	1772	1191	-1.51613558678314	5.17894086109348	2.77564689098423e-17	5.25176527834138e-16
AT1G53542	98	111	99	10	38	34	1.79642502623864	1.53578379298947	2.86636639282716e-17	5.41870254922035e-16
AT1G72140	1984	2528	2257	336	1343	1434	1.03383972206748	6.12671647939265	3.08231821079461e-17	5.82188905804513e-16
AT3G52170	428	577	420	69	298	271	1.05796547518105	3.87356709787013	3.26085516154154e-17	6.15376820988572e-16
AT5G15130	410	566	395	446	1473	1062	-1.30581261122889	5.03995408984327	3.32489742022309e-17	6.26918916521961e-16
AT2G31560	248	312	300	38	158	154	1.1952608726604	3.11935766884208	3.3352030094691e-17	6.2831759552414e-16
AT4G22730	2019	2939	2434	392	1516	1526	0.998854129357801	6.25843316440025	3.34120038506486e-17	6.28902934071162e-16
AT1G43040	29	52	31	51	161	208	-2.03846867872436	1.97963872109152	3.39319707740998e-17	6.3813807439381e-16
AT2G31585	155	151	166	125	461	412	-1.18971559446735	3.43980869686053	3.40033999234952e-17	6.38929170065055e-16
AT1G24360	3697	4340	3912	551	2127	2406	1.14997627672811	6.91319665713587	3.59406038067016e-17	6.7474684920623e-16
AT5G07770	97	155	127	96	444	330	-1.29339531568797	3.16941526405348	3.61115086800321e-17	6.77370963248981e-16
AT5G55480	1419	1857	1503	293	1140	1000	0.860463993735592	5.68352787656241	3.78266873465092e-17	7.0893272176804e-16
AT5G12970	335	382	337	42	220	182	1.17035255822941	3.41312111969764	3.83285549314722e-17	7.17720332834685e-16
AT4G20430	751	1146	927	120	592	521	1.12111733227156	4.82857982096409	3.92646288362924e-17	7.3461655962931e-16
AT3G57000	737	1067	829	153	513	520	1.01307637665439	4.77267198661303	3.98966890803245e-17	7.45800736854624e-16
AT2G21790	1791	2811	2155	361	1188	1260	1.11794633977768	6.08767548510369	4.00417797347586e-17	7.4787045944087e-16
AT1G63580	15	21	11	28	89	87	-2.24247181070175	0.933430436350974	4.01848070492142e-17	7.49898127430405e-16
AT3G43980	1661	2373	1927	317	922	1085	1.1944140331633	5.89010060528775	4.04290972772222e-17	7.53810392163734e-16
AT1G29540	2	0	0	19	34	41	-5.5309986461121	-0.314779682881444	4.17917617167977e-17	7.78550465064899e-16
AT5G41750	792	690	687	896	2538	2128	-1.55776977959452	5.9092304117803	4.21099266969488e-17	7.83806582548254e-16
AT1G53140	499	838	484	76	196	224	1.67725361653411	4.0508905662854	4.22773200814459e-17	7.86249750130069e-16
AT5G37630	416	822	556	66	272	251	1.48575005002671	4.06518471755817	4.36332064878408e-17	8.10772792458522e-16
AT1G10480	782	1134	1049	76	489	445	1.54003207532715	4.78515331970386	4.55006515785454e-17	8.44751431482568e-16
AT2G42740	436	534	455	75	336	245	1.02101895914597	3.8938521805577	4.56410321628098e-17	8.46635310170996e-16
AT4G28230	289	458	346	56	165	129	1.47183350001474	3.38717309048741	4.61547256537504e-17	8.55434987649025e-16
AT1G17060	93	124	89	101	298	325	-1.39416201105876	2.95096431011762	4.70762364604967e-17	8.7177176948421e-16
AT4G37490	223	391	246	35	119	90	1.66300460782484	2.98807712998894	4.8673424230926e-17	9.0058251517068e-16
AT4G05150	946	1269	1139	713	2978	2294	-0.941029856608545	6.08229622049747	4.94016331314422e-17	9.13279639173366e-16
AT3G06530	2263	3853	2696	421	1593	1563	1.17549599620856	6.4452886379002	4.97766945839345e-17	9.1943217101174e-16
AT5G07810	220	358	243	33	138	117	1.39351891759063	2.9854836267589	5.0035053995083e-17	9.23420474876176e-16
AT3G04220	189	188	154	183	549	489	-1.36624025491286	3.73585075504067	5.23550615978844e-17	9.65418462125734e-16
AT3G01160	659	944	732	137	533	458	0.930961344608759	4.62584908595925	5.25548331310104e-17	9.68281637677947e-16
AT1G69450	752	1211	958	651	2518	2274	-1.01939481757747	5.92485610372407	5.42449640249265e-17	9.98575441809117e-16
AT2G19740	1646	2491	1768	322	1201	1152	1.01718028644176	5.92541186522165	5.47762967885053e-17	1.00750417736356e-15
AT5G40770	1553	2006	1645	319	1254	1099	0.851194692025572	5.80993825771892	5.49104351996492e-17	1.00911837796382e-15
AT1G51035	163	288	228	18	62	88	1.89100944474438	2.60179318700592	5.59033850479084e-17	1.02566449255625e-15
AT1G43170	19444	27089	20701	3388	14228	12616	1.05898423251631	9.42243703434341	5.59050548357787e-17	1.02566449255625e-15
AT5G44480	121	179	140	121	394	380	-1.165964969963	3.31108684072539	5.6154617003724e-17	1.02937515702109e-15
AT5G26670	1596	2251	1965	312	1037	1160	1.07948216238278	5.88994056416167	5.7627049736681e-17	1.05547725186906e-15
AT1G05575	199	146	119	316	807	678	-2.18249410815387	4.17415632434375	5.86248170136102e-17	1.07284894314478e-15
AT5G41880	420	620	563	65	253	294	1.28749331388607	3.97392148258666	6.04880580414083e-17	1.10601651674202e-15
AT5G09500	32	34	33	0	4	3	3.65794626709791	-0.224569763893336	6.20869246918201e-17	1.13429839997424e-15
AT5G25140	222	234	277	173	892	737	-1.33777722471161	4.16898672828336	6.54053216023241e-17	1.19392147042363e-15
AT1G21210	35	48	42	42	152	156	-1.5973953095508	1.81327631220219	6.86985648322906e-17	1.25298581071736e-15
AT3G46940	820	1183	1071	108	410	546	1.44347634092595	4.86523639376719	7.34689956704075e-17	1.3388709185866e-15
AT1G48830	2880	3682	3071	590	2243	1989	0.881153927497202	6.68724288364307	7.37536670485715e-17	1.34293392578232e-15
AT5G02610	1604	2516	1725	291	1158	1112	1.0788658235029	5.88740858988311	7.43735103880017e-17	1.35308797034492e-15
AT3G53380	367	459	405	71	252	244	1.00083572180034	3.69658570190755	7.63423401033532e-17	1.38774684904667e-15
AT5G38850	139	201	157	116	493	380	-1.09908216245894	3.43100412100213	7.66245171665893e-17	1.39171358015677e-15
AT3G44326	230	224	200	30	92	74	1.60836180648894	2.64771370183306	7.78722993530157e-17	1.41319713229547e-15
AT5G12880	104	142	100	96	329	364	-1.31193114317678	3.06087355543103	8.10845501023589e-17	1.47026560473102e-15
AT3G57157	9	7	15	23	77	87	-2.6903512901954	0.729003526456021	8.21340893664003e-17	1.48805632849584e-15
AT5G62150	58	81	62	57	213	222	-1.40190079116094	2.34420407634232	8.23376971531523e-17	1.49050412009604e-15
AT3G52060	757	927	825	533	2271	1683	-0.938555645419706	5.66579014956709	8.29276951925997e-17	1.49993659160081e-15
AT1G58170	714	889	839	84	335	446	1.42366042283383	4.54645129006301	8.53446768218874e-17	1.54237111542147e-15
AT3G61390	32	31	33	84	224	138	-2.44763242714879	2.10351674672586	8.60067833875636e-17	1.55304697073029e-15
AT1G07820	2008	2550	1962	396	1182	1133	1.08972690374845	6.05757559956166	8.61312459662969e-17	1.5540047935163e-15
AT3G17840	646	757	703	129	484	432	0.899071380319234	4.50119734340633	8.78376327550468e-17	1.58347891558994e-15
AT5G45780	130	205	178	18	65	71	1.61459196243573	2.27473351827318	8.80555250689553e-17	1.5860928559399e-15
AT4G04940	530	957	684	83	373	355	1.32298749031059	4.38422924088064	8.90191689635689e-17	1.60212415010612e-15
AT2G31730	421	664	555	85	286	292	1.17038131585427	4.04294724940444	9.1093618720025e-17	1.63810417332977e-15
AT1G48670	13	16	15	22	84	86	-2.22379973496101	0.825452343763978	9.25388890974223e-17	1.66271980831611e-15
AT1G58380	875	1211	909	146	680	597	0.990713018560971	4.95853339700246	9.26876299963682e-17	1.66401826822688e-15
AT2G45560	23	30	16	48	116	147	-2.35059708475558	1.5494066740848	9.32199103048708e-17	1.67219458229488e-15
AT3G51930	140	202	158	23	68	45	1.73030460164829	2.2284692656613	9.36658818913495e-17	1.67881048111522e-15
AT5G44530	133	133	126	105	527	355	-1.39774375028895	3.30935734365589	9.48428418910282e-17	1.69850649934723e-15
AT5G58660	86	103	103	93	308	255	-1.30526454999635	2.83096305731199	9.54192766291408e-17	1.70742437514266e-15
AT3G13760	26	49	23	54	233	135	-2.23245409715974	1.93877694129051	1.00395195889779e-16	1.79498690827092e-15
AT2G43460	7458	10010	7871	1372	4757	5003	1.05776524085412	8.01813319392937	1.01116577689558e-16	1.80640033985805e-15
AT2G44490	1300	1806	1354	1137	3734	3255	-1.03480722469552	6.55288382710935	1.09757126095593e-16	1.95915119500738e-15
AT1G63840	366	470	462	311	1145	912	-0.99816147533279	4.75822517082652	1.12350338889371e-16	2.00379592122445e-15
AT1G20990	170	261	230	28	55	71	1.91043876491191	2.58337044156561	1.14059308977933e-16	2.03260974942738e-15
AT2G46370	851	1133	995	598	2700	2086	-0.938774381392504	5.9082974529271	1.2084986040085e-16	2.15185933916701e-15
AT2G40430	1194	1605	1354	258	1006	840	0.864069630621457	5.48032775888852	1.21413183156957e-16	2.16012220140001e-15
AT1G68570	180	195	228	155	563	559	-1.19022830831789	3.78850523256402	1.23489623797627e-16	2.19527019952007e-15
AT1G22180	242	299	250	242	673	687	-1.19864972503444	4.18463497830318	1.24545514073099e-16	2.21223333936046e-15
AT5G11250	132	204	157	114	464	388	-1.08205681364071	3.40629045708901	1.30729382381693e-16	2.32017996023104e-15
AT3G10020	175	136	143	380	827	649	-2.32958897003587	4.26007318819308	1.31101803765866e-16	2.32489335626852e-15
AT1G52560	526	544	616	62	327	277	1.28924107597372	4.06027917022508	1.31568434305138e-16	2.33126837300122e-15
AT3G03270	1243	1567	1426	208	857	907	1.01986337357505	5.45645951999471	1.32005809996929e-16	2.33711506893668e-15
AT2G19500	40	45	29	0	0	5	4.30876328472017	-0.0727704461845373	1.36793931766797e-16	2.41991801732823e-15
AT4G18340	502	452	380	378	1577	1156	-1.31463728851867	5.02596944242587	1.37069830376073e-16	2.42282895138341e-15
AT4G34555	751	1132	901	118	576	534	1.10767889901051	4.81229660024662	1.45860110539051e-16	2.57611213085974e-15
AT5G03850	4327	6150	4943	878	2841	2918	1.06212237652976	7.29896596906795	1.4971832354587e-16	2.64210949070121e-15
AT5G42590	334	256	398	19	120	77	2.17160686358044	3.11880717193292	1.52150760502608e-16	2.6828593174848e-15
AT5G25110	107	159	100	96	384	315	-1.23522879746989	3.08315339748823	1.55037359682019e-16	2.73154486584701e-15
AT3G62870	6240	9522	6990	1126	4789	4196	1.07242024626038	7.85022300901769	1.61956124858274e-16	2.8511353728084e-15
AT1G63820	56	83	72	77	222	231	-1.48406418740485	2.48490832937698	1.63862706168303e-16	2.88236752103162e-15
AT5G05200	358	469	357	232	1053	876	-0.952662600215887	4.5824579660045	1.64644493763721e-16	2.89210455392545e-15
AT5G35360	3388	4230	3515	562	2406	2346	0.990931036115092	6.85766123479508	1.64682087518435e-16	2.89210455392545e-15
AT1G48430	243	299	277	188	699	566	-0.949374228534726	4.06488297603115	1.65116107723287e-16	2.89738821608953e-15
AT1G64220	94	179	96	5	27	31	2.43472915446026	1.64490146463919	1.67001230755567e-16	2.92810618856598e-15
AT4G31985	11284	16394	12983	1901	7175	7847	1.16147035096338	8.66327491779922	1.73367963786727e-16	3.03728947184815e-15
AT4G30170	371	462	283	307	1544	1008	-1.42806873055893	4.82926886887914	1.75825866769167e-16	3.0778721118506e-15
AT1G72230	1410	1529	1521	217	907	924	1.04865018848419	5.52978712010762	1.88962401533256e-16	3.30517113742936e-15
AT2G16385	74	120	92	89	286	333	-1.44286064637672	2.8774149338181	1.90881930340351e-16	3.33606419459895e-15
AT4G01270	116	136	103	13	35	42	1.85003717067869	1.7264138028186	1.91236997494162e-16	3.33958734227566e-15
AT5G52920	3295	4036	3411	618	2332	2306	0.924872974228202	6.83077240227468	2.01018701302866e-16	3.50759095561272e-15
AT3G52040	762	1171	977	135	480	562	1.18878743150265	4.85581941227336	2.01995864185945e-16	3.5218173147612e-15
AT4G30410	269	343	272	29	166	153	1.27201688135548	3.12440551077152	2.1405568234989e-16	3.7290933484798e-15
AT4G20020	591	859	639	103	439	427	1.00941458636897	4.43365639932485	2.14601586664563e-16	3.73561273938738e-15
AT1G18270	1482	1782	1548	1026	4446	3288	-0.958678913814506	6.61882693435472	2.15908405340339e-16	3.75535650823377e-15
AT4G37910	3630	5496	4054	626	2817	2487	1.06973517929333	7.06403887026545	2.18432825156176e-16	3.79622990620865e-15
AT4G35850	1012	1445	1068	208	782	716	0.924092383219989	5.21875921464177	2.1942172073479e-16	3.81037288225723e-15
AT4G22755	118	120	102	7	42	40	1.84749991800299	1.65575142356158	2.21632588624045e-16	3.8456965676799e-15
AT1G01480	618	473	454	42	112	175	2.11459667109326	3.76717464238216	2.2289859719506e-16	3.8645821325636e-15
AT3G16720	789	928	740	667	2018	1901	-1.0747974790234	5.73039926930022	2.25884294461751e-16	3.91322958852965e-15
AT4G26230	4432	6033	4830	862	2575	2787	1.12708747011777	7.26880297113869	2.38739866176209e-16	4.13264975984737e-15
AT4G11530	109	180	126	98	417	370	-1.19640451151758	3.22930638464473	2.43655761519431e-16	4.21439246017591e-15
AT4G35380	466	778	621	417	1790	1443	-1.07395779026761	5.31246454590128	2.4543561213398e-16	4.24180578588028e-15
AT1G69620	5656	8133	6131	973	4008	3956	1.06499630423036	7.66417943450611	2.47841475421561e-16	4.27998624102995e-15
AT5G01610	123	143	145	104	373	338	-1.10533722942491	3.17903388024965	2.52218590748427e-16	4.35212078992469e-15
AT3G16810	879	1424	1021	145	634	629	1.1475272910317	5.05165286492714	2.65558818334571e-16	4.57868013323449e-15
AT2G29740	38	64	53	45	285	212	-1.84425815474559	2.29026478766543	2.67187376399662e-16	4.60311173640558e-15
AT3G45650	713	823	649	558	1990	1528	-1.0449393866896	5.54117082218976	2.70297177954718e-16	4.65300339803538e-15
AT1G17880	3049	4538	3546	592	2350	2261	0.991416718217706	6.84882103986228	2.86193031431822e-16	4.92274638017788e-15
AT1G31660	904	1550	1104	146	626	643	1.23574324765196	5.12067166367796	2.91585858926923e-16	5.01154558008762e-15
AT1G77330	163	205	136	215	752	446	-1.66642818765099	3.86369439320648	2.97761077026564e-16	5.11364110104262e-15
AT1G13360	1147	1465	1386	797	3376	2837	-0.901162114383942	6.3117514074392	3.16931618775084e-16	5.43857657170903e-15
AT5G13060	277	440	325	48	191	180	1.19725114630413	3.38093585976188	3.21878261997331e-16	5.51910882805353e-15
AT3G21670	232	139	215	10	30	42	2.74580659567067	2.31279361386923	3.25455431065781e-16	5.57605096422073e-15
AT5G06800	80	103	99	74	352	248	-1.34317744910531	2.78796095505916	3.30895679602053e-16	5.66479865653901e-15
AT5G12170	78	86	63	78	242	231	-1.42044260309272	2.54996878087895	3.38448631604733e-16	5.78954699299323e-15
AT1G58370	264	426	305	226	929	732	-1.04075954471507	4.38607910118923	3.40438190051952e-16	5.81900595234912e-15
AT3G62250	8921	13151	9678	1485	6454	6043	1.10027101655401	8.32346683972209	3.45918639929678e-16	5.90804057003915e-15
AT2G22990	38	28	26	52	219	127	-2.21318314093023	1.8671315207723	3.51702744960012e-16	6.00211766869403e-15
AT4G32720	1142	1506	1274	248	944	835	0.835169391049932	5.40918104376805	3.52184714975463e-16	6.00563261218739e-15
AT2G33560	189	316	249	35	113	104	1.43868543964136	2.86312429188732	3.54787220000882e-16	6.04527417384431e-15
AT3G08860	389	515	547	315	1403	1267	-1.11422011098104	4.99029346143721	3.60516591074158e-16	6.13809116211472e-15
AT5G39840	336	439	359	62	190	214	1.14944309875818	3.53310261702037	3.6398606634757e-16	6.19086813335135e-15
AT1G10920	18	35	19	28	139	109	-2.02514442364903	1.33945513886938	3.64185450190254e-16	6.19086813335135e-15
AT1G61170	433	554	471	63	265	299	1.12762601109589	3.8875846042751	3.654335497091e-16	6.2072354474007e-15
AT4G28050	315	428	350	44	214	210	1.13735295759588	3.46659367569286	3.68882182465085e-16	6.26092621548968e-15
AT3G22460	135	156	132	119	395	336	-1.14453378371217	3.25139263481167	3.71406378235216e-16	6.29885532659397e-15
AT3G09500	5065	7365	5810	1024	3801	3611	0.988173847410017	7.56328261893825	3.74990528750692e-16	6.3546876285719e-15
AT3G59670	455	777	546	86	344	296	1.16895812219433	4.14885431813876	3.83633350862761e-16	6.49609189215784e-15
AT4G29220	685	903	730	483	1720	1698	-0.876097359542395	5.50776215422782	3.85570050619362e-16	6.52380927793679e-15
AT1G14630	1233	1424	1122	151	741	735	1.16659475834955	5.24649887425721	3.87585036824313e-16	6.55280716104136e-15
AT5G19220	118	151	133	108	351	339	-1.12351249915766	3.15979236108037	3.90614454424143e-16	6.59889744861407e-15
AT4G27700	125	158	167	105	548	525	-1.42926876272266	3.52119515908132	3.91499143277132e-16	6.60871207026153e-15
AT3G45640	2465	2421	2546	2243	7194	6183	-1.23172101928641	7.44481800453632	3.93300721780647e-16	6.63397705831404e-15
AT3G57060	562	1131	741	80	398	332	1.49811838264359	4.49486424648729	3.97418376643127e-16	6.69563631255174e-15
AT1G64880	1239	1755	1376	272	887	864	0.960712433812976	5.51911070893262	3.97571676814966e-16	6.69563631255174e-15
AT3G01690	398	538	442	298	1260	918	-0.953697680612188	4.80681639008899	4.03884533241404e-16	6.79669262088144e-15
AT4G17610	534	867	585	108	360	307	1.19981099684092	4.30487634848985	4.05761074043214e-16	6.82299475278694e-15
AT1G52300	8232	11249	8914	1511	5826	5805	1.0064147719114	8.19809514166131	4.09721428759153e-16	6.88426916476479e-15
AT3G09820	8215	10884	8932	1458	5856	5791	1.00461265666932	8.18203029764956	4.12824809362095e-16	6.93106097755388e-15
AT2G38160	122	215	128	16	48	41	1.98982427990742	2.05628045493787	4.16952253204154e-16	6.99496073821835e-15
AT5G48450	368	466	329	60	203	207	1.1806135887558	3.55658225054304	4.23347952973855e-16	7.09678590813414e-15
AT5G37550	38	52	54	45	222	157	-1.63973536798278	2.03979255003622	4.35059084968969e-16	7.28749086207837e-15
AT1G01090	2794	3190	2806	471	1955	1889	0.945892276875908	6.5376128714309	4.58616803544569e-16	7.67618694486637e-15
AT3G22790	2213	2910	2522	419	1840	1628	0.893524445328363	6.34707266285337	4.60199161154505e-16	7.69675138167631e-15
AT1G29418	819	1225	944	156	525	598	1.09304988716968	4.92452844518093	4.95483424572656e-16	8.28050985812321e-15
AT1G67090	1796	1684	2127	1560	5837	6172	-1.35772328983648	7.13112402520421	5.11471669893713e-16	8.54114509993653e-15
AT5G55370	9	13	9	20	68	79	-2.53309890466691	0.589814775694263	5.268766796811e-16	8.79164852237811e-15
ATMG01090	1480	1947	1128	147	815	633	1.46952681005041	5.42007971411308	5.49553871382277e-16	9.1630212164038e-15
AT1G77750	439	601	505	82	320	328	0.973711087758107	4.01976038329721	5.50326416176718e-16	9.16887633199786e-15
AT5G58800	178	229	194	127	656	491	-1.14955301757918	3.73623472430221	5.61267674296272e-16	9.34401172533479e-15
AT1G79670	299	360	313	212	824	646	-0.907158616485071	4.28203785070809	5.87033485939595e-16	9.76549053559605e-15
AT3G50460	26	55	20	54	225	152	-2.22551715993009	1.9688369001582	6.02459530501332e-16	1.00144514317636e-14
AT1G30260	26	36	36	34	152	176	-1.95725982582872	1.73381378896037	6.14961607713853e-16	1.02144653604929e-14
AT1G17560	255	358	262	40	161	161	1.16270384084541	3.14613015103141	6.75031075178378e-16	1.1203662215718e-14
AT5G63550	687	914	778	154	476	450	0.986608538353652	4.64553543492017	6.79634362392893e-16	1.12714665330083e-14
AT5G58700	437	569	407	334	1107	1108	-0.993651935249621	4.87206272512948	7.16598476275295e-16	1.18754503010466e-14
AT5G46260	77	129	131	90	393	365	-1.42050656041746	3.09301826471689	7.25387756106903e-16	1.20119575229301e-14
AT1G65490	51	45	62	50	224	230	-1.73681832790002	2.25952926213351	7.35812986945629e-16	1.21753268311406e-14
AT4G08570	276	375	409	247	994	877	-1.10005782830422	4.52955473981666	7.50051094605396e-16	1.24014907048015e-14
AT1G22650	531	714	646	96	421	397	0.957363095113489	4.31363565188857	7.85265513863994e-16	1.29738741960263e-14
AT5G51460	321	329	290	40	175	166	1.21502786482036	3.24680527231044	7.86729704133009e-16	1.29882030593552e-14
AT1G60640	976	1382	1200	188	643	735	1.06087326321681	5.18953311034432	8.15681299570393e-16	1.34559586029963e-14
AT1G70300	620	863	802	522	1975	1560	-0.959114903812446	5.5416887797439	8.27078092914203e-16	1.36336304725153e-14
AT3G17360	1274	2309	1377	222	610	477	1.67165247928293	5.48188007922164	8.4467057066187e-16	1.39130862581617e-14
AT1G65670	300	430	334	37	213	120	1.44689862642271	3.34293854901399	8.5779766056334e-16	1.4116740576757e-14
AT1G02340	96	109	85	103	366	248	-1.44924432849329	2.91860703614897	8.58332082496873e-16	1.4116740576757e-14
AT1G18080	8778	11711	9419	1550	6539	6124	0.988419331270786	8.2801578139293	8.72063402773783e-16	1.43317428859175e-14
AT1G23280	735	1035	827	150	415	471	1.15482423456307	4.7126272525475	8.77204904084755e-16	1.44053596286643e-14
AT4G30220	1609	2383	1731	276	967	1142	1.1436236128126	5.84092585844913	8.95741150055121e-16	1.46986664283932e-14
AT1G07600	1157	1730	1497	961	3637	3812	-1.04700601257338	6.53320243784413	8.99001168216881e-16	1.47410447771146e-14
AT3G08943	1209	1807	1345	227	1036	814	0.977068447585401	5.501870374233	9.20687520667977e-16	1.5085270905282e-14
AT4G08930	229	286	255	150	659	605	-0.962681747339652	3.97085845761439	9.25395694643701e-16	1.51510044542907e-14
AT3G12970	82	113	104	10	34	35	1.7992224977664	1.48966568723628	9.55905993507984e-16	1.56387657990528e-14
AT4G01560	989	1268	1148	215	769	733	0.865451190826899	5.1985540622582	9.75719303066727e-16	1.59509213489323e-14
AT5G13490	805	1184	855	169	578	558	0.983836807571785	4.89076735104299	9.94023205844544e-16	1.62379511531317e-14
AT4G31120	625	958	733	121	497	471	0.981573362331495	4.5905380130166	1.00195422906837e-15	1.63486193030969e-14
AT4G14150	244	454	283	34	133	139	1.55588866296696	3.1891863200885	1.00230057219225e-15	1.63486193030969e-14
AT3G25520	12120	17448	12993	2119	9070	8229	1.04348986006554	8.76584278943938	1.01882816631653e-15	1.66057543602107e-14
AT2G30820	263	441	300	49	128	131	1.52261381492284	3.24843829652412	1.02665922150763e-15	1.67208667670543e-14
AT2G17450	56	70	56	55	197	168	-1.32557440408406	2.16191219492097	1.03274974653289e-15	1.68074807291018e-14
AT1G26218	0	5	2	9	74	46	-4.16320888649265	0.0187316914441996	1.05111740798411e-15	1.709362008993e-14
AT5G54970	784	1191	948	130	358	501	1.40497262046767	4.8028851473688	1.07701297050224e-15	1.75016618559807e-14
AT2G14890	3135	4332	3857	531	2209	2334	1.07960172828474	6.84973510258621	1.0850786989522e-15	1.76195726944037e-14
AT5G47930	4880	7436	5682	811	3294	3513	1.15076577123792	7.48822328307343	1.08966758777842e-15	1.76808926491205e-14
AT4G23496	256	378	454	340	1235	1468	-1.58124394822036	4.9097262071296	1.09635146224741e-15	1.77760890216405e-14
AT1G56045	8574	13409	10574	1359	5881	6079	1.21412809332127	8.32293807458868	1.12782384386082e-15	1.82727617413012e-14
AT2G17360	4574	6335	4530	808	3436	3000	0.997376369663702	7.31998123029327	1.13346113215935e-15	1.83504321239994e-14
AT2G45740	134	142	122	90	382	355	-1.14443005418949	3.14906083268762	1.13995671011911e-15	1.84418721602094e-14
AT1G08360	4897	6893	5255	876	3747	3445	0.991654428220589	7.4646559064638	1.14368024833923e-15	1.84883644306192e-14
AT3G09720	322	457	423	61	237	227	1.08352826635516	3.62772276232745	1.16223138556029e-15	1.8774307883004e-14
AT5G66607	195	360	271	31	114	118	1.52145371635222	2.95980532138972	1.16500649706998e-15	1.8805175348476e-14
AT5G22550	61	53	64	79	220	209	-1.67353608310638	2.39627942262801	1.1681848232811e-15	1.88425007930123e-14
AT5G55730	1500	2334	1940	292	990	1130	1.1286045415714	5.85920846782065	1.20069057978629e-15	1.93524639448666e-14
AT2G15970	3043	4744	4609	3313	11863	12809	-1.29375025289332	8.20404863216342	1.22010811700682e-15	1.96508752908597e-14
AT5G23420	762	990	957	137	385	493	1.26489512685405	4.74438359194111	1.24866580470617e-15	2.00959461868355e-14
AT1G29980	1265	1583	1153	235	732	766	1.05609903428577	5.36558571444659	1.25107286899172e-15	2.01198038110796e-14
AT1G53920	409	594	450	88	302	258	1.02763340658533	3.91971252839423	1.30139516285368e-15	2.09136317197439e-14
AT4G25740	1625	2330	1695	275	1173	1179	1.01846643702599	5.86210218985303	1.33377159073714e-15	2.14181077807007e-14
AT3G09630	7236	10782	7834	1258	5642	4794	1.05976990658017	8.03934477981929	1.34343973663882e-15	2.15574522341623e-14
AT4G03510	209	251	194	173	588	478	-1.0651856496352	3.82006685725623	1.36102088950126e-15	2.18234734964318e-14
AT5G44635	657	951	794	107	405	488	1.16337596510979	4.58914610255404	1.39146902733854e-15	2.22952684579229e-14
AT2G19385	370	562	436	64	269	269	1.08007552346953	3.80398141385153	1.41414651607251e-15	2.2641952938353e-14
AT4G32260	235	272	263	153	694	642	-1.02519808411661	4.01565652207902	1.44553558272072e-15	2.31275064297207e-14
AT5G23990	89	215	176	227	633	643	-1.8624891095351	3.91998803828903	1.4505442563494e-15	2.31905896207984e-14
AT5G25770	431	652	538	377	1426	1103	-0.978766902911355	5.05513006921074	1.49200207858765e-15	2.38358834273044e-14
AT2G25590	238	341	280	197	746	581	-0.955401627017354	4.1296240403899	1.49358865796589e-15	2.3843723850829e-14
AT3G54710	137	208	192	12	61	78	1.74326046007594	2.30364149065314	1.50259087588806e-15	2.39698496102994e-14
AT5G11510	895	1761	1095	165	446	362	1.69738168276209	5.07260035935847	1.53751047413424e-15	2.45089307008695e-14
AT4G34260	1389	1829	1409	297	1026	959	0.882749937236797	5.63039350796795	1.54237690981072e-15	2.45685059887053e-14
AT2G35270	64	137	81	91	378	290	-1.55391124615755	2.92169761615221	1.56254221166641e-15	2.48715113267369e-14
AT1G48690	159	198	185	123	508	390	-1.01919859977117	3.51125097040338	1.63425371771025e-15	2.59771571167946e-14
AT4G38470	1150	1453	1148	839	3167	2442	-0.915091961847433	6.22898763000928	1.63439165829734e-15	2.59771571167946e-14
AT5G51380	193	194	164	25	83	69	1.51841977588666	2.42233477907905	1.63582231337969e-15	2.59809180414808e-14
AT1G78360	3	2	0	8	59	38	-4.33457654805667	-0.245024399108383	1.64034196811555e-15	2.60336986755844e-14
AT5G46110	636	577	717	490	2000	2091	-1.30795975773738	5.55661870796418	1.6639978505276e-15	2.63898901090597e-14
AT2G29680	119	152	120	13	60	59	1.46113533424367	1.92992343909661	1.72364955433975e-15	2.73160164988192e-14
AT5G14880	144	158	125	187	825	392	-1.83726715102194	3.76162237066855	1.7397656919526e-15	2.75513549426468e-14
AT1G79650	822	1057	872	171	681	597	0.816605170359327	4.90546297872442	1.75683751763602e-15	2.78014745790852e-14
AT4G31510	189	164	167	160	567	443	-1.29626095311958	3.66025940528183	1.84499281724421e-15	2.91752897604773e-14
AT1G02780	12506	18029	13636	2190	9804	8324	1.03796454044333	8.8213799790614	1.85486095786289e-15	2.93100360073628e-14
AT4G27470	101	158	114	86	353	327	-1.14461367120289	3.04373167840714	1.90962399175015e-15	3.01534894314162e-14
AT3G11690	247	312	262	182	718	545	-0.932153083916257	4.05291019429751	2.00143570964417e-15	3.15803042829207e-14
AT4G38340	11	22	18	22	110	82	-2.15237819258638	0.962636294385171	2.03820388544189e-15	3.21371582198043e-14
AT1G25510	393	701	541	69	320	238	1.27794259168201	3.99486317130001	2.0541958261708e-15	3.23658558882335e-14
AT2G47550	358	432	327	61	235	206	1.04164578893779	3.54224812145831	2.08196052321953e-15	3.27795796126873e-14
AT1G03380	576	624	529	405	1685	1191	-1.02951442936192	5.19492960915009	2.08945092183546e-15	3.28737256747779e-14
AT3G09680	83	159	103	11	25	24	2.34605771187484	1.5840877532028	2.10525592418561e-15	3.30984563976552e-14
AT5G01210	114	125	122	166	654	327	-1.81418141262973	3.50420053989633	2.11003071824653e-15	3.31495728507771e-14
AT4G28450	687	1031	836	135	550	536	0.960284515457366	4.73984869809721	2.22378389372718e-15	3.49114817774961e-14
AT1G33100	130	159	160	16	79	56	1.47451419948543	2.12686483109673	2.25549979175207e-15	3.5383864433117e-14
AT1G17310	73	117	73	7	24	22	2.17598010340789	1.23387490095344	2.28587958502129e-15	3.58346209585579e-14
AT5G09840	263	440	341	45	194	174	1.22810172879042	3.37145845143306	2.29720067859748e-15	3.59861695936664e-14
AT5G22020	499	673	670	377	1822	1681	-1.12673924403504	5.34072547984968	2.30196824452101e-15	3.60349115341962e-14
AT4G01480	710	993	871	578	1961	1810	-0.903703897288006	5.67692219690446	2.30876452095342e-15	3.61153179090046e-14
AT5G22890	85	208	140	141	598	498	-1.63440367207844	3.59283081625883	2.31646302865115e-15	3.62097119543249e-14
AT5G48760	1426	2041	1581	318	1085	1034	0.90764397548271	5.74292751235799	2.31933697071022e-15	3.62286095805339e-14
AT1G50250	363	453	411	253	982	800	-0.844915061295198	4.57582934181675	2.34181193959776e-15	3.65534332809954e-14
AT1G01170	281	318	319	208	717	727	-0.967745668460719	4.24307725550125	2.37771878793947e-15	3.70872997181182e-14
AT4G19840	379	394	347	231	939	900	-0.972939455744382	4.52948225971194	2.40120760941792e-15	3.74268455396307e-14
AT5G26200	18	24	24	23	132	134	-2.17429813282149	1.3475020209336	2.42096151459645e-15	3.77077319943479e-14
AT1G47210	472	681	619	86	359	360	1.04051020549295	4.19189776327081	2.45348406957231e-15	3.81869526965835e-14
AT3G02885	6768	9287	8163	1281	3591	4236	1.23207169484193	7.89993048283756	2.56536300665415e-15	3.98997381428075e-14
AT2G17820	2491	3401	2643	413	2068	1425	1.05698015376652	6.44770872825912	2.57339853286778e-15	3.99961276261929e-14
AT5G60390	40076	56699	42536	6847	29460	25961	1.07317504294852	10.4676972718917	2.58318598861581e-15	4.0119588812485e-14
AT3G02080	4808	6609	4926	907	3833	3112	0.955761058062439	7.41729001829551	2.59507139601045e-15	4.02754340269553e-14
AT4G15560	1197	1507	1341	809	3296	2620	-0.840379931588525	6.29008779860729	2.61083674898499e-15	4.04912308062469e-14
AT1G21100	559	523	513	768	2480	1415	-1.7502461964009	5.60677033044923	2.6549164094211e-15	4.11455314477164e-14
AT3G16350	393	352	316	264	1229	899	-1.23756403394391	4.63998534532798	2.68070612371044e-15	4.15156473635697e-14
AT3G55510	493	776	611	80	388	358	1.10411817778489	4.24769713358796	2.75558993734124e-15	4.26450081412575e-14
AT1G66970	31	33	37	31	168	171	-1.9181074096935	1.75154586641127	2.87110117967453e-15	4.44010593948387e-14
AT5G17630	750	1160	984	124	586	564	1.10891935862005	4.86847938538484	2.8843374846504e-15	4.45740762276336e-14
AT2G45920	439	561	435	438	1301	1065	-1.1647758735752	5.01391375898737	2.91280480612615e-15	4.49820580386791e-14
AT4G33300	1571	2117	1750	1180	4757	3567	-0.925371098665448	6.76797282312758	2.91644993489885e-15	4.50064071868539e-14
AT5G18790	615	808	665	124	336	384	1.13964768150133	4.40979668006818	3.02148842411799e-15	4.65943066055162e-14
AT2G42110	168	244	163	14	67	87	1.68226254000985	2.41037610005807	3.03572709614428e-15	4.67807265474528e-14
AT1G02205	76	82	50	2	13	14	2.73775345821102	0.841999068301876	3.0660957828392e-15	4.72152711527234e-14
AT4G11320	33083	33466	35818	26996	99299	89761	-1.18903720913858	11.1972997117518	3.07105785774801e-15	4.72582375719512e-14
AT5G37600	4990	7443	5779	889	4191	3219	1.05423712986992	7.53710783748552	3.0810172926278e-15	4.73779895903097e-14
AT1G21310	3597	4526	4243	3794	12046	9253	-1.21229398945658	8.15246630865111	3.13291309551082e-15	4.81419887325e-14
AT5G62410	1258	1951	1349	269	942	814	1.01911032356577	5.55289682631885	3.21706919167176e-15	4.94002883144572e-14
AT1G20580	1041	1144	1039	198	691	687	0.914705689751235	5.11011928331623	3.25134217802763e-15	4.98913642113563e-14
AT4G20050	284	339	285	42	123	163	1.34028845063173	3.16415986661043	3.40577362581743e-15	5.22242623848918e-14
AT3G16690	162	195	161	144	519	377	-1.14264950711922	3.53651362062944	3.47919597015132e-15	5.33125528975512e-14
AT1G01470	2165	2565	2172	2081	5687	5975	-1.19207606229044	7.2988629980088	3.57191162706009e-15	5.46947396855739e-14
AT1G27460	318	453	317	61	209	182	1.13214253961165	3.47350863300599	3.6205691363408e-15	5.54008184512233e-14
AT3G25790	15	29	13	42	104	157	-2.58044952491821	1.45267850592151	3.67151672107863e-15	5.61409222304637e-14
AT3G52590	12580	17609	13260	2133	8260	8770	1.08265512892638	8.78460777755303	3.69152381940039e-15	5.64072098218631e-14
AT2G18900	582	973	756	118	459	438	1.0676967819687	4.55784706719744	3.8392580077051e-15	5.86234491155476e-14
AT5G57350	721	962	747	518	2054	1561	-0.888582189282911	5.58278415354684	3.87803684981585e-15	5.91740559713486e-14
AT5G38340	285	471	358	233	1015	841	-1.00803359899057	4.52419304422594	4.0325125246626e-15	6.14880448662463e-14
AT1G71960	208	165	135	190	710	513	-1.59539344563252	3.84394490063763	4.09973632564094e-15	6.24693016173818e-14
AT1G60770	639	908	693	140	505	462	0.888625192448836	4.58283400610967	4.10385762914383e-15	6.2488340204717e-14
AT3G45600	1106	1477	1380	845	3028	2788	-0.879452317723936	6.28482040885496	4.15538488131201e-15	6.32286850576699e-14
AT4G02920	380	516	492	278	1249	1229	-1.057772849954	4.88395548543711	4.20224206567386e-15	6.38969847009067e-14
AT3G46530	164	174	212	164	527	486	-1.23880975318297	3.69624608074374	4.20557045035956e-15	6.39029381490039e-14
AT1G01340	81	121	104	79	342	248	-1.23361352472533	2.82731663419582	4.21123393019308e-15	6.39443399072374e-14
AT2G26975	17	24	15	26	95	117	-2.18750776765671	1.12651414917617	4.29088616422304e-15	6.51083626550412e-14
AT2G09990	2089	2866	2581	459	1622	1604	0.904383147764468	6.32385373447802	4.59477271623759e-15	6.96708428798702e-14
AT5G57840	149	198	151	125	441	364	-1.03386850967115	3.40324580020328	4.68427696185157e-15	7.09785392847691e-14
AT2G04190	21	37	35	42	124	139	-1.85563943220918	1.58669872836666	4.69807309666793e-15	7.11380462842014e-14
AT4G31810	511	761	605	92	341	388	1.08044252338155	4.26010979448063	4.79240459103947e-15	7.25159467986285e-14
AT1G30900	325	537	393	257	1207	1043	-1.07849310154607	4.74059362475857	4.82026594646208e-15	7.2886842758213e-14
AT4G02340	266	360	300	174	792	678	-0.913411790424075	4.20090349585077	4.82393832222339e-15	7.28917180230964e-14
AT1G30070	432	542	473	85	313	316	0.906609289338231	3.95562097463845	4.85599653409602e-15	7.33252106768878e-14
AT1G75820	521	791	681	448	2827	1960	-1.40534163557373	5.64465863883046	4.86880331151672e-15	7.34676083601194e-14
AT1G80570	53	83	67	63	232	178	-1.34738695983344	2.32646982789686	4.99578152917187e-15	7.53314000646229e-14
AT2G20142	47	69	65	75	220	180	-1.56252497316437	2.3244950821481	5.01077342857087e-15	7.55051378339845e-14
AT5G66595	0	0	0	7	27	41	-7.68918803051147	-0.702007885464624	5.08718813750327e-15	7.66035478781547e-14
AT3G63130	946	1403	1029	133	706	639	1.13868860649858	5.07984990140499	5.094148958218e-15	7.66553161700314e-14
AT2G25270	625	816	764	101	417	468	1.07590312895229	4.4982474026976	5.28552217876848e-15	7.94800809176388e-14
AT1G80340	5	16	6	19	162	87	-3.30162055357364	1.05297849850458	5.32233023483946e-15	7.99783035772596e-14
AT2G29320	81	166	113	105	403	336	-1.36309804473614	3.13941745093963	5.41510998002987e-15	8.13163409630572e-14
AT5G65685	626	989	786	144	471	434	1.0408924781762	4.62974939849018	5.44799987797031e-15	8.1753813341211e-14
AT4G12545	3821	5912	5443	734	3085	2045	1.24820944157331	7.21666279531467	5.46717670730295e-15	8.19850434005547e-14
AT5G23820	8626	11005	9882	1513	5805	6214	1.03200604244534	8.25062031125731	5.6377654921018e-15	8.44849444508561e-14
AT5G58350	475	719	566	389	1497	1172	-0.928884323961531	5.1395261456646	5.66257334789954e-15	8.47983024617661e-14
AT2G47470	6228	7743	6614	1204	4556	4420	0.908141440860702	7.77357784201865	5.79941839921788e-15	8.67878575987495e-14
AT3G10690	674	1111	781	145	522	440	1.06784658146142	4.71015773170265	5.89895024569697e-15	8.82166724371961e-14
AT4G30850	2275	2835	2603	438	1610	1719	0.928569433940376	6.35256873267493	5.97262255869401e-15	8.92570702298235e-14
AT5G50400	308	401	345	226	1084	733	-1.03673919394571	4.47465032380034	6.02111526668072e-15	8.99200048645888e-14
AT3G59650	398	537	422	55	230	274	1.18933554110918	3.7631317892077	6.06786985849159e-15	9.05560907070771e-14
AT3G21560	350	705	593	430	2218	2051	-1.56196558077543	5.47468797405711	6.10255788050965e-15	9.10113481302327e-14
AT5G55830	235	408	279	45	111	101	1.63993470812766	3.10017024314702	6.1768543352238e-15	9.20562832055717e-14
AT4G16155	734	966	864	137	542	572	0.937540519616705	4.76023060846231	6.22007265085523e-15	9.2636934161505e-14
AT4G15790	570	807	664	130	404	401	0.976767336635134	4.42514146846863	6.32345247514138e-15	9.41121767487013e-14
AT3G49080	493	562	448	88	304	302	0.995067626302587	3.98669353646325	6.36572518956832e-15	9.46765648665873e-14
AT5G41620	367	430	345	58	259	219	0.996454232872082	3.58412167427404	6.60651176819342e-15	9.81906349481699e-14
AT2G25480	515	634	582	110	336	346	0.98782217151361	4.1939641232728	6.65356227597011e-15	9.88224311009103e-14
AT3G22200	1497	2140	1926	1141	4685	3979	-0.921357807556835	6.79620985128163	6.80550376584168e-15	1.01010202210743e-13
AT5G06000	123	212	140	15	51	63	1.74847782565504	2.12934236423812	6.82442307556496e-15	1.01221964349842e-13
AT2G26170	415	628	544	322	1749	1443	-1.18677985632732	5.15958627102101	6.86882103027038e-15	1.01811087736821e-13
AT3G04730	1296	1561	1304	808	3674	2833	-0.892528862688887	6.36429231464746	6.87683679305273e-15	1.01860511763128e-13
AT4G00910	30	30	25	49	194	104	-2.15519861371576	1.69841309756122	7.07720639346093e-15	1.04757097901576e-13
AT5G13200	797	775	708	689	2000	1909	-1.18927754971672	5.7108811384924	7.10433869517937e-15	1.05087223431956e-13
AT3G11964	2266	3761	2616	443	1814	1628	1.04173203822999	6.46028117015086	7.14651320037842e-15	1.056392532113e-13
AT2G05990	2189	2683	2331	352	1391	1582	1.03421538756684	6.21759814624679	7.20584153041218e-15	1.06443927943136e-13
AT3G24830	7718	10948	8339	1487	6168	5409	0.947364678885088	8.14303623250275	7.3772978247283e-15	1.08902729557845e-13
AT1G55920	1075	1205	987	724	2479	2419	-0.914004233916907	6.03517818450715	7.49148957684529e-15	1.10513438442425e-13
AT1G04240	2007	2379	2215	372	1574	1476	0.866691565328503	6.15097285760879	7.53051238464507e-15	1.11013833995591e-13
AT5G11920	111	183	110	102	396	393	-1.25616633177635	3.23211252486171	7.561741891666e-15	1.11398741923331e-13
AT1G67120	3282	5229	3541	663	2537	2100	1.04830571594031	6.9393563842528	7.67333492920355e-15	1.12966234590352e-13
AT1G22750	455	604	536	296	1292	1154	-0.866868369771606	4.95875428583685	7.79522919826761e-15	1.1468315897573e-13
AT3G18400	775	1134	1012	96	528	535	1.29700083253395	4.82807433182591	8.05928711478243e-15	1.18487856980102e-13
AT1G65370	589	830	678	112	427	461	0.960161124574755	4.46041405749183	8.09241318300609e-15	1.18894543179628e-13
AT2G23930	1592	2328	1791	326	1212	1242	0.921664410584476	5.91196348278746	8.17322137404979e-15	1.20000758352193e-13
AT2G29570	780	1114	899	148	519	598	1.02390840911033	4.85152760500913	8.19328305912459e-15	1.20214191560008e-13
AT5G65660	1454	1956	1982	1126	5080	4377	-1.04407684019142	6.8367250289825	8.27255281719681e-15	1.21295469507672e-13
AT2G27810	815	970	881	161	605	604	0.854039024144635	4.85204551740621	8.2932084967076e-15	1.21516446922465e-13
AT5G04490	50	68	64	67	194	185	-1.44691158631174	2.2528091174528	8.37694169143085e-15	1.22660749841079e-13
AT1G61000	280	372	287	52	204	178	0.999902721054959	3.30356465245054	8.53910280063747e-15	1.24951135063262e-13
AT3G45030	2250	3245	2562	417	1788	1739	0.945762976909872	6.39894485504251	8.60081049532481e-15	1.25769513150385e-13
AT5G65900	542	694	596	118	405	399	0.86570214144762	4.31018999310677	8.6395559016052e-15	1.26251240337829e-13
AT3G15360	106	174	130	100	365	365	-1.13992258738069	3.17988501432602	8.73720692568664e-15	1.27592540601353e-13
AT4G37470	327	644	494	378	1524	1265	-1.23853509632019	5.07104151763102	8.80481063580878e-15	1.28493544349137e-13
AT1G07750	394	426	475	279	1337	1011	-1.08242030209596	4.81326771050053	9.08928459972572e-15	1.32556128421871e-13
AT2G34180	308	370	299	206	1206	842	-1.23541610783049	4.50139654390156	9.18144662353548e-15	1.33810513785337e-13
AT1G70250	95	113	104	73	306	246	-1.10402848380763	2.77313691085231	9.22455697467436e-15	1.34348818749625e-13
AT2G26500	422	456	468	388	1098	1369	-1.23628279421777	4.97903226865824	9.23134405742126e-15	1.3435773601701e-13
AT4G21650	135	152	177	15	71	61	1.56705943883353	2.15571310211605	9.46340803131602e-15	1.37643245557089e-13
AT1G32460	1350	1705	1535	1012	3545	3027	-0.868074453531838	6.49185251327868	9.99993919540761e-15	1.4534981760379e-13
AT5G54910	588	866	674	136	448	406	0.956637791831651	4.48830348425334	1.00999482607691e-14	1.46705456746378e-13
AT5G35740	241	316	276	46	165	162	1.04219593039647	3.1241180421636	1.01274515813298e-14	1.4700681718356e-13
AT2G44190	116	223	155	15	65	58	1.71835099506757	2.18498464098371	1.06391665689397e-14	1.54329401475568e-13
AT1G72610	108	316	175	13	24	28	2.94291464854971	2.25340211120068	1.06460973213304e-14	1.54329401475568e-13
AT2G17640	179	207	212	130	551	436	-0.997871364907006	3.63993050731005	1.08001873555234e-14	1.56458905904683e-13
AT2G42260	163	210	166	13	55	85	1.72507945122668	2.31864092862188	1.09238738199628e-14	1.58145422786806e-13
AT3G45920	7	18	25	26	165	117	-2.64918088477033	1.35250049415949	1.11762727446654e-14	1.61691834209558e-13
AT2G34350	181	250	231	23	118	116	1.27729177014774	2.71439388526448	1.14563242681963e-14	1.6563332873866e-13
AT1G02920	301	195	227	326	981	871	-1.74556239631868	4.47868283386072	1.17523110174288e-14	1.69799824321536e-13
AT1G30110	534	665	600	518	1442	1398	-1.09690759412236	5.29623073453479	1.18719405486103e-14	1.71414435565502e-13
AT1G20610	348	608	403	69	177	168	1.50648044133905	3.67971737417335	1.1938914641833e-14	1.72267137726555e-13
AT1G67320	439	623	534	91	342	341	0.92908336638367	4.08211500419186	1.19967859125076e-14	1.72987451736417e-13
AT5G47210	4577	6038	4961	911	3755	3289	0.871363945074753	7.38067886708918	1.21413163683842e-14	1.74955564807729e-13
AT3G44550	3086	2694	2885	376	1622	1584	1.22155638261724	6.44479968714254	1.23822570894136e-14	1.78309418933521e-13
AT5G10860	2047	2886	2193	1588	5529	5070	-0.92073709161572	7.15163724254162	1.24374961588039e-14	1.78986427856755e-13
AT1G01300	1640	2956	2117	297	1375	1136	1.16606669615811	6.05330127407449	1.27093045347071e-14	1.82777103351415e-13
AT3G23640	879	1027	907	663	2587	1813	-0.975469140063572	5.85891053013007	1.27494955195156e-14	1.83233998024531e-13
AT3G25100	183	305	243	32	134	105	1.31383170950466	2.84537768078823	1.27662477627023e-14	1.83353653510653e-13
AT1G27620	127	195	160	23	76	55	1.50980006086397	2.22152344177379	1.28570851962174e-14	1.84536488644126e-13
AT3G22570	22	23	25	25	107	94	-1.78469342370273	1.13514676001138	1.30194878067808e-14	1.86744255232527e-13
AT5G43890	100	92	98	73	312	258	-1.23731412291418	2.76700356139542	1.31126972875684e-14	1.87957299262319e-13
AT3G46040	2136	3076	2310	473	1661	1557	0.887052401781762	6.32230460015714	1.31745926979903e-14	1.88633458047497e-13
AT1G71980	601	880	742	439	1967	1524	-0.913853480449985	5.46506950005539	1.31772074190999e-14	1.88633458047497e-13
AT2G46220	217	213	228	171	643	488	-1.10190745339309	3.86020178375428	1.36140177209201e-14	1.94758324516437e-13
AT1G21945	443	496	500	319	1173	967	-0.895786582141321	4.84520280339944	1.3733282244034e-14	1.96335406273283e-13
AT5G28520	15	13	20	29	214	100	-2.82539748348412	1.46795870401641	1.38062061957823e-14	1.97248352340137e-13
AT1G03340	21	22	12	27	97	82	-2.01794978217427	0.980329159156373	1.38918686720756e-14	1.98341975351505e-13
AT1G20720	258	405	317	41	205	165	1.15977967622314	3.30028159607556	1.39278415751653e-14	1.98725183497719e-13
AT3G46560	1249	1850	1333	256	843	905	1.00140926080811	5.5205057865574	1.39908743568558e-14	1.99493732064762e-13
AT3G10090	2512	3423	2745	431	1453	1809	1.11581878332353	6.45501635539138	1.42802738914629e-14	2.03486889066367e-13
AT4G24710	171	259	182	27	104	100	1.28618889551596	2.60359495877497	1.4575689107968e-14	2.07560483835259e-13
AT4G23890	98	87	95	84	312	245	-1.30768300774815	2.77574941576076	1.45865922131663e-14	2.07579895334392e-13
AT5G42580	306	261	342	40	115	107	1.65618152504653	3.10948828187634	1.48004023378293e-14	2.10484937561326e-13
[truncated: 19,838 more rows]

## Sheet: 4h_EST_de-list-edger_locus
locus	chip.sample004.tsv	chip.sample005.tsv	chip.sample006.tsv	chip.sample007.tsv	chip.sample008.tsv	chip.sample009.tsv	logFC	logCPM	PValue	FDR
[truncated: 175 more rows]

[truncated: 7 more sheets: 24h_EST_de-list-edger_locus, 4h_EST_BAP_de-list-edger_locus, 24h_EST_BAP_de-list-edger_locus, AXR3_DEG summary, 4hBEB, GO_analysis_4h, GO_analysis_24h]
